# Supplementary material for: The integration of single-cell sequencing, TCGA, and GEO data analysis revealed that PRRT3-AS1 is a biomarker and therapeutic target of SKCM
Source: Front Immunol. 2022 Sep 23;13:919145. doi: 10.3389/fimmu.2022.919145 (PMC9539251; doi:10.3389/fimmu.2022.919145)
Supplement: Supplementary file 1 [file DataSheet_1.zip]

Archive with 19 entries (19 files):
- 919145_SupMaterial/~$Supplemental document 6_TCGA_SKCM_metadata.xlsx
- 919145_SupMaterial/Supplemental document 1_GSE7553_clinical data.xlsx
- 919145_SupMaterial/Supplemental document 10_data of Supplementary Fig. 2B.txt
- 919145_SupMaterial/Supplemental document 11_Main R code.txt
- 919145_SupMaterial/Supplemental document 2_GSE72056_clinical data.xlsx
- 919145_SupMaterial/Supplemental document 3_GSE15605_clinical data.xlsx
- 919145_SupMaterial/Supplemental document 4_GSE19234_clinical data.xlsx
- 919145_SupMaterial/Supplemental document 5_GSE81383_clinical data.xlsx
- 919145_SupMaterial/Supplemental document 6_TCGA_SKCM_clinical data.xlsx
- 919145_SupMaterial/Supplemental document 7_TCGA_CDR_clinical data.xlsx
- 919145_SupMaterial/Supplemental document 8_data of Fig 1C D E F G.txt
- 919145_SupMaterial/Supplemental document 9_data of Supplementary Fig. 2A.txt
- 919145_SupMaterial/Supplemental Figure 1.TIF
- 919145_SupMaterial/Supplemental Figure 2.TIF
- 919145_SupMaterial/Supplemental Figure 3.TIF
- 919145_SupMaterial/Supplemental Figure 4.TIF
- 919145_SupMaterial/Supplemental Figure 5.TIF
- 919145_SupMaterial/Supplemental Table 1.docx
- 919145_SupMaterial/Supplemental Table 2.docx
