# Supplementary material for: The integration of single-cell sequencing, TCGA, and GEO data analysis revealed that PRRT3-AS1 is a biomarker and therapeutic target of SKCM
Source: Front Immunol. 2022 Sep 23;13:919145. doi: 10.3389/fimmu.2022.919145 (PMC9539251; doi:10.3389/fimmu.2022.919145)
Supplement: Supplementary file 1 [file DataSheet_1.zip › 919145_SupMaterial/Supplemental document 1_GSE7553_clinical data.xlsx]

## Sheet: Sheet1
Accession	Title	Source name	Group 1	Basal cell carcinoma	Melanoma in situ	Primary Melanoma	Characteristics	Metastatic Melanoma	Normal Skin	Squamous cell carcinoma	Group 2	5 mm	Group 3	Normal human epidermal melanocytes
GSM183218	Group 1, Basal cell carcinoma, 7797_8	Melanoma Tumor Tissue
GSM183219	Group 1, Basal cell carcinoma, 7800_11	Melanoma Tumor Tissue
GSM183220	Group 1, Basal cell carcinoma, 7843_15	Melanoma Tumor Tissue
GSM183221	Group 1, Basal cell carcinoma, 7845_17	Melanoma Tumor Tissue
GSM183222	Group 1, Melanoma in situ, 7795_6	Melanoma Tumor Tissue
GSM183223	Group 1, Melanoma in situ, 7846_18	Melanoma Tumor Tissue
GSM183224	Group 1, Primary Melanoma, 7790_1	Melanoma Tumor Tissue					1.5 mm
GSM183225	Group 1, Primary Melanoma, 7840_12	Melanoma Tumor Tissue					0.3 mm
GSM183226	Group 1, Metastatic Melanoma, 6611 A1	Melanoma Tumor Tissue
GSM183227	Group 1, Metastatic Melanoma, 6611 A2	Melanoma Tumor Tissue
GSM183228	Group 1, Metastatic Melanoma, 6611 A3	Melanoma Tumor Tissue
GSM183229	Group 1, Metastatic Melanoma, 6611 B	Melanoma Tumor Tissue
GSM183230	Group 1, Metastatic Melanoma, 6685 A	Melanoma Tumor Tissue
GSM183231	Group 1, Metastatic Melanoma, 6685 B	Melanoma Tumor Tissue
GSM183232	Group 1, Metastatic Melanoma, 7838 B	Melanoma Tumor Tissue
GSM183233	Group 1, Metastatic Melanoma, 7838 D	Melanoma Tumor Tissue
GSM183234	Group 1, Normal Skin, 6611 A5	Normal Skin
GSM183235	Group 1, Primary Melanoma, 7838 A	Melanoma Tumor Tissue					90.0 mm
GSM183236	Group 1, Squamous cell carcinoma, 7794_5	Melanoma Tumor Tissue
GSM183237	Group 1, Squamous cell carcinoma, 7796_7	Melanoma Tumor Tissue
GSM183238	Group 1, Squamous cell carcinoma, 7798_9	Melanoma Tumor Tissue
GSM183239	Group 1, Squamous cell carcinoma, 7842_14	Melanoma Tumor Tissue
GSM183240	Group 1, Squamous cell carcinoma, 7844_16	Melanoma Tumor Tissue
GSM183241	Group 2, Basal cell carcinoma, 8285-21	Melanoma Tumor Tissue
GSM183242	Group 2, Basal cell carcinoma, 8286-22	Melanoma Tumor Tissue
GSM183243	Group 2, Basal cell carcinoma, 8288-24	Melanoma Tumor Tissue
GSM183244	Group 2, Basal cell carcinoma, 8290-26	Melanoma Tumor Tissue
GSM183245	Group 2, Basal cell carcinoma, 8291-27	Melanoma Tumor Tissue
GSM183246	Group 2, Basal cell carcinoma, 8292-28	Melanoma Tumor Tissue
GSM183247	Group 2, Basal cell carcinoma, 8293-29	Melanoma Tumor Tissue
GSM183248	Group 2, Basal cell carcinoma, 8294-30	Melanoma Tumor Tissue
GSM183249	Group 2, Basal cell carcinoma, 8295-31	Melanoma Tumor Tissue
GSM183250	Group 2, Basal cell carcinoma, 8296-32	Melanoma Tumor Tissue
GSM183251	Group 2, Basal cell carcinoma, 8297-33	Melanoma Tumor Tissue
GSM183252	Group 2, Metastatic Melanoma, 6933A-10	Melanoma Tumor Tissue
GSM183253	Group 2, Metastatic Melanoma, 7051B-27	Melanoma Tumor Tissue
GSM183254	Group 2, Metastatic Melanoma, 7129A-11	Melanoma Tumor Tissue
GSM183255	Group 2, Metastatic Melanoma, 7322B-24	Melanoma Tumor Tissue
GSM183256	Group 2, Metastatic Melanoma, 7510A-30	Melanoma Tumor Tissue
GSM183257	Group 2, Metastatic Melanoma, 7838D-2	Melanoma Tumor Tissue
GSM183258	Group 2, Primary Melanoma, 7838A-15	Melanoma Tumor Tissue					90.0 mm
GSM183259	Group 2, Primary Melanoma, 6705A-12	Melanoma Tumor Tissue
GSM183260	Group 2, Primary Melanoma, 6924A-18	Melanoma Tumor Tissue					12.8 mm
GSM183261	Group 2, Primary Melanoma, 7062A-3	Melanoma Tumor Tissue					9.8 mm
GSM183262	Group 2, Primary Melanoma, 7156B-29	Melanoma Tumor Tissue					3.5 mm
GSM183263	Group 2, Primary Melanoma, 7288B-21	Melanoma Tumor Tissue					4.2 mm
GSM183264	Group 2, Primary Melanoma, 7327A-7	Melanoma Tumor Tissue					0.33 mm
GSM183265	Group 2, Primary Melanoma, 7682B-31	Melanoma Tumor Tissue					5.6 mm
GSM183266	Group 2, Primary Melanoma, 8033G-17	Melanoma Tumor Tissue					1.2 mm
GSM183267	Group 2, Squamous cell carcinoma, 8284-20	Melanoma Tumor Tissue
GSM183268	Group 2, Squamous cell carcinoma, 8287-23	Melanoma Tumor Tissue
GSM183269	Group 2, Squamous cell carcinoma, 8289-25	Melanoma Tumor Tissue
GSM183270	Group 2, Squamous cell carcinoma, 8298-34	Melanoma Tumor Tissue
GSM183271	Group 2, Squamous cell carcinoma, 8299-35	Melanoma Tumor Tissue
GSM183272	Group 2, Squamous cell carcinoma, 8300-36	Melanoma Tumor Tissue
GSM183273	Group 3, Metastatic Melanoma, T6425A	Melanoma Tumor Tissue
GSM183274	Group 3, Metastatic Melanoma, T6435A	Melanoma Tumor Tissue
GSM183275	Group 3, Metastatic Melanoma, T6519A1	Melanoma Tumor Tissue
GSM183276	Group 3, Metastatic Melanoma, T6807A	Melanoma Tumor Tissue
GSM183277	Group 3, Metastatic Melanoma, T6829A	Melanoma Tumor Tissue
GSM183278	Group 3, Metastatic Melanoma, T6851A	Melanoma Tumor Tissue
GSM183279	Group 3, Metastatic Melanoma, T6950B	Melanoma Tumor Tissue
GSM183280	Group 3, Metastatic Melanoma, T6952B	Melanoma Tumor Tissue
GSM183281	Group 3, Metastatic Melanoma, T7126D	Melanoma Tumor Tissue
GSM183282	Group 3, Metastatic Melanoma, T7133B	Melanoma Tumor Tissue
GSM183283	Group 3, Metastatic Melanoma, T7223A	Melanoma Tumor Tissue
GSM183284	Group 3, Metastatic Melanoma, T7336A	Melanoma Tumor Tissue
GSM183285	Group 3, Metastatic Melanoma, T7533A	Melanoma Tumor Tissue
GSM183286	Group 3, Metastatic Melanoma, T7711A	Melanoma Tumor Tissue
GSM183287	Group 3, Metastatic Melanoma, T7746D	Melanoma Tumor Tissue
GSM183288	Group 3, Metastatic Melanoma, T7784A	Melanoma Tumor Tissue
GSM183289	Group 3, Metastatic Melanoma, T7851A	Melanoma Tumor Tissue
GSM183290	Group 3, Metastatic Melanoma, T7859A	Melanoma Tumor Tissue
GSM183291	Group 3, Metastatic Melanoma, T8032D	Melanoma Tumor Tissue
GSM183292	Group 3, Metastatic Melanoma, T8122A	Melanoma Tumor Tissue
GSM183293	Group 3, Metastatic Melanoma, T8202A	Melanoma Tumor Tissue
GSM183294	Group 3, Metastatic Melanoma, T8244A	Melanoma Tumor Tissue
GSM183295	Group 3, Metastatic Melanoma, T8248C	Melanoma Tumor Tissue
GSM183296	Group 3, Metastatic Melanoma, T8268A	Melanoma Tumor Tissue
GSM183297	Group 3, Metastatic Melanoma, T8486D	Melanoma Tumor Tissue
GSM183298	Group 3, Metastatic Melanoma, T8647A	Melanoma Tumor Tissue
GSM183299	Group 3, normal human epidermal melanocytes, NHEM	cultured normal human epidermal melanocytes purchased from Cambrex BioScience
GSM183300	Group 3, Normal Skin, N7288C	Normal Skin
GSM183301	Group 3, Normal Skin, N7598J	Normal Skin
GSM183302	Group 3, Normal Skin, N7600G	Normal Skin
GSM183303	Group 3, Primary Melanoma, T6516I	Melanoma Tumor Tissue					10.2 mm
GSM183304	Group 3, Primary Melanoma, T6950A	Melanoma Tumor Tissue					14.4 mm
