# Supplementary material for: The integration of single-cell sequencing, TCGA, and GEO data analysis revealed that PRRT3-AS1 is a biomarker and therapeutic target of SKCM
Source: Front Immunol. 2022 Sep 23;13:919145. doi: 10.3389/fimmu.2022.919145 (PMC9539251; doi:10.3389/fimmu.2022.919145)
Supplement: Supplementary file 1 [file DataSheet_1.zip › 919145_SupMaterial/Supplemental document 10_data of Supplementary Fig. 2B.txt]

sampleID	time	Staus	RS	Label
TCGA-DA-A1I8-06	4.493150685	1	1.768840668	Low groups
TCGA-WE-A8ZT-06	0.983561644	0	2.882193054	Low groups
TCGA-BF-A5EO-01	1.926027397	0	2.238542314	Low groups
TCGA-ER-A19T-01	0.739726027	1	5.873239844	High groups
TCGA-ER-A19N-06	3.673972603	0	3.070217568	High groups
TCGA-EE-A29P-06	4.701369863	0	2.322937628	Low groups
TCGA-EE-A29N-06	1.550684932	1	3.124609367	High groups
TCGA-ER-A2NF-06	2.402739726	1	2.619812074	Low groups
TCGA-GN-A8LN-01	2.115068493	0	2.835641165	Low groups
TCGA-FS-A1ZZ-06	2.252054795	1	3.542035127	High groups
TCGA-ER-A19A-06	6.479452055	0	1.795143529	Low groups
TCGA-D3-A3MV-06	3.775342466	0	3.580000725	High groups
TCGA-ER-A19H-06	12.69589041	0	2.911020405	Low groups
TCGA-EE-A3AD-06	2.397260274	1	3.25102219	High groups
TCGA-FS-A1ZW-06	4.123287671	0	2.775977615	Low groups
TCGA-DA-A3F8-06	3.61369863	0	1.553704546	Low groups
TCGA-D3-A1Q6-06	5.983561644	0	1.784629611	Low groups
TCGA-ER-A199-06	0.764383562	1	2.086647913	Low groups
TCGA-D3-A51N-06	1.884931507	0	2.95566618	Low groups
TCGA-FR-A729-06	18.4	0	2.622625854	Low groups
TCGA-DA-A3F5-06	18.83013699	1	4.82938279	High groups
TCGA-D3-A8GS-06	9.764383562	1	3.254276567	High groups
TCGA-D3-A2JD-06	0.989041096	1	2.879137201	Low groups
TCGA-BF-A1PV-01	0.038356164	0	3.551245295	High groups
TCGA-EB-A24C-01	1.731506849	0	2.757770011	Low groups
TCGA-GN-A4U7-06	0.868493151	1	3.253278329	High groups
TCGA-EB-A5SE-01	1.098630137	1	3.496884129	High groups
TCGA-BF-A3DN-01	1.964383562	0	2.25011268	Low groups
TCGA-EB-A44N-01	0.561643836	1	2.426774641	Low groups
TCGA-BF-A5ER-01	0.895890411	0	3.130897931	High groups
TCGA-EB-A5VU-01	0.879452055	1	3.601589558	High groups
TCGA-EB-A299-01	1.035616438	0	2.612706346	Low groups
TCGA-EB-A6L9-06	3.038356164	0	3.934752371	High groups
TCGA-FS-A1ZQ-06	11.12876712	1	4.286319333	High groups
TCGA-D3-A5GL-06	10.48219178	0	2.487666418	Low groups
TCGA-EE-A180-06	7.915068493	1	1.837135914	Low groups
TCGA-WE-A8ZQ-06	5.268493151	0	4.204430291	High groups
TCGA-EE-A29V-06	2.156164384	1	3.424236847	High groups
TCGA-EE-A2MQ-06	3.602739726	1	2.961049099	Low groups
TCGA-EE-A3JD-06	2.279452055	1	2.899929657	Low groups
TCGA-ER-A19C-06	4.073972603	1	3.093779876	High groups
TCGA-ER-A3ES-06	20.58630137	1	3.832039333	High groups
TCGA-EE-A3JI-06	12.73424658	1	3.842817965	High groups
TCGA-EE-A2GU-06	7.901369863	0	2.326278468	Low groups
TCGA-FS-A4F9-06	2.835616438	0	3.955554596	High groups
TCGA-FS-A4FB-06	2.22739726	1	3.286008763	High groups
TCGA-EB-A5VV-06	0.58630137	0	3.194433812	High groups
TCGA-FS-A1ZU-06	2.21369863	1	4.129489102	High groups
TCGA-FS-A1ZA-06	2.309589041	1	3.290114716	High groups
TCGA-ER-A2ND-06	1.945205479	1	4.083255925	High groups
TCGA-EB-A4IQ-01	1.742465753	0	3.667051917	High groups
TCGA-3N-A9WB-06	1.419178082	1	3.53399933	High groups
TCGA-EE-A2A5-06	3.273972603	1	2.976051965	Low groups
TCGA-ER-A19F-06	2.197260274	0	4.413878369	High groups
TCGA-RP-A690-06	0.016438356	0	4.052980967	High groups
TCGA-BF-A5EP-01	0.917808219	0	2.918825083	Low groups
TCGA-D3-A3C7-06	3.915068493	0	3.216687664	High groups
TCGA-BF-AAP4-01	0.917808219	0	2.127600266	Low groups
TCGA-EE-A2GS-06	6.767123288	1	2.222557291	Low groups
TCGA-D3-A3MR-06	8.632876712	0	2.142446115	Low groups
TCGA-BF-A3DJ-01	1.271232877	0	1.910847766	Low groups
TCGA-D3-A3CF-06	2.043835616	1	3.160048888	High groups
TCGA-EB-A3XD-01	3.178082192	0	2.903848112	Low groups
TCGA-DA-A1I0-06	1.698630137	1	3.992677806	High groups
TCGA-D3-A8GD-06	1.967123288	0	2.246468895	Low groups
TCGA-D9-A4Z3-01	1.383561644	0	4.57976546	High groups
TCGA-BF-AAP2-01	1.109589041	0	3.7402368	High groups
TCGA-EE-A2GD-06	28.34520548	1	2.403458615	Low groups
TCGA-ER-A2NF-01	2.402739726	1	2.903018983	Low groups
TCGA-GN-A8LK-06	4.175342466	1	3.641071989	High groups
TCGA-EB-A44P-01	2.030136986	0	3.100288083	High groups
TCGA-FS-A1ZF-06	1.287671233	1	4.289118841	High groups
TCGA-FS-A4F8-06	14.56986301	1	2.992278991	High groups
TCGA-D3-A51H-06	4.695890411	0	3.023468281	High groups
TCGA-YG-AA3P-06	1.202739726	0	4.856980712	High groups
TCGA-BF-A1PX-01	0.77260274	0	2.635638321	Low groups
TCGA-EB-A57M-01	1.293150685	0	4.172951484	High groups
TCGA-EE-A2GM-06	6.290410959	0	1.728094656	Low groups
TCGA-GN-A266-06	0.843835616	1	2.235328809	Low groups
TCGA-FS-A4F5-06	2.394520548	1	3.938615137	High groups
TCGA-EE-A3AE-06	4.542465753	0	3.210638228	High groups
TCGA-BF-A5EQ-01	0.884931507	0	2.877842389	Low groups
TCGA-FR-A69P-06	1.309589041	0	2.057068969	Low groups
TCGA-HR-A2OG-06	0.019178082	0	2.215554355	Low groups
TCGA-EB-A3XB-01	2.180821918	0	3.007105779	High groups
TCGA-W3-A825-06	5.252054795	1	2.327198719	Low groups
TCGA-EE-A3JA-06	4.432876712	1	4.739594313	High groups
TCGA-BF-AAOX-01	1.216438356	0	4.046578367	High groups
TCGA-EB-A44R-06	0.863013699	0	2.700506303	Low groups
TCGA-WE-A8ZY-06	4.126027397	1	3.05444912	High groups
TCGA-ER-A19B-06	8.2	1	3.716211738	High groups
TCGA-WE-A8ZX-06	2.983561644	0	2.601316184	Low groups
TCGA-XV-AAZW-01	1.076712329	1	3.178013437	High groups
TCGA-EE-A3AC-06	5.336986301	0	2.575965753	Low groups
TCGA-D3-A8GB-06	2.569863014	1	2.599293987	Low groups
TCGA-EE-A29Q-06	5.561643836	1	5.65710261	High groups
TCGA-EB-A5UM-01	2.134246575	0	3.144699025	High groups
TCGA-ER-A2NB-01	2.347945205	1	2.649914313	Low groups
TCGA-GN-A26D-06	4	1	4.460834285	High groups
TCGA-D3-A8GK-06	14.18356164	0	3.658965487	High groups
TCGA-EE-A2MD-06	3.939726027	1	2.979549809	Low groups
TCGA-FS-A1ZH-06	2.728767123	1	2.498812516	Low groups
TCGA-FR-A8YD-06	3.021917808	1	3.312665174	High groups
TCGA-Z2-AA3V-06	1.331506849	0	1.63301264	Low groups
TCGA-ER-A42H-01	1.167123288	1	5.361294634	High groups
TCGA-D9-A1JW-06	0.304109589	0	2.470172404	Low groups
TCGA-D3-A8GI-06	4.876712329	1	2.814140217	Low groups
TCGA-EE-A20I-06	1.128767123	1	3.898363161	High groups
TCGA-XV-A9VZ-01	0.030136986	0	3.283166159	High groups
TCGA-D3-A2JC-06	7.230136986	0	2.687127893	Low groups
TCGA-EB-A41A-01	0.717808219	0	3.373522936	High groups
TCGA-WE-A8K5-06	5.095890411	1	3.398090377	High groups
TCGA-D3-A3BZ-06	10.89315068	0	3.751185182	High groups
TCGA-D9-A4Z2-01	0.520547945	1	2.444587563	Low groups
TCGA-EE-A20F-06	7.630136986	0	3.700484108	High groups
TCGA-XV-A9W5-01	1.073972603	0	2.688404188	Low groups
TCGA-EE-A29G-06	6.005479452	1	3.078046172	High groups
TCGA-D9-A148-06	12.62739726	0	3.418878067	High groups
TCGA-D3-A2JE-06	2.304109589	1	5.54615981	High groups
TCGA-ER-A19S-06	4.123287671	0	1.913033	Low groups
TCGA-EB-A431-01	1.556164384	0	4.3035762	High groups
TCGA-EB-A6QY-01	1.046575342	0	3.203952854	High groups
TCGA-W3-AA1V-06	3.506849315	1	3.753155229	High groups
TCGA-BF-AAP1-01	1.120547945	0	4.491987742	High groups
TCGA-EE-A20B-06	11.15068493	0	3.074933523	High groups
TCGA-D9-A6E9-06	0.824657534	0	2.009454672	Low groups
TCGA-WE-AAA4-06	2.082191781	0	1.916361989	Low groups
TCGA-EE-A3AH-06	11.56712329	1	3.410558198	High groups
TCGA-GF-A769-01	2.931506849	1	3.158724796	High groups
TCGA-FW-A5DY-06	1.608219178	0	2.330242866	Low groups
TCGA-GN-A4U5-01	3.167123288	0	1.57269568	Low groups
TCGA-DA-A95Y-06	1.178082192	1	2.938605728	Low groups
TCGA-EB-A85I-01	0.991780822	0	1.874049364	Low groups
TCGA-WE-A8K4-01	1.682191781	0	2.396844497	Low groups
TCGA-FW-A3R5-06	3.079452055	0	3.960715571	High groups
TCGA-ER-A19L-06	10.95890411	1	2.682865402	Low groups
TCGA-BF-A1PU-01	1.060273973	0	3.176306814	High groups
TCGA-FS-A1YX-06	4.049315068	1	3.329496783	High groups
TCGA-D3-A1QA-06	7.575342466	0	3.822638384	High groups
TCGA-EE-A2M5-06	1.805479452	1	2.786219958	Low groups
TCGA-D3-A1Q7-06	11.10410959	0	1.452015499	Low groups
TCGA-DA-A3F2-06	2.82739726	1	2.054952639	Low groups
TCGA-EE-A2MT-06	5.934246575	0	2.782135937	Low groups
TCGA-ER-A2NH-06	3.463013699	0	1.685536541	Low groups
TCGA-FS-A1YY-06	19.04931507	1	3.739146022	High groups
TCGA-ER-A19J-06	0.536986301	1	3.73997768	High groups
TCGA-EE-A2MP-06	20.72054795	0	3.764303687	High groups
TCGA-XV-A9W2-01	1.142465753	0	3.650523324	High groups
TCGA-D3-A8GP-06	12.72876712	0	4.25062056	High groups
TCGA-D9-A6EC-06	6.463013699	0	4.036670364	High groups
TCGA-EB-A5UN-06	4.909589041	0	2.360954158	Low groups
TCGA-D3-A51K-06	2.745205479	0	2.863462758	Low groups
TCGA-EE-A2GL-06	6.638356164	0	3.539307727	High groups
TCGA-GN-A265-06	8.076712329	0	2.80395027	Low groups
TCGA-D9-A4Z5-01	0.597260274	0	1.887798187	Low groups
TCGA-ER-A195-06	2.953424658	1	4.244925104	High groups
TCGA-EB-A4IS-01	2.120547945	0	2.050745464	Low groups
TCGA-D3-A8GC-06	6.632876712	1	3.842848129	High groups
TCGA-WE-A8K1-06	4.087671233	0	2.379898164	Low groups
TCGA-FS-A1ZM-06	8.438356164	0	2.311968051	Low groups
TCGA-FS-A1ZD-06	4.460273973	1	2.256074676	Low groups
TCGA-EE-A29C-06	6.580821918	1	2.556502989	Low groups
TCGA-GN-A267-06	5.369863014	1	2.846112157	Low groups
TCGA-DA-A95X-06	6.161643836	0	4.892026663	High groups
TCGA-EE-A17X-06	2.484931507	1	2.415920879	Low groups
TCGA-EE-A29E-06	5.315068493	0	3.968864898	High groups
TCGA-BF-A3DM-01	1.646575342	0	2.005292186	Low groups
TCGA-D3-A8GN-06	13.41643836	0	1.853037523	Low groups
TCGA-ER-A19M-06	5.087671233	1	3.212756083	High groups
TCGA-GN-A26C-01	2.249315068	1	3.798299413	High groups
TCGA-EE-A2MJ-06	8.019178082	0	4.257855464	High groups
TCGA-ER-A196-01	4.890410959	0	4.849684073	High groups
TCGA-EE-A2GE-06	14.48219178	0	2.362020949	Low groups
TCGA-QB-A6FS-06	0.602739726	0	2.773405627	Low groups
TCGA-DA-A1I7-06	7.405479452	0	2.924099886	Low groups
TCGA-ER-A197-06	1.161643836	1	6.904605722	High groups
TCGA-EE-A181-06	2.810958904	0	2.962030707	Low groups
TCGA-FW-A3I3-06	1.454794521	0	4.436874747	High groups
TCGA-GF-A4EO-06	1.619178082	0	2.521477953	Low groups
TCGA-EB-A4P0-01	0.893150685	0	3.721033548	High groups
TCGA-YG-AA3N-01	0.838356164	0	3.422771219	High groups
TCGA-D3-A8GM-06	8.928767123	0	2.808261474	Low groups
TCGA-D3-A5GN-06	11.31232877	0	2.94871297	Low groups
TCGA-EE-A29R-06	1.205479452	0	2.715410195	Low groups
TCGA-QB-AA9O-06	1.504109589	1	3.954307999	High groups
TCGA-D9-A3Z1-06	1.282191781	1	2.567715796	Low groups
TCGA-EE-A29S-06	5.106849315	1	4.308004031	High groups
TCGA-DA-A1IB-06	2.260273973	0	2.652624161	Low groups
TCGA-EE-A3J4-06	10.6	1	2.91580769	Low groups
TCGA-D3-A1Q3-06	1.389041096	1	4.322606002	High groups
TCGA-GF-A6C9-06	1.315068493	0	2.454623375	Low groups
TCGA-EE-A3JH-06	11.19452055	0	1.89219671	Low groups
TCGA-ER-A193-06	2.616438356	1	3.414852642	High groups
TCGA-D3-A8GQ-06	2.421917808	1	3.072774672	High groups
TCGA-BF-A3DL-01	2.106849315	0	3.04383442	High groups
TCGA-D3-A5GS-06	1.515068493	0	2.02069776	Low groups
TCGA-D3-A3MO-06	0.778082192	1	2.383828687	Low groups
TCGA-EB-A51B-01	2.550684932	0	2.827819025	Low groups
TCGA-D9-A1X3-06	1.509589041	0	4.183335647	High groups
TCGA-EB-A3XE-01	0.493150685	0	4.053206934	High groups
TCGA-EB-A5FP-01	1.243835616	1	2.416839742	Low groups
TCGA-EB-A3XC-01	1.780821918	0	2.944558634	Low groups
TCGA-FR-A7UA-06	3.189041096	0	2.119820952	Low groups
TCGA-YG-AA3O-06	3.161643836	1	4.047512215	High groups
TCGA-EE-A2GR-06	3.564383562	1	3.851878941	High groups
TCGA-LH-A9QB-06	30.73150685	0	4.662444789	High groups
TCGA-EB-A550-01	0.723287671	0	2.523411406	Low groups
TCGA-WE-A8ZO-06	5.876712329	0	0.255561159	Low groups
TCGA-D3-A2JN-06	5.539726027	0	3.266246834	High groups
TCGA-ER-A194-01	3.709589041	1	4.558255387	High groups
TCGA-D3-A2J9-06	1.980821918	1	2.275066662	Low groups
TCGA-RP-A694-06	0.057534247	0	3.09963185	High groups
TCGA-EE-A2GC-06	5.619178082	0	3.320701283	High groups
TCGA-FR-A7U8-06	2.320547945	0	2.425459305	Low groups
TCGA-YD-A89C-06	0.575342466	0	3.895438352	High groups
TCGA-EE-A185-06	0.41369863	1	2.390805236	Low groups
TCGA-FR-A44A-06	14.51780822	0	1.95192344	Low groups
TCGA-D3-A51F-06	4.643835616	0	1.392921854	Low groups
TCGA-EE-A3J8-06	2.860273973	0	3.701316167	High groups
TCGA-D3-A3C8-06	3.860273973	0	1.906621267	Low groups
TCGA-EE-A2A0-06	3.901369863	1	2.740754901	Low groups
TCGA-FR-A7U9-06	1.564383562	0	4.509803502	High groups
TCGA-D3-A5GT-01	1.334246575	0	3.002234446	High groups
TCGA-EE-A2A1-06	9.663013699	0	2.395775743	Low groups
TCGA-EE-A2MU-06	4.438356164	0	3.065003531	High groups
TCGA-FS-A1ZJ-06	3.947945205	1	5.751742207	High groups
TCGA-FR-A8YE-06	8.701369863	0	2.594787387	Low groups
TCGA-EB-A4OY-01	2.676712329	0	3.674923849	High groups
TCGA-D3-A2JA-06	9.62739726	0	2.178140954	Low groups
TCGA-FW-A3TU-06	4.632876712	1	4.0742057	High groups
TCGA-BF-AAOU-01	1.304109589	0	2.135009441	Low groups
TCGA-FW-A5DX-01	1.753424658	0	3.466522715	High groups
TCGA-EB-A41B-01	0.797260274	0	4.119372779	High groups
TCGA-EB-A44Q-06	1.156164384	0	2.162886745	Low groups
TCGA-Z2-A8RT-06	2.298630137	0	2.450591032	Low groups
TCGA-WE-AAA3-06	1.783561644	0	2.42940172	Low groups
TCGA-GN-A26A-06	2.706849315	1	1.988739213	Low groups
TCGA-EB-A553-01	0.619178082	0	2.077584829	Low groups
TCGA-EE-A2GK-06	4.561643836	0	3.351628329	High groups
TCGA-FR-A3R1-01	1.876712329	0	2.552155706	Low groups
TCGA-DA-A1IC-06	5.673972603	1	2.546487053	Low groups
TCGA-EE-A3JB-06	16.81643836	0	4.169900956	High groups
TCGA-D9-A4Z6-06	1.536986301	1	2.842154199	Low groups
TCGA-ER-A19K-01	1.284931507	1	2.572574423	Low groups
TCGA-EE-A2GO-06	10.56712329	0	2.189286907	Low groups
TCGA-D3-A1Q9-06	2.632876712	1	1.954345226	Low groups
TCGA-BF-AAP0-06	1.243835616	0	2.560641595	Low groups
TCGA-D3-A51J-06	12.09315068	0	2.059597553	Low groups
TCGA-D3-A2JL-06	14.29863014	0	2.426559974	Low groups
TCGA-EE-A2GT-06	3.739726027	0	3.532017666	High groups
TCGA-EE-A3J3-06	14.34794521	1	3.32790289	High groups
TCGA-YD-A9TA-06	4.098630137	0	2.971607928	Low groups
TCGA-EE-A29X-06	1.493150685	1	3.448478121	High groups
TCGA-EE-A2MG-06	8.6	1	3.030547964	High groups
TCGA-EE-A17Z-06	0.720547945	1	2.874796966	Low groups
TCGA-WE-A8ZR-06	0.750684932	1	3.408086829	High groups
TCGA-GN-A4U4-06	3.279452055	0	2.033017668	Low groups
TCGA-D3-A3CB-06	13.87671233	0	2.300943704	Low groups
TCGA-EE-A2MS-06	13.53972603	0	3.008253807	High groups
TCGA-W3-A824-06	19.01369863	0	2.488000771	Low groups
TCGA-EB-A42Y-01	1.975342466	1	3.496436783	High groups
TCGA-GN-A4U9-06	1.843835616	1	3.248458935	High groups
TCGA-BF-A5ES-01	1.342465753	0	2.95207259	Low groups
TCGA-EB-A4XL-01	2.128767123	0	3.425848662	High groups
TCGA-OD-A75X-06	24.82465753	1	3.190377815	High groups
TCGA-ER-A19W-06	12.34794521	1	2.253172415	Low groups
TCGA-DA-A1HW-06	2.246575342	0	3.052433284	High groups
TCGA-D3-A8GE-06	2.202739726	0	2.369243117	Low groups
TCGA-EE-A2GI-06	4.060273973	0	4.076807048	High groups
TCGA-D3-A1Q4-06	9.336986301	0	2.624872934	Low groups
TCGA-EE-A2MH-06	1.41369863	1	3.81238527	High groups
TCGA-BF-AAP8-01	1.224657534	0	2.987684678	High groups
TCGA-W3-AA21-06	8.753424658	1	4.305853817	High groups
TCGA-3N-A9WC-06	5.539726027	0	2.986847774	Low groups
TCGA-EE-A2ME-06	8.605479452	1	2.36109457	Low groups
TCGA-W3-AA1Q-06	5.756164384	1	3.834610098	High groups
TCGA-ER-A2NG-06	4.082191781	1	1.623305028	Low groups
TCGA-FS-A1Z0-06	16.88767123	1	2.711715149	Low groups
TCGA-DA-A1IA-06	5.493150685	1	3.700273244	High groups
TCGA-D3-A2JO-06	5.506849315	0	2.06053166	Low groups
TCGA-FS-A4F0-06	6.484931507	0	3.759656535	High groups
TCGA-FW-A3TV-06	1.126027397	0	1.930131752	Low groups
TCGA-FS-A1Z4-06	2.339726027	1	5.064093878	High groups
TCGA-WE-A8ZN-06	4.915068493	0	3.132132615	High groups
TCGA-D9-A6EA-06	2.098630137	0	3.79879708	High groups
TCGA-EB-A1NK-01	2.846575342	0	2.811840905	Low groups
TCGA-D3-A1Q1-06	1.380821918	1	2.373648211	Low groups
TCGA-GF-A2C7-01	0.057534247	0	2.404194676	Low groups
TCGA-BF-A1Q0-01	2.276712329	0	3.303912228	High groups
TCGA-EE-A3J7-06	5.339726027	0	4.205697474	High groups
TCGA-D3-A5GO-06	11.49315068	0	1.864532845	Low groups
TCGA-FR-A2OS-01	1.008219178	1	2.741315967	Low groups
TCGA-IH-A3EA-01	1.435616438	0	3.537383049	High groups
TCGA-EB-A3HV-01	0.106849315	0	1.955275601	Low groups
TCGA-D3-A2JP-06	4.964383562	0	2.94446493	Low groups
TCGA-EB-A430-01	0	0	2.541514839	Low groups
TCGA-GN-A264-06	9.82739726	1	4.251999274	High groups
TCGA-EB-A44O-01	0.221917808	0	3.312098787	High groups
TCGA-GN-A4U8-06	4.073972603	0	3.108106224	High groups
TCGA-EE-A2MC-06	5.126027397	0	2.161984396	Low groups
TCGA-D9-A3Z4-01	1.421917808	1	3.176131252	High groups
TCGA-D3-A2JG-06	9.460273973	1	3.050414628	High groups
TCGA-D3-A51R-06	5.317808219	0	4.373279313	High groups
TCGA-EB-A3Y6-01	0.345205479	0	3.971313624	High groups
TCGA-GF-A3OT-06	0.824657534	0	1.412456374	Low groups
TCGA-FS-A1ZT-06	4.430136986	0	3.193724441	High groups
TCGA-FS-A1ZG-06	0.808219178	1	3.382833229	High groups
TCGA-DA-A1I1-06	18.54246575	0	2.513465479	Low groups
TCGA-D3-A2JK-06	1.008219178	1	2.737427183	Low groups
TCGA-EB-A97M-01	1.134246575	0	3.036960422	High groups
TCGA-D9-A149-06	4.556164384	0	3.133070269	High groups
TCGA-FS-A1ZR-06	0.950684932	1	3.121529373	High groups
TCGA-D3-A2JF-06	5.17260274	0	3.401097958	High groups
TCGA-RP-A693-06	0.02739726	0	2.156461339	Low groups
TCGA-FR-A3YN-06	7.747945205	0	2.309932851	Low groups
TCGA-EE-A20H-06	14.02191781	1	3.005382021	High groups
TCGA-FS-A1ZE-06	3.871232877	1	3.614238683	High groups
TCGA-EE-A29B-06	7.090410959	1	3.516847231	High groups
TCGA-GN-A268-06	5.232876712	1	4.180505944	High groups
TCGA-Z2-AA3S-06	8.082191781	0	3.080504177	High groups
TCGA-GN-A4U3-06	10.15890411	0	2.667051917	Low groups
TCGA-BF-A1PZ-01	2.336986301	0	3.097981535	High groups
TCGA-3N-A9WD-06	1.082191781	1	3.400210007	High groups
TCGA-FR-A8YC-06	2.901369863	1	4.641337933	High groups
TCGA-D3-A2J7-06	8.591780822	1	1.617768646	Low groups
TCGA-HR-A2OH-06	5.490410959	1	1.518434424	Low groups
TCGA-EE-A2MK-06	15.03287671	0	3.268179848	High groups
TCGA-EB-A6R0-01	1.665753425	0	2.899117612	Low groups
TCGA-D3-A5GR-06	14.86027397	0	3.013390793	High groups
TCGA-FS-A1ZK-06	1.994520548	1	4.101364332	High groups
TCGA-EB-A3XF-01	0.761643836	0	2.184692887	Low groups
TCGA-EE-A2MN-06	3.961643836	1	3.422932646	High groups
TCGA-EE-A2A6-06	7.178082192	0	2.501744849	Low groups
TCGA-ER-A42L-06	12.41917808	0	2.875150958	Low groups
TCGA-WE-A8K6-06	1.495890411	0	3.057935421	High groups
TCGA-FS-A4F4-06	5.556164384	1	3.320686843	High groups
TCGA-D3-A5GU-06	10.43287671	0	3.159096311	High groups
TCGA-ER-A19D-06	1.049315068	1	1.817950641	Low groups
TCGA-DA-A95Z-06	1.084931507	0	2.818462028	Low groups
TCGA-EB-A5UL-06	2.44109589	0	4.390880883	High groups
TCGA-D3-A3MU-06	3.312328767	0	3.317781607	High groups
TCGA-GF-A6C8-06	0.169863014	0	2.815001516	Low groups
TCGA-WE-AA9Y-06	1.01369863	0	3.451079202	High groups
TCGA-EE-A2MI-06	17.05479452	1	2.223916751	Low groups
TCGA-D3-A3CC-06	7.243835616	0	3.561497221	High groups
TCGA-ER-A19T-06	0.739726027	1	5.024594503	High groups
TCGA-BF-A9VF-01	1.205479452	0	4.165333137	High groups
TCGA-D3-A8GV-06	13.97534247	1	3.073871635	High groups
TCGA-D3-A51E-06	14.56986301	0	2.561423902	Low groups
TCGA-EB-A551-01	1.616438356	0	2.174598169	Low groups
TCGA-FR-A728-01	1.597260274	0	2.378789038	Low groups
TCGA-GN-A263-01	1.279452055	1	2.683292219	Low groups
TCGA-ER-A19E-06	1.084931507	1	2.969454445	Low groups
TCGA-DA-A95V-06	6.008219178	0	4.669009752	High groups
TCGA-D3-A3ML-06	1.156164384	1	3.988112039	High groups
TCGA-W3-AA1R-06	9.257534247	1	3.019061365	High groups
TCGA-ER-A3ET-06	7.750684932	1	3.087496787	High groups
TCGA-EB-A82B-01	1.068493151	0	3.565597176	High groups
TCGA-EB-A85J-01	0.98630137	0	3.097391679	High groups
TCGA-EE-A182-06	1.224657534	1	2.897356611	Low groups
TCGA-ER-A3EV-06	3.915068493	1	2.822567007	Low groups
TCGA-ER-A1A1-06	8.756164384	0	3.273277161	High groups
TCGA-ER-A2NC-06	3.652054795	1	2.260025656	Low groups
TCGA-ER-A42K-06	1.079452055	1	2.408358616	Low groups
TCGA-DA-A1I4-06	2.994520548	1	2.903443248	Low groups
TCGA-FS-A4FC-06	4.534246575	1	3.420994335	High groups
TCGA-D3-A8GL-06	7.42739726	1	3.986410935	High groups
TCGA-FS-A1ZS-06	12.4	0	2.776440929	Low groups
TCGA-EE-A29M-06	4.736986301	0	2.88594524	Low groups
TCGA-EB-A82C-01	0.046575342	0	3.704927281	High groups
TCGA-EE-A29T-06	30.82739726	0	2.321322036	Low groups
TCGA-EE-A2GN-06	8.509589041	1	2.181229795	Low groups
TCGA-EB-A3Y7-01	0.893150685	0	4.566961242	High groups
TCGA-EE-A3J5-06	3.079452055	1	3.163305501	High groups
TCGA-EB-A5SH-06	4.501369863	0	3.785309908	High groups
TCGA-EE-A2GJ-06	8.947945205	1	2.374037888	Low groups
TCGA-W3-AA1O-06	0.334246575	1	2.694568225	Low groups
TCGA-WE-A8ZM-06	8.443835616	0	3.132593293	High groups
TCGA-ER-A3PL-06	2.767123288	0	3.896998342	High groups
TCGA-DA-A3F3-06	0.873972603	1	2.969951688	Low groups
TCGA-EE-A2GB-06	4.939726027	0	3.203013171	High groups
TCGA-EE-A2M8-06	1.646575342	1	1.578359104	Low groups
TCGA-EB-A5SG-06	5.687671233	0	3.043484498	High groups
TCGA-D3-A1QB-06	7.978082192	0	2.110764122	Low groups
TCGA-EE-A3JE-06	4.279452055	0	2.171366976	Low groups
TCGA-WE-A8JZ-06	2.002739726	0	3.997066545	High groups
TCGA-GN-A9SD-06	4.950684932	1	3.029876886	High groups
TCGA-FS-A4F2-06	4.178082192	1	3.18705509	High groups
TCGA-EE-A2GH-06	18.35342466	0	3.223885868	High groups
TCGA-BF-AAP7-01	0.871232877	0	2.528971317	Low groups
TCGA-D9-A3Z3-06	1.857534247	0	1.875780063	Low groups
TCGA-D3-A51T-06	2.24109589	0	3.307865639	High groups
TCGA-EE-A2M6-06	10.77260274	0	3.946964741	High groups
TCGA-WE-AAA0-06	3.367123288	0	4.009436756	High groups
TCGA-FS-A4FD-06	6.723287671	1	5.18336741	High groups
TCGA-DA-A960-01	2.202739726	0	0.709731759	Low groups
TCGA-EE-A3AA-06	10.35890411	0	2.421990737	Low groups
TCGA-D3-A1Q8-06	2.339726027	1	2.483854464	Low groups
TCGA-EE-A3AB-06	10.22739726	0	2.250840334	Low groups
TCGA-BF-AAP6-01	0.890410959	0	2.705801009	Low groups
TCGA-EE-A3AF-06	1.150684932	1	3.232062068	High groups
TCGA-FS-A1ZY-06	2.257534247	1	2.369801468	Low groups
TCGA-EE-A17Y-06	2.268493151	1	3.028639871	High groups
TCGA-D3-A3C6-06	4.838356164	1	3.52292201	High groups
TCGA-ER-A19Q-06	4.24109589	1	1.988412026	Low groups
TCGA-D3-A2J8-06	5.457534247	1	2.530070742	Low groups
TCGA-ER-A19P-06	13.50684932	1	2.382528924	Low groups
TCGA-W3-AA1W-06	18.2630137	0	2.600412493	Low groups
TCGA-FS-A1Z7-06	0.649315068	1	2.299273969	Low groups
TCGA-D9-A1JX-06	0.591780822	1	2.732486293	Low groups
TCGA-XV-AAZV-01	1.128767123	0	2.875347583	Low groups
TCGA-DA-A1HV-06	6.380821918	0	3.209640514	High groups
TCGA-D3-A2JH-06	3.506849315	0	2.683471893	Low groups
TCGA-EE-A2MM-06	13.99178082	1	2.012997664	Low groups
TCGA-D3-A3CE-06	5.019178082	1	2.801303539	Low groups
TCGA-EB-A6QZ-01	0.964383562	1	2.801841549	Low groups
TCGA-EE-A2ML-06	18.05479452	1	2.917393563	Low groups
TCGA-FS-A1ZP-06	6.22739726	1	3.215507761	High groups
TCGA-EE-A29H-06	5.38630137	0	2.879862572	Low groups
TCGA-HR-A5NC-01	2.739726027	0	2.862114111	Low groups
TCGA-FS-A1Z3-06	1.742465753	1	3.163627539	High groups
TCGA-EE-A2MR-06	11.2	0	3.696995337	High groups
TCGA-FS-A1ZC-06	29.78082192	1	3.420132027	High groups
TCGA-EB-A42Z-01	1.208219178	0	3.484963029	High groups
TCGA-FR-A726-01	0.835616438	1	4.264558949	High groups
TCGA-EB-A5KH-06	1.695890411	0	4.395624957	High groups
TCGA-FS-A1YW-06	18.07671233	1	3.298306396	High groups
TCGA-FS-A1ZB-06	4.071232877	1	2.812991019	Low groups
TCGA-GN-A8LL-06	1.780821918	1	4.544485386	High groups
TCGA-EE-A29A-06	5.279452055	1	2.858179974	Low groups
TCGA-EE-A2A2-06	4.969863014	0	2.681516732	Low groups
TCGA-EB-A4OZ-01	1.698630137	0	2.053563194	Low groups
TCGA-EE-A2MF-06	22.39452055	1	2.90421432	Low groups
TCGA-ER-A198-06	4.230136986	1	2.347353842	Low groups
TCGA-XV-AB01-06	1.104109589	0	3.707624177	High groups
TCGA-EE-A2GP-06	1.15890411	1	4.078251166	High groups
TCGA-EE-A3AG-06	3.465753425	1	4.043703209	High groups
TCGA-EB-A24D-01	1.767123288	0	3.314435512	High groups
TCGA-XV-AAZY-01	1.109589041	0	2.833112729	Low groups
TCGA-DA-A1I5-06	11.25205479	0	2.349138777	Low groups
TCGA-EE-A2M7-06	2.402739726	1	2.476796419	Low groups
TCGA-DA-A1HY-06	12.0739726	0	2.413242031	Low groups
TCGA-ER-A19G-06	25.17260274	0	2.383718115	Low groups
TCGA-D3-A2J6-06	3.619178082	1	4.492526197	High groups
TCGA-DA-A1I2-06	14.71232877	1	2.443367951	Low groups
TCGA-D3-A8GJ-06	20.11506849	0	2.085050676	Low groups
TCGA-GN-A262-06	11.65753425	0	4.113333779	High groups
TCGA-FS-A1ZN-01	2	1	2.691065101	Low groups
TCGA-DA-A95W-06	3.112328767	0	2.306641386	Low groups
TCGA-EB-A5SF-01	1.010958904	0	2.821036664	Low groups
