# Supplementary material for: The integration of single-cell sequencing, TCGA, and GEO data analysis revealed that PRRT3-AS1 is a biomarker and therapeutic target of SKCM
Source: Front Immunol. 2022 Sep 23;13:919145. doi: 10.3389/fimmu.2022.919145 (PMC9539251; doi:10.3389/fimmu.2022.919145)
Supplement: Supplementary file 1 [file DataSheet_1.zip › 919145_SupMaterial/Supplemental document 11_Main R code.txt]

dt=read.table("TCGA_SKCM.txt",header = T,row.names = 1,check.names = F,sep = '\t')
cli.eac=read.csv('PMC6066282-TCGA-CDR-clinical.txt',stringsAsFactors = F,row.names = 1,check.names = F,sep = '\t')
comsample=intersect(paste0(rownames(cli.eac),'-01'),colnames(dt))

data.ana=log2(dt[,comsample]+1)
data.cli=cli.eac[substr(comsample,1,12),]
########################################################################################
library(glmnet)
times=data.cli$OS.time
status=data.cli$OS
genes=c('LHFPL3-AS1','GAS5','SNHG16','DSCR8','SNHG15','ZFAS1','NEAT1','PRRT3-AS1','NORAD','DANCR')####################输入基因列表补充到这里
set.seed(250)
fit1=glmnet(as.matrix(t(data.ana[genes,]))
            #,factor(samps)
            ,cbind(time=times,status=status)
            ,family="cox"
            #,family="binomial"
            #,type.measure="deviance"
            ,nlambda=100
            , alpha=1)
set.seed(250)
cv.fit<-cv.glmnet(as.matrix(t(data.ana[genes,]))
                  #,factor(samps)
                  ,cbind(time=times,status=status)
                  ,family="cox"
                  #,family="binomial"
                  #,type.measure="deviance"
                  ,nlambda=100
                  , alpha=1)
sig.coef=coefficients(cv.fit,s=cv.fit$lambda.min)[which(coefficients(cv.fit,s=cv.fit$lambda.min)[,1]!=0),1]
pdf('Figure1.pdf',width = 8,height = 6)
par(mfrow=c(1,2))
plot(fit1, label = TRUE)
plot(cv.fit)
dev.off()
###
lan=sig.coef
genes=names(sig.coef)
risk=as.numeric(lan%*%as.matrix(data.ana[genes,]))
library(survival)
library(survminer)
library(pheatmap)
library(survcomp)
library(ggplot2)

coxRun=function(dat){
  library(survival)
  colnames(dat)=c('time','status','AS')  
  dat=dat[which(!is.na(dat[,1])&!is.na(dat[,3])&!is.na(dat[,2])),]
  #print(nrow(dat))
  if(nrow(dat)<10){
    print(paste0('Sample Num is small:',nrow(dat)))
    return(c(NA,NA,NA,NA))
  }
  #if(quantile(dat[,3])['25%']==quantile(dat[,3])['50%']) return(c(NA,NA,NA,NA))
  fmla <- as.formula("Surv(time, status) ~AS")
  if(table(dat[,2])[1]>1&table(dat[,2])[2]>1){
    cox <- coxph(fmla, data = dat)
    re=c(summary(cox)[[7]][5],summary(cox)[[7]][2],summary(cox)[[8]][3],summary(cox)[[8]][4])
    return(re)
  }else{
    return(c(NA,NA,NA,NA))
  }
}

dat=data.frame(times/365,status,ifelse(risk>median(risk),'High Exp','Low Exp'))
colnames(dat)=c('time','status','group')
fit1 <- survfit( Surv(time, status) ~ group,data = dat )

p1=ggsurvplot(fit1,data = dat,pval = F,conf.int =T,conf.int.style ="step"
           ,pval.coord=c(1, 0.2)
           ,surv.median.line='hv'
           ,palette=c('red','blue')
           ,risk.table='absolute'
           ,fontsize=3)
p11=p1$plot+theme_bw()+theme(axis.text.y=element_text(family="serif",face="plain",size = 10)
                              ,axis.text.x=element_blank()
                              ,axis.title.x=element_blank()
                              ,plot.margin=unit(c(0.2, 0.2, 0, 0.1), "inches")
                              #,axis.title.y=element_blank()
                              ,legend.position=c(1,1), legend.justification=c(1,1)
                              ,legend.background = element_rect(fill = NA, colour = NA)
                              ,panel.grid.major = element_blank()
                              ,panel.grid.minor = element_blank()
                              ,legend.title = element_text(family="serif",face="plain",size = 10)
                              ,legend.text = element_text(family="serif",face="plain",size = 10))
median_labels=c()
for(st in unique(p1$data.survplot$strata)){
  st1=p1$data.survplot[which(p1$data.survplot$strata==st),]
  x_m=-1
  if(min(st1$surv)<0.5){
    inds=which(st1$surv==0.5)
    if(length(inds)>0){
      x_m=st1$time[inds[1]]
    }else{
      x_m=max(st1$time[st1$surv>=0.5])
    }
  }
  if(x_m>0){
    median_labels=c(median_labels,round(x_m,1))
  }
}
txt_median=p1$data.survplot[1:length(median_labels),]
txt_median[,5]=rep(0.5,length(median_labels))
txt_median[,1]=median_labels
txt_median$Text=unique(paste0('Median time:',median_labels[1],' and ',median_labels[2]))
p11=p11+geom_text(data=unique(txt_median),aes(0,0,label=Text),family="serif",face="plain"
                ,color="red",hjust=0, vjust=0,size=4)
gp=sort(unique(dat[,3]),decreasing = T)
vls=1:length(gp)
gvls=vls[match(dat[,3],gp)]
g.cox=coxRun(data.frame(dat[,1],dat[,2],gvls))
add_text=paste0('Log-rank P = ',signif(g.cox[1],digits = 3),'\n','HR(',gp[2],')=',round(g.cox[2],3)
                ,'\n 95%CI(',round(g.cox[3],3)
                ,', ',round(g.cox[4],3),')')
text.tb=p1$data.survplot[1,]
text.tb[1,1]=0
text.tb[1,5]=0
text.tb$Text=add_text
p11=p11+geom_text(data=text.tb,aes(round(max(dat$time)*0.55,0),1,label=Text),family="serif",face="plain"
                ,color="black",hjust=1, vjust=1,size=3.5)
p2=p1$table+theme_bw()+theme(axis.text.y=element_text(family="serif",face="plain",size = 10)
                               ,axis.text.x = element_text(family="serif",face="plain",size = 10)
                               #,axis.text.x=element_blank()
                               #,axis.title.x=element_blank()
                               #,axis.title.y=element_blank()
                               ,plot.margin=unit(c(0, 0.2, 0.2, 0.1), "inches")
                               ,plot.title=element_blank()
                               ,legend.position=c(1,1), legend.justification=c(1,1)
                               #,legend.background = element_rect(fill = NA, colour = NA)
                               ,legend.title = element_text(family="serif",face="plain",size = 10)
                               ,legend.text = element_text(family="serif",face="plain",size = 10))+xlab('Time (years)')
p2=p2+theme(text=element_text(size=12,family="serif"))
g2=ggpubr::ggarrange(p11,p2, ncol = 1, nrow = 2,heights = c(1,0.3),align = "v")

g2

colsr=ifelse(risk[order(risk)]>=median(risk),"firebrick3","navy")
t1=risk-median(risk)
plot(unlist(t1[order(t1)]),pch=16,ylab='RiskScore',col=colsr,type='o')

times1=times[order(risk)]
status1=status[order(risk)]
plot(unlist(times1/365),ylim=c(0,max(times1/365))
     ,col=ifelse(status1==1,'firebrick3','navy'),pch=16,ylab='Overall Survival'
     ,cex=1)
legend("topright",legend = c("Dead","Alive"),col=c("firebrick3","navy"),pch=16,cex=1)

bk=unique(c(seq(-2,2, length=100)))
pheatmap(data.ana[genes,order(t1)],breaks = bk,cluster_cols = F,scale = 'row'
         ,color = colorRampPalette(c('navy','white','firebrick3'))(100)
         ,show_colnames = F,cluster_rows = F)

ggplotTimeROC=function(time,status,score,mks=c(1,3,5),coltype,mypal,til=''){
  library(survival)
  library(ggplot2)
  mx=max(time,na.rm = T)
  if(mx<31){
  }else if(mx<365){
    mks=mks*12 
  }else{
    mks=mks*365 
  }
  mks=mks[which(mks<mx)]
  
  ROC.DSST=timeROC::timeROC(T=time,
                            delta=status
                            ,marker=score,
                            cause=1,weighting="marginal",
                            times=mks,
                            iid=TRUE)
  mks=mks[which(!is.na(ROC.DSST$AUC)&ROC.DSST$AUC>0)]
  if(length(mks)>0){
    #print(score)
    if(mean(ROC.DSST$AUC)<0.5){
      score=-1*score
    }
    g.cox=coxRun(data.frame(data.frame(time,status,ifelse(score>median(score),1,0))))
    ROC.DSST=timeROC::timeROC(T=time,
                              delta=status
                              ,marker=score,
                              cause=1,weighting="marginal",
                              times=mks,
                              iid=TRUE)
    
    if(max(ROC.DSST$times)<31){
      lb=paste0(ROC.DSST$times,'-Years')
    }else if(max(ROC.DSST$times)<365){
      lb=paste0(round(ROC.DSST$times/12,0),'-Years')
    }else{
      lb=paste0(round(ROC.DSST$times/365,0),'-Years')
    }
    
    lbs=paste0(lb,',AUC=',round(ROC.DSST$AUC,3),',95%CI(',paste0(round(confint(ROC.DSST,level = 0.9)$CI_AUC[,1]/100,3),'-',
                                                                 round(confint(ROC.DSST,level = 0.9,na.rm=T)$CI_AUC[,2]/100,3)),')')
    #roc.tm=ROC.DSST$times[which(ROC.DSST$times>0)]
    #p.dat=rbind()
    #for(i in which(ROC.DSST$times>0)){
    #los=lowess(ROC.DSST$FP[,i], y=ROC.DSST$TP[,i], f = 1/3, iter = 100)
    #los$x=c(0,los$x,1)
    #los$y=c(0,los$y,1)
    # p.dat=rbind(p.dat,data.frame(los$x, y=los$y,rep(lbs[i],length(los$y)),stringsAsFactors = F))
    #}
    
    p.dat=rbind()
    #print(length(roc.tm))
    for(i in 1:length(roc.tm)){
      #print(i)
      r1=roc.tm[[i]]
      x1=1-r1$specificities
      y1=r1$sensitivities
      #print(cbind(1-r1$specificities,r1$sensitivities))
      nx1=unique(x1)
      ny1=c()
      for(x in unique(x1)){
        x.inds=which(x1==x)
        if(length(x.inds)>0&x<0.5){
          ny1=c(ny1,min(y1[x.inds]))
        }else if(length(x.inds)>0){
          ny1=c(ny1,max(y1[x.inds]))
        }else{
          ny1=c(ny1,y1[x.inds][1])
        }
      }
      #print(cbind(nx1,ny1))
      p.dat=rbind(p.dat,data.frame(x=nx1, y=ny1,rep(lbs[i],length(nx1)),stringsAsFactors = F))
    }
    colnames(p.dat)=c('V1','V2','Type')
    p.dat=as.data.frame(p.dat)
    
    if(coltype == 'NEJM'){
      p1=ggplot(p.dat, aes(x=V1,y=V2, fill=Type))+scale_color_nejm()
    }else if(coltype == 'Lancet'){
      p1=ggplot(p.dat, aes(x=V1,y=V2, fill=Type))+scale_color_lancet()
    }else if(coltype == 'JAMA'){
      p1=ggplot(p.dat, aes(x=V1,y=V2, fill=Type))+scale_color_jama()
    }else if(coltype == 'JCO'){
      p1=ggplot(p.dat, aes(x=V1,y=V2, fill=Type))+scale_color_jco()
    }else if(coltype == 'Nature'){
      p1=ggplot(p.dat, aes(x=V1,y=V2, fill=Type))+scale_color_npg()
    }
    
    p1=p1+geom_line(aes(colour=Type),lwd=1.1)+theme_bw()+xlab(paste0('False positive fraction\n',til))+ylab('True positive fraction')
    aa1=p1+ggtitle(til)+theme(text=element_text(size=12,family="serif"))
    #p1=p1+stat_smooth(aes(colour=Type),se = FALSE, size = 1)+theme_bw()+xlab('False positive fraction')+ylab('True positive fraction') 
    
    p1=p1+theme(axis.text.y=element_text(family="serif",face="plain",size = 10),axis.text.x=element_text(family="serif",face="plain",size = 10)
                ,axis.title.x=element_text(family="serif",face="plain",size = 10),axis.title.y=element_text(family="serif",face="plain",size = 10)
                ,plot.title=element_blank()
                ,plot.margin=unit(c(0.1, 0.1, 0.1, 0.1), "inches")
                ,legend.position=c(1,0)
                ,legend.justification=c(1,0)
                ,panel.grid.major = element_blank()
                ,panel.grid.minor = element_blank()
                ,legend.background = element_rect(fill = NA, colour = NA)
                ,legend.title = element_text(family="serif",face="plain",size = 10)
                ,legend.text = element_text(family="serif",face="plain",size = 10))

    return(p1)
  }else{
    return(Getplot_bank('No data!'))
  }
}
