# Supplementary material for: The integration of single-cell sequencing, TCGA, and GEO data analysis revealed that PRRT3-AS1 is a biomarker and therapeutic target of SKCM
Source: Front Immunol. 2022 Sep 23;13:919145. doi: 10.3389/fimmu.2022.919145 (PMC9539251; doi:10.3389/fimmu.2022.919145)
Supplement: Supplementary file 1 [file DataSheet_1.zip › 919145_SupMaterial/Supplemental document 2_GSE72056_clinical data.xlsx]

## Sheet: Sheet1
Cell	UMAP_1	UMAP_2	Celltype (malignancy)	Celltype (major-lineage)	Celltype (minor-lineage)	Celltype (original)	Cluster	Celltype	Patient	Source	Age	Gender	Stage
Cy72_CD45_H02_S758_comb	6.90217	-9.80851	Immune cells	B	B	B	1	B	Patient72	Tumor	57	Female	Metastatic
Cy72_CD45_A07_S679_comb	7.22045	-10.5089	Immune cells	B	B	B	1	B	Patient72	Tumor	57	Female	Metastatic
Cy71_CD45_H05_S569_comb	6.83089	-10.3169	Immune cells	B	B	Malignant	1	Malignant	Patient71	Tumor	79	Male	Metastatic
Cy74_CD45_B08_S404_comb	7.10616	-11.5534	Immune cells	B	B	B	1	B	Patient74	Tumor	63	Male	Metastatic
Cy72_CD45_G09_S753_comb	6.83016	-10.8589	Immune cells	B	B	Malignant	1	Malignant	Patient72	Tumor	57	Female	Metastatic
Cy74_CD45_C03_S411_comb	7.53937	-10.3797	Immune cells	B	B	B	1	B	Patient74	Tumor	63	Male	Metastatic
Cy72_CD45_A05_S677_comb	6.06205	-9.62237	Immune cells	B	B	B	1	B	Patient72	Tumor	57	Female	Metastatic
Cy74_CD45_D08_S428_comb	6.94146	-10.9049	Immune cells	B	B	B	1	B	Patient74	Tumor	63	Male	Metastatic
Cy72_CD45_A01_S673_comb	7.37828	-10.1021	Immune cells	B	B	Malignant	1	Malignant	Patient72	Tumor	57	Female	Metastatic
Cy72_CD45_G03_S747_comb	7.02466	-9.61268	Immune cells	B	B	Malignant	1	Malignant	Patient72	Tumor	57	Female	Metastatic
Cy72_CD45_B09_S693_comb	6.73907	-10.475	Immune cells	B	B	B	1	B	Patient72	Tumor	57	Female	Metastatic
Cy72_CD45_C10_S706_comb	7.53157	-9.71706	Immune cells	B	B	Malignant	1	Malignant	Patient72	Tumor	57	Female	Metastatic
Cy81_FNA_CD45_H05_S281_comb	7.50099	-10.2297	Immune cells	B	B	B	1	B	Patient81	Tumor	43	Female	Metastatic
Cy72_CD45_F10_S742_comb	6.18549	-11.392	Immune cells	B	B	B	1	B	Patient72	Tumor	57	Female	Metastatic
Cy72_CD45_A03_S675_comb	7.22142	-10.3142	Immune cells	B	B	B	1	B	Patient72	Tumor	57	Female	Metastatic
Cy72_CD45_C03_S699_comb	6.83317	-11.3515	Immune cells	B	B	B	1	B	Patient72	Tumor	57	Female	Metastatic
Cy72_CD45_C06_S702_comb	7.26919	-10.5326	Immune cells	B	B	B	1	B	Patient72	Tumor	57	Female	Metastatic
Cy74_CD45_F10_S454_comb	7.08907	-10.6922	Immune cells	B	B	B	1	B	Patient74	Tumor	63	Male	Metastatic
Cy72_CD45_F04_S736_comb	7.45487	-10.0084	Immune cells	B	B	B	1	B	Patient72	Tumor	57	Female	Metastatic
Cy72_CD45_G08_S752_comb	7.2845	-9.34411	Immune cells	B	B	B	1	B	Patient72	Tumor	57	Female	Metastatic
Cy72_CD45_D02_S710_comb	5.91981	-11.2397	Immune cells	B	B	B	1	B	Patient72	Tumor	57	Female	Metastatic
Cy72_CD45_E09_S729_comb	6.05982	-10.0034	Immune cells	B	B	B	1	B	Patient72	Tumor	57	Female	Metastatic
Cy81_FNA_CD45_F12_S264_comb	7.34564	-10.8504	Immune cells	B	B	B	1	B	Patient81	Tumor	43	Female	Metastatic
Cy74_CD45_B02_S398_comb	6.53332	-10.8202	Immune cells	B	B	B	1	B	Patient74	Tumor	63	Male	Metastatic
Cy72_CD45_A04_S676_comb	7.31145	-10.7136	Immune cells	B	B	B	1	B	Patient72	Tumor	57	Female	Metastatic
Cy74_CD45_H07_S475_comb	6.31763	-9.55737	Immune cells	B	B	B	1	B	Patient74	Tumor	63	Male	Metastatic
Cy72_CD45_D05_S713_comb	5.6346	-11.7656	Immune cells	B	B	B	1	B	Patient72	Tumor	57	Female	Metastatic
Cy72_CD45_F06_S738_comb	7.37316	-10.4045	Immune cells	B	B	Malignant	1	Malignant	Patient72	Tumor	57	Female	Metastatic
Cy72_CD45_H05_S761_comb	6.73882	-10.0587	Immune cells	B	B	B	1	B	Patient72	Tumor	57	Female	Metastatic
cy80.Cd45.pos.Pd1.neg.S366.H06.S366.comb	5.26684	-10.223	Immune cells	B	B	B	1	B	Patient80	Tumor	86	Female	Metastatic
cy80.Cd45.pos.Pd1.neg.S202.A10.S202.comb	5.74756	-11.2955	Immune cells	B	B	B	1	B	Patient80	Tumor	86	Female	Metastatic
cy80.Cd45.pos.Pd1.neg.S201.A09.S201.comb	6.74196	-10.6996	Immune cells	B	B	B	1	B	Patient80	Tumor	86	Female	Metastatic
cy80.Cd45.pos.Pd1.neg.S221.B05.S221.comb	5.67832	-10.5779	Immune cells	B	B	B	1	B	Patient80	Tumor	86	Female	Metastatic
cy80.Cd45.pos.PD1.pos.A03.S15.comb	5.82134	-12.2058	Immune cells	B	B	B	1	B	Patient80	Tumor	86	Female	Metastatic
cy80.Cd45.pos.PD1.pos.D12.S96.comb	6.93207	-9.62676	Immune cells	B	B	Malignant	1	Malignant	Patient80	Tumor	86	Female	Metastatic
cy80.Cd45.pos.Pd1.neg.S294.E06.S294.comb	6.42196	-10.753	Immune cells	B	B	B	1	B	Patient80	Tumor	86	Female	Metastatic
cy80.Cd45.pos.Pd1.neg.S370.H10.S370.comb	5.50934	-11.4483	Immune cells	B	B	B	1	B	Patient80	Tumor	86	Female	Metastatic
cy80.Cd45.pos.Pd1.neg.S248.C08.S248.comb	6.09911	-11.033	Immune cells	B	B	B	1	B	Patient80	Tumor	86	Female	Metastatic
cy80.Cd45.pos.PD1.pos.A02.S14.comb	6.42088	-10.7263	Immune cells	B	B	B	1	B	Patient80	Tumor	86	Female	Metastatic
cy80.Cd45.pos.Pd1.neg.S222.B06.S222.comb	6.3963	-9.77844	Immune cells	B	B	B	1	B	Patient80	Tumor	86	Female	Metastatic
cy80.Cd45.pos.Pd1.neg.S204.A12.S204.comb	6.64308	-9.39193	Immune cells	B	B	Malignant	1	Malignant	Patient80	Tumor	86	Female	Metastatic
cy80.Cd45.pos.Pd1.neg.S197.A05.S197.comb	6.30749	-10.124	Immune cells	B	B	B	1	B	Patient80	Tumor	86	Female	Metastatic
cy80.Cd45.pos.Pd1.neg.S203.A11.S203.comb	5.52542	-10.4004	Immune cells	B	B	B	1	B	Patient80	Tumor	86	Female	Metastatic
cy80.Cd45.pos.Pd1.neg.S276.D12.S276.comb	5.27555	-10.2331	Immune cells	B	B	B	1	B	Patient80	Tumor	86	Female	Metastatic
cy80.Cd45.pos.Pd1.neg.S275.D11.S275.comb	5.93512	-10.2808	Immune cells	B	B	B	1	B	Patient80	Tumor	86	Female	Metastatic
cy80.Cd45.pos.Pd1.neg.S241.C01.S241.comb	5.5744	-9.86733	Immune cells	B	B	B	1	B	Patient80	Tumor	86	Female	Metastatic
cy80.Cd45.pos.Pd1.neg.S339.G03.S339.comb	5.15712	-10.4375	Immune cells	B	B	B	1	B	Patient80	Tumor	86	Female	Metastatic
cy80.Cd45.pos.PD1.pos.C12.S72.comb	7.31737	-10.1198	Immune cells	B	B	Malignant	1	Malignant	Patient80	Tumor	86	Female	Metastatic
cy80.Cd45.pos.PD1.pos.S136.F04.S136.comb	7.2281	-10.298	Immune cells	B	B	Malignant	1	Malignant	Patient80	Tumor	86	Female	Metastatic
cy80.Cd45.pos.Pd1.neg.S245.C05.S245.comb	6.39284	-10.7133	Immune cells	B	B	B	1	B	Patient80	Tumor	86	Female	Metastatic
cy80.Cd45.pos.Pd1.neg.S297.E09.S297.comb	5.64734	-10.0168	Immune cells	B	B	B	1	B	Patient80	Tumor	86	Female	Metastatic
cy80.Cd45.pos.Pd1.neg.S291.E03.S291.comb	5.71284	-10.614	Immune cells	B	B	B	1	B	Patient80	Tumor	86	Female	Metastatic
cy80.Cd45.pos.Pd1.neg.S266.D02.S266.comb	6.17225	-10.6902	Immune cells	B	B	B	1	B	Patient80	Tumor	86	Female	Metastatic
cy80.Cd45.pos.Pd1.neg.S342.G06.S342.comb	5.53184	-10.4875	Immune cells	B	B	B	1	B	Patient80	Tumor	86	Female	Metastatic
cy80.Cd45.pos.Pd1.neg.S369.H09.S369.comb	6.17035	-10.8145	Immune cells	B	B	B	1	B	Patient80	Tumor	86	Female	Metastatic
cy80.Cd45.pos.Pd1.neg.S267.D03.S267.comb	5.50717	-10.7332	Immune cells	B	B	B	1	B	Patient80	Tumor	86	Female	Metastatic
cy80.Cd45.pos.Pd1.neg.S289.E01.S289.comb	5.9125	-9.93198	Immune cells	B	B	B	1	B	Patient80	Tumor	86	Female	Metastatic
cy80.Cd45.pos.Pd1.neg.S343.G07.S343.comb	5.41483	-11.0151	Immune cells	B	B	B	1	B	Patient80	Tumor	86	Female	Metastatic
cy80.Cd45.pos.Pd1.neg.S271.D07.S271.comb	6.00071	-11.4556	Immune cells	B	B	B	1	B	Patient80	Tumor	86	Female	Metastatic
cy80.Cd45.pos.Pd1.neg.S273.D09.S273.comb	5.79363	-10.8958	Immune cells	B	B	B	1	B	Patient80	Tumor	86	Female	Metastatic
cy80.Cd45.pos.Pd1.neg.S269.D05.S269.comb	5.46638	-10.7397	Immune cells	B	B	B	1	B	Patient80	Tumor	86	Female	Metastatic
cy80.Cd45.pos.Pd1.neg.S341.G05.S341.comb	4.7237	-8.33315	Immune cells	B	B	B	1	B	Patient80	Tumor	86	Female	Metastatic
cy80.Cd45.pos.Pd1.neg.S200.A08.S200.comb	5.24278	-10.2935	Immune cells	B	B	B	1	B	Patient80	Tumor	86	Female	Metastatic
cy80.Cd45.pos.Pd1.neg.S346.G10.S346.comb	5.31625	-11.0179	Immune cells	B	B	B	1	B	Patient80	Tumor	86	Female	Metastatic
cy80.Cd45.pos.Pd1.neg.S252.C12.S252.comb	6.01558	-11.342	Immune cells	B	B	B	1	B	Patient80	Tumor	86	Female	Metastatic
cy80.Cd45.pos.Pd1.neg.S292.E04.S292.comb	6.44116	-11.8684	Immune cells	B	B	B	1	B	Patient80	Tumor	86	Female	Metastatic
cy80.Cd45.pos.Pd1.neg.S199.A07.S199.comb	6.69485	-9.71545	Immune cells	B	B	B	1	B	Patient80	Tumor	86	Female	Metastatic
cy80.Cd45.pos.Pd1.neg.S372.H12.S372.comb	6.19664	-9.67379	Immune cells	B	B	Malignant	1	Malignant	Patient80	Tumor	86	Female	Metastatic
cy80.Cd45.pos.Pd1.neg.S344.G08.S344.comb	7.62828	-9.21044	Immune cells	B	B	T	1	T	Patient80	Tumor	86	Female	Metastatic
cy80.Cd45.pos.PD1.pos.S119.E11.S119.comb	5.68856	-11.3029	Immune cells	B	B	B	1	B	Patient80	Tumor	86	Female	Metastatic
cy80.Cd45.pos.Pd1.neg.S223.B07.S223.comb	5.79453	-10.4406	Immune cells	B	B	B	1	B	Patient80	Tumor	86	Female	Metastatic
cy80.Cd45.pos.Pd1.neg.S219.B03.S219.comb	5.50925	-10.5294	Immune cells	B	B	B	1	B	Patient80	Tumor	86	Female	Metastatic
cy80.Cd45.pos.Pd1.neg.S227.B11.S227.comb	6.33285	-9.58277	Immune cells	B	B	B	1	B	Patient80	Tumor	86	Female	Metastatic
cy80.Cd45.pos.Pd1.neg.S338.G02.S338.comb	5.88971	-9.86622	Immune cells	B	B	B	1	B	Patient80	Tumor	86	Female	Metastatic
cy80.Cd45.pos.PD1.pos.C08.S68.comb	7.64881	-10.3694	Immune cells	B	B	Malignant	1	Malignant	Patient80	Tumor	86	Female	Metastatic
cy80.Cd45.pos.Pd1.neg.S247.C07.S247.comb	5.67101	-9.88591	Immune cells	B	B	B	1	B	Patient80	Tumor	86	Female	Metastatic
cy80.Cd45.pos.Pd1.neg.S296.E08.S296.comb	5.28499	-10.4213	Immune cells	B	B	B	1	B	Patient80	Tumor	86	Female	Metastatic
cy79.p1.CD45.pos.PD1.neg.AS.C1.R2.C11.S515.comb	6.08858	-10.5254	Immune cells	B	B	Malignant	1	Malignant	Patient79	Tumor	74	Male	Metastatic
cy79.p1.CD45.pos.PD1.neg.AS.C1.R2.B08.S500.comb	5.2781	-9.86236	Immune cells	B	B	B	1	B	Patient79	Tumor	74	Male	Metastatic
cy79.p1.CD45.pos.PD1.neg.AS.C1.R2.B04.S496.comb	5.85227	-11.3026	Immune cells	B	B	B	1	B	Patient79	Tumor	74	Male	Metastatic
cy79.p1.CD45.pos.PD1.neg.AS.C1.R2.H05.S569.comb	6.35148	-10.3462	Immune cells	B	B	B	1	B	Patient79	Tumor	74	Male	Metastatic
cy79.p1.CD45.pos.PD1.neg.AS.C1.R2.B12.S504.comb	5.90849	-10.6671	Immune cells	B	B	B	1	B	Patient79	Tumor	74	Male	Metastatic
cy79.p1.CD45.pos.PD1.neg.AS.C1.R2.E06.S534.comb	5.8735	-9.9631	Immune cells	B	B	B	1	B	Patient79	Tumor	74	Male	Metastatic
cy79.p1.CD45.pos.PD1.neg.AS.C1.R2.G02.S554.comb	5.86094	-10.375	Immune cells	B	B	B	1	B	Patient79	Tumor	74	Male	Metastatic
cy79.p1.CD45.pos.PD1.neg.AS.C1.R2.F09.S549.comb	6.97685	-10.1728	Immune cells	B	B	B	1	B	Patient79	Tumor	74	Male	Metastatic
cy79.p1.CD45.pos.PD1.neg.AS.C1.R2.E07.S535.comb	6.16746	-9.70679	Immune cells	B	B	B	1	B	Patient79	Tumor	74	Male	Metastatic
cy79.p1.CD45.pos.PD1.neg.AS.C1.R2.H04.S568.comb	5.60347	-11.4925	Immune cells	B	B	B	1	B	Patient79	Tumor	74	Male	Metastatic
cy79.p1.CD45.pos.PD1.neg.AS.C1.R2.B03.S495.comb	6.04574	-10.4312	Immune cells	B	B	B	1	B	Patient79	Tumor	74	Male	Metastatic
cy79.p1.CD45.pos.PD1.neg.AS.C1.R2.E04.S532.comb	6.15507	-10.8202	Immune cells	B	B	B	1	B	Patient79	Tumor	74	Male	Metastatic
cy79.p1.CD45.pos.PD1.neg.AS.C1.R2.G06.S558.comb	5.95662	-9.38212	Immune cells	B	B	B	1	B	Patient79	Tumor	74	Male	Metastatic
cy79.p1.CD45.pos.PD1.neg.AS.C1.R2.C12.S516.comb	5.8686	-10.1074	Immune cells	B	B	B	1	B	Patient79	Tumor	74	Male	Metastatic
cy79.p1.CD45.pos.PD1.neg.AS.C1.R2.G03.S555.comb	6.47095	-9.52436	Immune cells	B	B	B	1	B	Patient79	Tumor	74	Male	Metastatic
cy79.p1.CD45.pos.PD1.neg.AS.C1.R2.D08.S524.comb	6.093	-10.0819	Immune cells	B	B	B	1	B	Patient79	Tumor	74	Male	Metastatic
cy79.p1.CD45.pos.PD1.neg.AS.C1.R2.B11.S503.comb	5.70883	-9.81034	Immune cells	B	B	B	1	B	Patient79	Tumor	74	Male	Metastatic
cy79.p1.CD45.pos.PD1.neg.AS.C1.R2.G08.S560.comb	5.29305	-10.1652	Immune cells	B	B	B	1	B	Patient79	Tumor	74	Male	Metastatic
cy79.p1.CD45.pos.PD1.neg.AS.C1.R2.D10.S526.comb	5.34196	-10.388	Immune cells	B	B	B	1	B	Patient79	Tumor	74	Male	Metastatic
cy79.p1.CD45.pos.PD1.neg.AS.C1.R2.E09.S537.comb	6.41703	-10.9426	Immune cells	B	B	B	1	B	Patient79	Tumor	74	Male	Metastatic
cy79.p1.CD45.pos.PD1.neg.AS.C1.R2.C06.S510.comb	6.48642	-10.012	Immune cells	B	B	B	1	B	Patient79	Tumor	74	Male	Metastatic
cy79.p1.CD45.pos.PD1.neg.AS.C1.R2.C04.S508.comb	5.55691	-10.0448	Immune cells	B	B	B	1	B	Patient79	Tumor	74	Male	Metastatic
cy79.p1.CD45.pos.PD1.neg.AS.C1.R2.G10.S562.comb	5.5715	-9.062	Immune cells	B	B	B	1	B	Patient79	Tumor	74	Male	Metastatic
cy79.p1.CD45.pos.PD1.neg.AS.C1.R2.H07.S571.comb	6.11633	-10.3545	Immune cells	B	B	B	1	B	Patient79	Tumor	74	Male	Metastatic
cy79.p1.CD45.pos.PD1.neg.AS.C1.R2.D03.S519.comb	6.80269	-11.1858	Immune cells	B	B	B	1	B	Patient79	Tumor	74	Male	Metastatic
cy79.p1.CD45.pos.PD1.neg.AS.C1.R2.D07.S523.comb	5.97863	-10.283	Immune cells	B	B	B	1	B	Patient79	Tumor	74	Male	Metastatic
cy79.p1.CD45.pos.PD1.neg.AS.C1.R2.C10.S514.comb	5.21857	-9.11544	Immune cells	B	B	Malignant	1	Malignant	Patient79	Tumor	74	Male	Metastatic
cy79.p1.CD45.pos.PD1.neg.AS.C1.R2.B10.S502.comb	5.72054	-10.194	Immune cells	B	B	B	1	B	Patient79	Tumor	74	Male	Metastatic
cy79.p1.CD45.pos.PD1.neg.AS.C1.R2.C08.S512.comb	5.87919	-11.0739	Immune cells	B	B	B	1	B	Patient79	Tumor	74	Male	Metastatic
cy79.p1.CD45.pos.PD1.neg.AS.C1.R2.E05.S533.comb	6.20188	-10.0856	Immune cells	B	B	B	1	B	Patient79	Tumor	74	Male	Metastatic
cy79.p1.CD45.pos.PD1.neg.AS.C1.R2.G11.S563.comb	5.67967	-10.1819	Immune cells	B	B	B	1	B	Patient79	Tumor	74	Male	Metastatic
cy79.p1.CD45.pos.PD1.neg.AS.C1.R2.F03.S543.comb	6.28418	-11.2129	Immune cells	B	B	B	1	B	Patient79	Tumor	74	Male	Metastatic
cy79.p1.CD45.pos.PD1.neg.AS.C1.R2.E12.S540.comb	5.55233	-10.9721	Immune cells	B	B	B	1	B	Patient79	Tumor	74	Male	Metastatic
cy79.p1.CD45.pos.PD1.neg.AS.C1.R2.E03.S531.comb	5.95614	-10.5014	Immune cells	B	B	B	1	B	Patient79	Tumor	74	Male	Metastatic
cy79.p1.CD45.pos.PD1.neg.AS.C1.R2.C05.S509.comb	6.22624	-11.379	Immune cells	B	B	B	1	B	Patient79	Tumor	74	Male	Metastatic
cy79.p1.CD45.pos.PD1.neg.AS.C1.R2.C07.S511.comb	6.39576	-10.2757	Immune cells	B	B	B	1	B	Patient79	Tumor	74	Male	Metastatic
cy79.p1.CD45.pos.PD1.neg.AS.C1.R2.H09.S573.comb	7.09607	-10.24	Immune cells	B	B	B	1	B	Patient79	Tumor	74	Male	Metastatic
cy79.p1.CD45.pos.PD1.neg.AS.C1.R2.F10.S550.comb	5.5409	-10.8597	Immune cells	B	B	B	1	B	Patient79	Tumor	74	Male	Metastatic
cy79.p1.CD45.pos.PD1.neg.AS.C1.R2.G12.S564.comb	7.07346	-9.64456	Immune cells	B	B	Malignant	1	Malignant	Patient79	Tumor	74	Male	Metastatic
cy79.p1.CD45.pos.PD1.neg.AS.C1.R2.B07.S499.comb	6.36557	-10.7138	Immune cells	B	B	B	1	B	Patient79	Tumor	74	Male	Metastatic
cy79.p1.CD45.pos.PD1.neg.AS.C1.R2.E02.S530.comb	6.05029	-11.1899	Immune cells	B	B	B	1	B	Patient79	Tumor	74	Male	Metastatic
cy79.p1.CD45.pos.PD1.neg.AS.C1.R2.G01.S553.comb	6.02515	-10.4347	Immune cells	B	B	B	1	B	Patient79	Tumor	74	Male	Metastatic
cy79.p1.CD45.pos.PD1.neg.AS.C1.R2.H06.S570.comb	6.09439	-10.6164	Immune cells	B	B	B	1	B	Patient79	Tumor	74	Male	Metastatic
cy79.p1.CD45.pos.PD1.neg.AS.C1.R2.F04.S544.comb	6.76051	-10.565	Immune cells	B	B	B	1	B	Patient79	Tumor	74	Male	Metastatic
cy79.p1.CD45.pos.PD1.neg.AS.C1.R2.G04.S556.comb	6.27754	-10.5374	Immune cells	B	B	B	1	B	Patient79	Tumor	74	Male	Metastatic
cy79.p3.CD45.pos.PD1.pos.AS.C2.R1.F01.S445.comb	7.46212	-10.6484	Immune cells	B	B	Malignant	1	Malignant	Patient79	Tumor	74	Male	Metastatic
cy79.p1.CD45.pos.PD1.neg.AS.C1.R2.G07.S559.comb	5.61625	-10.0974	Immune cells	B	B	B	1	B	Patient79	Tumor	74	Male	Metastatic
cy79.p1.CD45.pos.PD1.neg.AS.C1.R2.H12.S576.comb	5.95104	-10.7055	Immune cells	B	B	Malignant	1	Malignant	Patient79	Tumor	74	Male	Metastatic
cy79.p1.CD45.pos.PD1.neg.AS.C1.R2.F08.S548.comb	5.91522	-10.7891	Immune cells	B	B	B	1	B	Patient79	Tumor	74	Male	Metastatic
cy82.CD45.pos.1.A04.S484.comb	4.72649	-8.11796	Immune cells	B	B	Malignant	1	Malignant	Patient82	Tumor	81	Male	Metastatic
cy82.CD45.pos.1.B12.S504.comb	7.29373	-10.3907	Immune cells	B	B	Malignant	1	Malignant	Patient82	Tumor	81	Male	Metastatic
cy79.p5.CD45.pos.PD1.pos.D09.S621.comb	6.06582	-11.6449	Immune cells	B	B	B	1	B	Patient79	Tumor	74	Male	Metastatic
cy79.p4.CD45.pos.PD1.pos.B10.S310.comb	6.85219	-9.94342	Immune cells	B	B	B	1	B	Patient79	Tumor	74	Male	Metastatic
cy80.CD45.neg.C10.S898.comb	6.32934	-11.5489	Immune cells	B	B	B	1	B	Patient80	Tumor	86	Female	Metastatic
cy82.CD45.pos.1.F01.S541.comb	7.13321	-10.2573	Immune cells	B	B	B	1	B	Patient82	Tumor	81	Male	Metastatic
cy79.p4.CD45.pos.PD1.pos.F03.S351.comb	7.54423	-10.6204	Immune cells	B	B	T	1	T	Patient79	Tumor	74	Male	Metastatic
cy82.CD45.pos.3.G11.S83.comb	4.46844	-12.6348	Immune cells	B	B	Malignant	1	Malignant	Patient82	Tumor	81	Male	Metastatic
cy79.p4.CD45.pos.PD1.pos.C08.S320.comb	7.3587	-10.8	Immune cells	B	B	B	1	B	Patient79	Tumor	74	Male	Metastatic
cy79.p4.CD45.neg.PDL1.neg.C04.S1084.comb	-16.3362	9.42934	Immune cells	B	B	Unknown	1	Unknown	Patient79	Tumor	74	Male	Metastatic
cy72.CD45.pos.H12.S960.comb	7.42064	-9.63008	Immune cells	B	B	Malignant	1	Malignant	Patient72	Tumor	57	Female	Metastatic
cy72.CD45.pos.F08.S932.comb	6.95618	-10.6401	Immune cells	B	B	B	1	B	Patient72	Tumor	57	Female	Metastatic
cy72.CD45.pos.A11.S875.comb	5.1745	-11.4298	Immune cells	B	B	B	1	B	Patient72	Tumor	57	Female	Metastatic
cy80.CD45.pos.PD1.pos.B10.S118.comb	6.32136	-10.9318	Immune cells	B	B	Malignant	1	Malignant	Patient80	Tumor	86	Female	Metastatic
cy74.CD45.pos.D03.S711.comb	5.66472	-11.2961	Immune cells	B	B	B	1	B	Patient74	Tumor	63	Male	Metastatic
cy80.CD45.pos.PD1.pos.H10.S190.comb	5.95758	-11.3436	Immune cells	B	B	B	1	B	Patient80	Tumor	86	Female	Metastatic
cy74.CD45.pos.F02.S734.comb	6.22997	-11.1776	Immune cells	B	B	B	1	B	Patient74	Tumor	63	Male	Metastatic
cy74.CD45.pos.G12.S756.comb	7.07403	-10.5061	Immune cells	B	B	B	1	B	Patient74	Tumor	63	Male	Metastatic
cy80.CD45.pos.PD1.pos.E09.S153.comb	7.58335	-10.5067	Immune cells	B	B	Malignant	1	Malignant	Patient80	Tumor	86	Female	Metastatic
cy82.CD45.pos.2.G12.S564.comb	7.72855	-11.3025	Immune cells	B	B	Malignant	1	Malignant	Patient82	Tumor	81	Male	Metastatic
cy74.CD45.pos.E07.S727.comb	6.43878	-10.0713	Immune cells	B	B	B	1	B	Patient74	Tumor	63	Male	Metastatic
cy72.CD45.pos.B06.S882.comb	6.82201	-10.4209	Immune cells	B	B	B	1	B	Patient72	Tumor	57	Female	Metastatic
cy80.CD45.pos.PD1.pos.E01.S145.comb	5.97157	-11.4179	Immune cells	B	B	B	1	B	Patient80	Tumor	86	Female	Metastatic
cy72.CD45.pos.H04.S952.comb	6.4271	-9.84304	Immune cells	B	B	B	1	B	Patient72	Tumor	57	Female	Metastatic
cy80.CD45.pos.PD1.pos.B08.S116.comb	7.34107	-10.5239	Immune cells	B	B	Malignant	1	Malignant	Patient80	Tumor	86	Female	Metastatic
cy72.CD45.pos.G09.S945.comb	6.95388	-10.3057	Immune cells	B	B	B	1	B	Patient72	Tumor	57	Female	Metastatic
cy80.CD45.pos.PD1.pos.A04.S100.comb	5.71372	-11.8715	Immune cells	B	B	B	1	B	Patient80	Tumor	86	Female	Metastatic
cy72.CD45.pos.B01.S877.comb	6.41495	-10.2565	Immune cells	B	B	Malignant	1	Malignant	Patient72	Tumor	57	Female	Metastatic
cy74.CD45.pos.A08.S680.comb	7.25691	-10.5252	Immune cells	B	B	B	1	B	Patient74	Tumor	63	Male	Metastatic
cy72.CD45.pos.E10.S922.comb	7.17317	-10.4403	Immune cells	B	B	B	1	B	Patient72	Tumor	57	Female	Metastatic
cy72.CD45.pos.F02.S926.comb	6.72235	-10.5725	Immune cells	B	B	B	1	B	Patient72	Tumor	57	Female	Metastatic
cy74.CD45.pos.G04.S748.comb	7.23713	-10.4612	Immune cells	B	B	B	1	B	Patient74	Tumor	63	Male	Metastatic
cy72.CD45.pos.D04.S904.comb	6.31097	-10.4414	Immune cells	B	B	B	1	B	Patient72	Tumor	57	Female	Metastatic
cy72.CD45.pos.D12.S912.comb	6.51597	-9.66054	Immune cells	B	B	B	1	B	Patient72	Tumor	57	Female	Metastatic
cy58.1.CD45.pos.C05.S605.comb	5.10527	-9.23884	Immune cells	B	B	B	1	B	Patient58	Tumor	67	Female	Metastatic
cy72.CD45.pos.G04.S940.comb	6.90147	-10.3769	Immune cells	B	B	B	1	B	Patient72	Tumor	57	Female	Metastatic
cy72.CD45.pos.E02.S914.comb	6.57507	-10.8642	Immune cells	B	B	B	1	B	Patient72	Tumor	57	Female	Metastatic
cy72.CD45.pos.C10.S898.comb	6.73086	-10.5567	Immune cells	B	B	B	1	B	Patient72	Tumor	57	Female	Metastatic
cy72.CD45.pos.C05.S893.comb	7.05559	-10.4538	Immune cells	B	B	B	1	B	Patient72	Tumor	57	Female	Metastatic
cy72.CD45.pos.A02.S866.comb	6.08039	-10.9739	Immune cells	B	B	B	1	B	Patient72	Tumor	57	Female	Metastatic
cy58.1.CD45.pos.C01.S601.comb	7.17162	-10.2586	Immune cells	B	B	B	1	B	Patient58	Tumor	67	Female	Metastatic
cy74.CD45.pos.C12.S708.comb	5.75101	-9.73303	Immune cells	B	B	B	1	B	Patient74	Tumor	63	Male	Metastatic
cy80.CD45.pos.PD1.pos.B06.S114.comb	7.53738	-9.66753	Immune cells	B	B	T	1	T	Patient80	Tumor	86	Female	Metastatic
cy72.CD45.pos.G07.S943.comb	6.10753	-11.0657	Immune cells	B	B	B	1	B	Patient72	Tumor	57	Female	Metastatic
cy79.p3.CD45.pos.PD1.neg.A08.S104.comb	5.8563	-9.74396	Immune cells	B	B	B	1	B	Patient79	Tumor	74	Male	Metastatic
cy79.p3.CD45.pos.PD1.neg.E01.S145.comb	6.06767	-10.3741	Immune cells	B	B	B	1	B	Patient79	Tumor	74	Male	Metastatic
cy79.p3.CD45.pos.PD1.neg.F07.S163.comb	5.40809	-9.95683	Immune cells	B	B	B	1	B	Patient79	Tumor	74	Male	Metastatic
cy79.p3.CD45.pos.PD1.neg.G01.S169.comb	5.21178	-9.81095	Immune cells	B	B	B	1	B	Patient79	Tumor	74	Male	Metastatic
cy79.p3.CD45.pos.PD1.neg.C02.S122.comb	6.70569	-9.73342	Immune cells	B	B	B	1	B	Patient79	Tumor	74	Male	Metastatic
cy79.p3.CD45.pos.PD1.neg.B10.S118.comb	7.05847	-9.66166	Immune cells	B	B	B	1	B	Patient79	Tumor	74	Male	Metastatic
cy79.p3.CD45.pos.PD1.neg.C06.S126.comb	6.9948	-9.79529	Immune cells	B	B	B	1	B	Patient79	Tumor	74	Male	Metastatic
cy79.p3.CD45.pos.PD1.neg.C11.S131.comb	6.0081	-10.0336	Immune cells	B	B	B	1	B	Patient79	Tumor	74	Male	Metastatic
cy79.p3.CD45.pos.PD1.neg.E11.S155.comb	6.29615	-9.37404	Immune cells	B	B	B	1	B	Patient79	Tumor	74	Male	Metastatic
cy79.p3.CD45.pos.PD1.neg.F03.S159.comb	6.10176	-10.1155	Immune cells	B	B	B	1	B	Patient79	Tumor	74	Male	Metastatic
cy79.p3.CD45.pos.PD1.neg.F01.S157.comb	5.64115	-10.1626	Immune cells	B	B	B	1	B	Patient79	Tumor	74	Male	Metastatic
cy79.p3.CD45.pos.PD1.neg.B12.S120.comb	6.19379	-9.49035	Immune cells	B	B	B	1	B	Patient79	Tumor	74	Male	Metastatic
cy79.p3.CD45.pos.PD1.neg.C07.S127.comb	7.00602	-10.4473	Immune cells	B	B	B	1	B	Patient79	Tumor	74	Male	Metastatic
cy79.p3.CD45.pos.PD1.neg.A05.S101.comb	5.7608	-9.34477	Immune cells	B	B	B	1	B	Patient79	Tumor	74	Male	Metastatic
cy79.p3.CD45.pos.PD1.neg.G10.S178.comb	5.59454	-9.15107	Immune cells	B	B	B	1	B	Patient79	Tumor	74	Male	Metastatic
cy79.p3.CD45.pos.PD1.neg.E05.S149.comb	6.4368	-9.52532	Immune cells	B	B	B	1	B	Patient79	Tumor	74	Male	Metastatic
cy79.p3.CD45.pos.PD1.neg.B11.S119.comb	5.71773	-10.281	Immune cells	B	B	B	1	B	Patient79	Tumor	74	Male	Metastatic
cy79.p3.CD45.pos.PD1.neg.A09.S105.comb	6.0803	-10.8047	Immune cells	B	B	B	1	B	Patient79	Tumor	74	Male	Metastatic
cy79.p3.CD45.pos.PD1.neg.G02.S170.comb	6.64579	-10.3632	Immune cells	B	B	Malignant	1	Malignant	Patient79	Tumor	74	Male	Metastatic
cy79.p3.CD45.pos.PD1.neg.G03.S171.comb	7.15735	-9.25591	Immune cells	B	B	Malignant	1	Malignant	Patient79	Tumor	74	Male	Metastatic
cy79.p3.CD45.pos.PD1.neg.G09.S177.comb	5.50834	-9.78577	Immune cells	B	B	B	1	B	Patient79	Tumor	74	Male	Metastatic
cy79.p3.CD45.pos.PD1.neg.G06.S174.comb	5.22428	-9.84261	Immune cells	B	B	B	1	B	Patient79	Tumor	74	Male	Metastatic
cy79.p3.CD45.pos.PD1.neg.C10.S130.comb	6.5207	-10.7577	Immune cells	B	B	B	1	B	Patient79	Tumor	74	Male	Metastatic
cy79.p3.CD45.pos.PD1.neg.F08.S164.comb	6.23793	-9.31724	Immune cells	B	B	B	1	B	Patient79	Tumor	74	Male	Metastatic
cy79.p3.CD45.pos.PD1.neg.E10.S154.comb	7.04188	-10.3716	Immune cells	B	B	B	1	B	Patient79	Tumor	74	Male	Metastatic
cy79.p3.CD45.pos.PD1.neg.A04.S100.comb	5.91083	-10.3805	Immune cells	B	B	B	1	B	Patient79	Tumor	74	Male	Metastatic
cy79.p3.CD45.pos.PD1.neg.G11.S179.comb	6.34884	-9.43581	Immune cells	B	B	B	1	B	Patient79	Tumor	74	Male	Metastatic
cy79.p3.CD45.pos.PD1.neg.G07.S175.comb	6.31942	-9.80247	Immune cells	B	B	B	1	B	Patient79	Tumor	74	Male	Metastatic
cy79.p3.CD45.pos.PD1.neg.G04.S172.comb	5.28626	-9.61032	Immune cells	B	B	B	1	B	Patient79	Tumor	74	Male	Metastatic
cy79.p3.CD45.pos.PD1.neg.C05.S125.comb	5.28917	-9.79701	Immune cells	B	B	B	1	B	Patient79	Tumor	74	Male	Metastatic
cy79.p3.CD45.pos.PD1.neg.G05.S173.comb	5.40231	-9.7836	Immune cells	B	B	B	1	B	Patient79	Tumor	74	Male	Metastatic
cy79.p3.CD45.pos.PD1.neg.G12.S180.comb	6.97055	-9.8617	Immune cells	B	B	B	1	B	Patient79	Tumor	74	Male	Metastatic
cy79.p3.CD45.pos.PD1.neg.F05.S161.comb	5.93993	-9.97749	Immune cells	B	B	B	1	B	Patient79	Tumor	74	Male	Metastatic
Cy67.CD45pos.S2.A10_S10	4.61106	-8.05522	Immune cells	B	B	B	1	B	Patient67	Tumor	58	Male	Metastatic
Cy67.CD45pos.S2.A5_S5	4.66654	-8.22587	Immune cells	B	B	B	1	B	Patient67	Tumor	58	Male	Metastatic
Cy67.CD45pos.S2.B6_S18	4.55342	-7.96767	Immune cells	B	B	Malignant	1	Malignant	Patient67	Tumor	58	Male	Metastatic
Cy67.CD45pos.S2.C10_S34	4.60552	-7.93216	Immune cells	B	B	B	1	B	Patient67	Tumor	58	Male	Metastatic
Cy67.CD45pos.S2.C11_S35	4.52766	-7.94341	Immune cells	B	B	B	1	B	Patient67	Tumor	58	Male	Metastatic
Cy67.CD45pos.S2.C12_S36	5.43762	-9.11527	Immune cells	B	B	B	1	B	Patient67	Tumor	58	Male	Metastatic
Cy67.CD45pos.S2.C2_S26	4.60313	-8.01259	Immune cells	B	B	B	1	B	Patient67	Tumor	58	Male	Metastatic
Cy67.CD45pos.S2.C7_S31	4.80758	-8.40785	Immune cells	B	B	B	1	B	Patient67	Tumor	58	Male	Metastatic
Cy67.CD45pos.S2.D2_S38	4.63736	-8.13112	Immune cells	B	B	Malignant	1	Malignant	Patient67	Tumor	58	Male	Metastatic
Cy67.CD45pos.S2.D7_S43	4.68832	-8.25432	Immune cells	B	B	B	1	B	Patient67	Tumor	58	Male	Metastatic
Cy67.CD45pos.S2.E11_S59	4.75792	-8.28857	Immune cells	B	B	Malignant	1	Malignant	Patient67	Tumor	58	Male	Metastatic
Cy67.CD45pos.S2.E6_S54	4.83578	-8.5474	Immune cells	B	B	B	1	B	Patient67	Tumor	58	Male	Metastatic
Cy67.CD45pos.S2.F2_S62	4.83527	-8.39143	Immune cells	B	B	B	1	B	Patient67	Tumor	58	Male	Metastatic
Cy67.CD45pos.S2.F3_S63	4.60118	-8.08614	Immune cells	B	B	B	1	B	Patient67	Tumor	58	Male	Metastatic
Cy67.CD45pos.S2.F5_S65	4.68108	-8.23136	Immune cells	B	B	B	1	B	Patient67	Tumor	58	Male	Metastatic
Cy67.CD45pos.S2.F6_S66	4.82633	-8.44686	Immune cells	B	B	B	1	B	Patient67	Tumor	58	Male	Metastatic
Cy67.CD45pos.S2.G10_S82	4.95045	-8.81494	Immune cells	B	B	B	1	B	Patient67	Tumor	58	Male	Metastatic
Cy67.CD45pos.S2.G12_S84	5.67825	-9.12202	Immune cells	B	B	B	1	B	Patient67	Tumor	58	Male	Metastatic
Cy67.CD45pos.S2.G2_S74	4.57803	-8.04708	Immune cells	B	B	B	1	B	Patient67	Tumor	58	Male	Metastatic
Cy67.CD45pos.S2.G7_S79	4.62039	-8.04975	Immune cells	B	B	B	1	B	Patient67	Tumor	58	Male	Metastatic
Cy67.CD45pos.S2.G9_S81	4.94417	-8.62071	Immune cells	B	B	B	1	B	Patient67	Tumor	58	Male	Metastatic
Cy67.CD45pos.S2.H10_S94	4.58498	-8.03541	Immune cells	B	B	B	1	B	Patient67	Tumor	58	Male	Metastatic
Cy67.CD45pos.S2.H11_S95	4.56736	-7.97388	Immune cells	B	B	Malignant	1	Malignant	Patient67	Tumor	58	Male	Metastatic
CY65_NEG_E_AGAACATT_AACGCATT	5.97384	-11.1159	Immune cells	B	B	B	1	B	Patient65	Tumor	65	Male	Metastatic
CY65_NEG_E_AGAACATT_AGGTAAGG	6.87179	-10.2903	Immune cells	B	B	B	1	B	Patient65	Tumor	65	Male	Metastatic
CY65_NEG_F_AGAACATT_CGTTACCA	6.53371	-11.4125	Immune cells	B	B	B	1	B	Patient65	Tumor	65	Male	Metastatic
CY65_POS_F_ATCCGACA_ACACGATC	6.21056	-11.5904	Immune cells	B	B	B	1	B	Patient65	Tumor	65	Male	Metastatic
CY65_POS_G_CAAGGCGA_AACAATGG	5.95166	-10.0727	Immune cells	B	B	B	1	B	Patient65	Tumor	65	Male	Metastatic
cy84.Met.CD45.pos.B03.S879.comb	6.5148	-9.60826	Immune cells	B	B	B	1	B	Patient84	Tumor	67	Male	Metastatic
cy84.Met.CD45.pos.H10.S958.comb	5.78606	-9.11738	Immune cells	B	B	Malignant	1	Malignant	Patient84	Tumor	67	Male	Metastatic
cy80.CD45.neg.F12.S456.comb	7.61775	-10.0897	Immune cells	B	B	Malignant	1	Malignant	Patient80	Tumor	86	Female	Metastatic
cy80.CD45.neg.D02.S422.comb	6.27499	-10.1711	Immune cells	B	B	Malignant	1	Malignant	Patient80	Tumor	86	Female	Metastatic
cy80.CD45.neg.C08.S416.comb	7.18874	-9.20145	Immune cells	B	B	Malignant	1	Malignant	Patient80	Tumor	86	Female	Metastatic
cy80.CD45.neg.D07.S427.comb	7.54643	-9.28277	Immune cells	B	B	Malignant	1	Malignant	Patient80	Tumor	86	Female	Metastatic
cy80.CD45.neg.B05.S401.comb	7.6047	-9.72786	Immune cells	B	B	Malignant	1	Malignant	Patient80	Tumor	86	Female	Metastatic
cy80.CD45.neg.A10.S394.comb	5.04647	-8.95657	Immune cells	B	B	Malignant	1	Malignant	Patient80	Tumor	86	Female	Metastatic
cy80.CD45.neg.F10.S454.comb	6.66331	-9.83061	Immune cells	B	B	B	1	B	Patient80	Tumor	86	Female	Metastatic
cy80.CD45.neg.D01.S421.comb	7.70312	-10.0052	Immune cells	B	B	NK	1	NK	Patient80	Tumor	86	Female	Metastatic
cy80.CD45.neg.E02.S434.comb	6.84732	-0.951445	Immune cells	B	B	B	1	B	Patient80	Tumor	86	Female	Metastatic
cy84.Met.CD45.pos.A02.S866.comb	5.97318	-9.91121	Immune cells	B	B	B	1	B	Patient84	Tumor	67	Male	Metastatic
cy80.CD45.neg.E01.S433.comb	7.59249	-10.1527	Immune cells	B	B	B	1	B	Patient80	Tumor	86	Female	Metastatic
cy80.CD45.neg.H01.S469.comb	6.42058	-10.5715	Immune cells	B	B	Malignant	1	Malignant	Patient80	Tumor	86	Female	Metastatic
cy80.CD45.neg.B04.S400.comb	5.50204	-10.0671	Immune cells	B	B	B	1	B	Patient80	Tumor	86	Female	Metastatic
cy78.CD45.neg.2.A08.S584.comb	5.86668	-9.69966	Immune cells	B	B	B	1	B	Patient78	Tumor	73	Male	Metastatic
cy84.Met.CD45.pos.H04.S952.comb	6.91871	-10.2064	Immune cells	B	B	Malignant	1	Malignant	Patient84	Tumor	67	Male	Metastatic
cy80.CD45.neg.F08.S452.comb	7.48462	-9.22491	Immune cells	B	B	Malignant	1	Malignant	Patient80	Tumor	86	Female	Metastatic
cy84.Met.CD45.pos.H05.S953.comb	6.51576	-10.9316	Immune cells	B	B	B	1	B	Patient84	Tumor	67	Male	Metastatic
cy84_Primary_CD45_pos_E03_S435_comb	6.38551	-9.74578	Immune cells	B	B	B	1	B	Patient84	Tumor	67	Male	Metastatic
cy84_Primary_CD45_pos_H12_S480_comb	5.09181	-10.6327	Immune cells	B	B	B	1	B	Patient84	Tumor	67	Male	Metastatic
cy84_Primary_CD45_pos_B03_S399_comb	5.19405	-11.2313	Immune cells	B	B	B	1	B	Patient84	Tumor	67	Male	Metastatic
cy84_Primary_CD45_pos_E06_S438_comb	5.32946	-10.708	Immune cells	B	B	B	1	B	Patient84	Tumor	67	Male	Metastatic
cy84_Primary_CD45_pos_G04_S460_comb	4.58366	-8.08256	Immune cells	B	B	Malignant	1	Malignant	Patient84	Tumor	67	Male	Metastatic
cy84_Primary_CD45_pos_G02_S458_comb	5.44506	-11.4129	Immune cells	B	B	B	1	B	Patient84	Tumor	67	Male	Metastatic
cy84_Primary_CD45_pos_A04_S388_comb	5.25175	-10.4772	Immune cells	B	B	B	1	B	Patient84	Tumor	67	Male	Metastatic
cy84_Primary_CD45_pos_A12_S396_comb	5.0997	-9.49839	Immune cells	B	B	B	1	B	Patient84	Tumor	67	Male	Metastatic
cy84_Primary_CD45_pos_D12_S432_comb	5.62134	-9.31953	Immune cells	B	B	Malignant	1	Malignant	Patient84	Tumor	67	Male	Metastatic
cy84_Primary_CD45_pos_A10_S394_comb	5.92369	-11.9644	Immune cells	B	B	Malignant	1	Malignant	Patient84	Tumor	67	Male	Metastatic
cy84_Primary_CD45_pos_G09_S465_comb	6.08284	-12.1251	Immune cells	B	B	B	1	B	Patient84	Tumor	67	Male	Metastatic
cy84_Primary_CD45_pos_H01_S469_comb	5.34319	-10.2351	Immune cells	B	B	B	1	B	Patient84	Tumor	67	Male	Metastatic
cy84_Primary_CD45_pos_A11_S395_comb	5.4667	-11.5337	Immune cells	B	B	B	1	B	Patient84	Tumor	67	Male	Metastatic
cy84_Primary_CD45_pos_D01_S421_comb	5.29367	-11.099	Immune cells	B	B	B	1	B	Patient84	Tumor	67	Male	Metastatic
cy84_Primary_CD45_pos_D02_S422_comb	6.0373	-9.98634	Immune cells	B	B	B	1	B	Patient84	Tumor	67	Male	Metastatic
cy84_Primary_CD45_pos_A03_S387_comb	5.3353	-11.1935	Immune cells	B	B	B	1	B	Patient84	Tumor	67	Male	Metastatic
cy84_Primary_CD45_pos_C09_S417_comb	5.61406	-9.79729	Immune cells	B	B	B	1	B	Patient84	Tumor	67	Male	Metastatic
cy84_Primary_CD45_pos_B05_S401_comb	5.43438	-10.7163	Immune cells	B	B	B	1	B	Patient84	Tumor	67	Male	Metastatic
cy84_Primary_CD45_pos_E10_S442_comb	5.85693	-11.9938	Immune cells	B	B	B	1	B	Patient84	Tumor	67	Male	Metastatic
cy84_Primary_CD45_pos_D08_S428_comb	5.16738	-10.7904	Immune cells	B	B	B	1	B	Patient84	Tumor	67	Male	Metastatic
cy84_Primary_CD45_pos_H06_S474_comb	5.79597	-12.1327	Immune cells	B	B	B	1	B	Patient84	Tumor	67	Male	Metastatic
cy84_Primary_CD45_pos_B02_S398_comb	5.21563	-11.3917	Immune cells	B	B	B	1	B	Patient84	Tumor	67	Male	Metastatic
cy84_Primary_CD45_pos_E07_S439_comb	5.8183	-10.4607	Immune cells	B	B	B	1	B	Patient84	Tumor	67	Male	Metastatic
cy84_Primary_CD45_pos_G11_S467_comb	5.15228	-10.1746	Immune cells	B	B	B	1	B	Patient84	Tumor	67	Male	Metastatic
cy60_1_cd_45_pos_HC_pos_HLDAR_pos_A02_S962_comb	6.27172	-11.9691	Immune cells	B	B	B	1	B	Patient60	Tumor	69	Male	Metastatic
cy60_1_cd_45_pos_3_C12_S324_comb	6.28171	-11.8962	Immune cells	B	B	B	1	B	Patient60	Tumor	69	Male	Metastatic
cy60_1_cd_45_pos_HC_pos_HLDAR_pos_C07_S991_comb	6.05172	-12.3124	Immune cells	B	B	B	1	B	Patient60	Tumor	69	Male	Metastatic
cy60_1_cd_45_pos_HC_pos_HLDAR_pos_E05_S1013_comb	4.58451	-8.04386	Immune cells	B	B	B	1	B	Patient60	Tumor	69	Male	Metastatic
cy60_1_cd_45_pos_HC_pos_HLDAR_pos_A09_S969_comb	4.96127	-8.92208	Immune cells	B	B	B	1	B	Patient60	Tumor	69	Male	Metastatic
cy60_1_cd_45_pos_3_E01_S337_comb	6.01356	-11.0885	Immune cells	B	B	B	1	B	Patient60	Tumor	69	Male	Metastatic
cy60_1_cd_45_pos_HC_pos_HLDAR_pos_C11_S995_comb	6.61923	-11.952	Immune cells	B	B	B	1	B	Patient60	Tumor	69	Male	Metastatic
cy60_1_cd_45_pos_3_E12_S348_comb	6.48474	-12.1679	Immune cells	B	B	B	1	B	Patient60	Tumor	69	Male	Metastatic
cy60_1_cd_45_pos_HC_pos_HLDAR_pos_C01_S985_comb	5.85118	-12.0165	Immune cells	B	B	B	1	B	Patient60	Tumor	69	Male	Metastatic
cy60_1_cd_45_pos_3_A04_S292_comb	6.46845	-12.0684	Immune cells	B	B	B	1	B	Patient60	Tumor	69	Male	Metastatic
cy60_1_cd_45_pos_HC_pos_HLDAR_pos_C06_S990_comb	6.78264	-11.7365	Immune cells	B	B	B	1	B	Patient60	Tumor	69	Male	Metastatic
cy60_1_cd_45_pos_4_D01_S37_comb	5.22348	-10.9978	Immune cells	B	B	B	1	B	Patient60	Tumor	69	Male	Metastatic
cy60_1_cd_45_pos_3_A09_S297_comb	4.69839	-8.19114	Immune cells	B	B	B	1	B	Patient60	Tumor	69	Male	Metastatic
cy60_1_cd_45_pos_4_E10_S58_comb	5.91461	-12.0531	Immune cells	B	B	B	1	B	Patient60	Tumor	69	Male	Metastatic
cy60_1_cd_45_pos_HC_pos_HLDAR_pos_H09_S1053_comb	6.46124	-12.1632	Immune cells	B	B	B	1	B	Patient60	Tumor	69	Male	Metastatic
cy60_1_cd_45_pos_HC_pos_HLDAR_pos_F04_S1024_comb	6.50526	-11.5505	Immune cells	B	B	B	1	B	Patient60	Tumor	69	Male	Metastatic
cy60_1_cd_45_pos_3_B12_S312_comb	5.37756	-10.7069	Immune cells	B	B	B	1	B	Patient60	Tumor	69	Male	Metastatic
cy60_1_cd_45_pos_HC_pos_HLDAR_pos_E04_S1012_comb	6.72586	-11.9183	Immune cells	B	B	B	1	B	Patient60	Tumor	69	Male	Metastatic
cy60_1_cd_45_pos_HC_pos_HLDAR_pos_B10_S982_comb	7.07944	-11.2727	Immune cells	B	B	B	1	B	Patient60	Tumor	69	Male	Metastatic
cy60_1_cd_45_pos_4_G02_S74_comb	5.67934	-11.5863	Immune cells	B	B	B	1	B	Patient60	Tumor	69	Male	Metastatic
cy60_1_cd_45_pos_4_D12_S48_comb	5.77369	-9.17972	Immune cells	B	B	Malignant	1	Malignant	Patient60	Tumor	69	Male	Metastatic
cy88_cd_45_pos_E05_S437_comb	7.55395	-11.5336	Immune cells	B	B	Malignant	1	Malignant	Patient88	Tumor	54	Female	Metastatic
cy60_1_cd_45_pos_HC_pos_HLDAR_pos_D06_S1002_comb	6.18608	-11.8657	Immune cells	B	B	B	1	B	Patient60	Tumor	69	Male	Metastatic
cy60_1_cd_45_pos_HC_pos_HLDAR_pos_A05_S965_comb	6.46904	-12.1756	Immune cells	B	B	B	1	B	Patient60	Tumor	69	Male	Metastatic
cy60_1_cd_45_pos_HC_pos_HLDAR_pos_C12_S996_comb	6.06347	-11.3618	Immune cells	B	B	B	1	B	Patient60	Tumor	69	Male	Metastatic
cy60_1_cd_45_pos_4_E06_S54_comb	5.36984	-10.9326	Immune cells	B	B	B	1	B	Patient60	Tumor	69	Male	Metastatic
cy60_1_cd_45_pos_4_A10_S10_comb	6.01333	-11.8591	Immune cells	B	B	Malignant	1	Malignant	Patient60	Tumor	69	Male	Metastatic
cy60_1_cd_45_pos_3_G02_S362_comb	5.83492	-11.0434	Immune cells	B	B	B	1	B	Patient60	Tumor	69	Male	Metastatic
cy60_1_cd_45_pos_4_E07_S55_comb	5.76202	-10.3443	Immune cells	B	B	B	1	B	Patient60	Tumor	69	Male	Metastatic
cy60_1_cd_45_pos_3_F03_S351_comb	5.90997	-11.9349	Immune cells	B	B	B	1	B	Patient60	Tumor	69	Male	Metastatic
cy60_1_cd_45_pos_HC_pos_HLDAR_pos_D02_S998_comb	5.58244	-10.5982	Immune cells	B	B	B	1	B	Patient60	Tumor	69	Male	Metastatic
cy88_cd_45_pos_B11_S407_comb	6.86009	-11.8111	Immune cells	B	B	Malignant	1	Malignant	Patient88	Tumor	54	Female	Metastatic
cy60_1_cd_45_pos_3_H10_S382_comb	6.03359	-11.8864	Immune cells	B	B	B	1	B	Patient60	Tumor	69	Male	Metastatic
cy60_1_cd_45_pos_HC_pos_HLDAR_pos_H06_S1050_comb	6.20028	-11.9692	Immune cells	B	B	B	1	B	Patient60	Tumor	69	Male	Metastatic
cy60_1_cd_45_pos_HC_pos_HLDAR_pos_B01_S973_comb	5.90756	-11.9901	Immune cells	B	B	B	1	B	Patient60	Tumor	69	Male	Metastatic
cy60_1_cd_45_pos_4_A12_S12_comb	5.12056	-9.4315	Immune cells	B	B	B	1	B	Patient60	Tumor	69	Male	Metastatic
cy60_1_cd_45_pos_3_F05_S353_comb	6.5284	-11.7913	Immune cells	B	B	B	1	B	Patient60	Tumor	69	Male	Metastatic
cy60_1_cd_45_pos_3_D05_S329_comb	6.13168	-12.0503	Immune cells	B	B	B	1	B	Patient60	Tumor	69	Male	Metastatic
cy60_1_cd_45_pos_3_E08_S344_comb	5.85649	-12.2302	Immune cells	B	B	B	1	B	Patient60	Tumor	69	Male	Metastatic
cy60_1_cd_45_pos_HC_pos_HLDAR_pos_A12_S972_comb	6.12135	-12.2986	Immune cells	B	B	B	1	B	Patient60	Tumor	69	Male	Metastatic
cy60_1_cd_45_pos_3_C10_S322_comb	6.70025	-11.9512	Immune cells	B	B	B	1	B	Patient60	Tumor	69	Male	Metastatic
cy60_1_cd_45_pos_HC_pos_HLDAR_pos_A10_S970_comb	6.39572	-12.2555	Immune cells	B	B	B	1	B	Patient60	Tumor	69	Male	Metastatic
cy60_1_cd_45_pos_3_E05_S341_comb	6.42026	-12.0701	Immune cells	B	B	B	1	B	Patient60	Tumor	69	Male	Metastatic
cy60_1_cd_45_pos_3_D03_S327_comb	5.91805	-12.2936	Immune cells	B	B	B	1	B	Patient60	Tumor	69	Male	Metastatic
cy60_1_cd_45_pos_HC_pos_HLDAR_pos_B05_S977_comb	6.38489	-11.6831	Immune cells	B	B	B	1	B	Patient60	Tumor	69	Male	Metastatic
cy88_cd_45_pos_F06_S450_comb	6.89552	-11.7004	Immune cells	B	B	Malignant	1	Malignant	Patient88	Tumor	54	Female	Metastatic
cy60_1_cd_45_pos_4_C09_S33_comb	5.55987	-9.59361	Immune cells	B	B	B	1	B	Patient60	Tumor	69	Male	Metastatic
cy60_1_cd_45_pos_4_H06_S90_comb	5.95591	-12.1734	Immune cells	B	B	B	1	B	Patient60	Tumor	69	Male	Metastatic
cy60_1_cd_45_pos_HC_pos_HLDAR_pos_C05_S989_comb	5.96414	-12.0881	Immune cells	B	B	Malignant	1	Malignant	Patient60	Tumor	69	Male	Metastatic
cy60_1_cd_45_pos_HC_pos_HLDAR_pos_H03_S1047_comb	6.02504	-12.3364	Immune cells	B	B	B	1	B	Patient60	Tumor	69	Male	Metastatic
cy60_1_cd_45_pos_4_E03_S51_comb	6.43806	-9.85833	Immune cells	B	B	B	1	B	Patient60	Tumor	69	Male	Metastatic
cy60_1_cd_45_pos_4_A03_S3_comb	5.44123	-11.2945	Immune cells	B	B	B	1	B	Patient60	Tumor	69	Male	Metastatic
cy60_1_cd_45_pos_3_F07_S355_comb	5.86425	-12.0051	Immune cells	B	B	B	1	B	Patient60	Tumor	69	Male	Metastatic
cy60_1_cd_45_pos_4_D08_S44_comb	5.29168	-11.062	Immune cells	B	B	B	1	B	Patient60	Tumor	69	Male	Metastatic
cy60_1_cd_45_pos_4_G04_S76_comb	4.61619	-8.06389	Immune cells	B	B	Malignant	1	Malignant	Patient60	Tumor	69	Male	Metastatic
cy60_1_cd_45_pos_3_A06_S294_comb	6.35187	-12.2606	Immune cells	B	B	B	1	B	Patient60	Tumor	69	Male	Metastatic
cy60_1_cd_45_pos_3_G07_S367_comb	6.70757	-11.6091	Immune cells	B	B	B	1	B	Patient60	Tumor	69	Male	Metastatic
cy60_1_cd_45_pos_HC_pos_HLDAR_pos_H02_S1046_comb	6.27666	-11.7861	Immune cells	B	B	B	1	B	Patient60	Tumor	69	Male	Metastatic
cy60_1_cd_45_pos_3_H06_S378_comb	6.48909	-12.1353	Immune cells	B	B	B	1	B	Patient60	Tumor	69	Male	Metastatic
cy60_1_cd_45_pos_3_A10_S298_comb	7.71616	-10.8722	Immune cells	B	B	Malignant	1	Malignant	Patient60	Tumor	69	Male	Metastatic
cy60_1_cd_45_pos_3_D04_S328_comb	5.30387	-10.8844	Immune cells	B	B	B	1	B	Patient60	Tumor	69	Male	Metastatic
cy60_1_cd_45_pos_HC_pos_HLDAR_pos_C09_S993_comb	6.27804	-11.0574	Immune cells	B	B	Malignant	1	Malignant	Patient60	Tumor	69	Male	Metastatic
cy60_1_cd_45_pos_HC_pos_HLDAR_pos_H11_S1055_comb	5.07629	-9.47247	Immune cells	B	B	Malignant	1	Malignant	Patient60	Tumor	69	Male	Metastatic
cy60_1_cd_45_pos_HC_pos_HLDAR_pos_B03_S975_comb	6.3385	-11.613	Immune cells	B	B	B	1	B	Patient60	Tumor	69	Male	Metastatic
cy60_1_cd_45_pos_HC_pos_HLDAR_pos_C04_S988_comb	6.31009	-11.7444	Immune cells	B	B	B	1	B	Patient60	Tumor	69	Male	Metastatic
cy60_1_cd_45_pos_HC_pos_HLDAR_pos_B02_S974_comb	6.36813	-12.0292	Immune cells	B	B	B	1	B	Patient60	Tumor	69	Male	Metastatic
cy60_1_cd_45_pos_HC_pos_HLDAR_pos_G08_S1040_comb	6.28536	-11.5253	Immune cells	B	B	Malignant	1	Malignant	Patient60	Tumor	69	Male	Metastatic
cy60_1_cd_45_pos_HC_pos_HLDAR_pos_F05_S1025_comb	5.83673	-12.0206	Immune cells	B	B	B	1	B	Patient60	Tumor	69	Male	Metastatic
cy60_1_cd_45_pos_3_G08_S368_comb	7.04288	-11.0394	Immune cells	B	B	B	1	B	Patient60	Tumor	69	Male	Metastatic
cy60_1_cd_45_pos_HC_pos_HLDAR_pos_B04_S976_comb	7.52756	-11.5189	Immune cells	B	B	B	1	B	Patient60	Tumor	69	Male	Metastatic
cy60_1_cd_45_pos_4_G11_S83_comb	5.08838	-10.0953	Immune cells	B	B	B	1	B	Patient60	Tumor	69	Male	Metastatic
cy60_1_cd_45_pos_4_G09_S81_comb	6.21412	-12.1357	Immune cells	B	B	B	1	B	Patient60	Tumor	69	Male	Metastatic
cy60_1_cd_45_pos_HC_pos_HLDAR_pos_B11_S983_comb	6.30389	-11.6289	Immune cells	B	B	Malignant	1	Malignant	Patient60	Tumor	69	Male	Metastatic
cy60_1_cd_45_pos_3_D02_S326_comb	6.03754	-12.3717	Immune cells	B	B	B	1	B	Patient60	Tumor	69	Male	Metastatic
cy88_cd_45_pos_F05_S449_comb	7.57103	-11.302	Immune cells	B	B	Malignant	1	Malignant	Patient88	Tumor	54	Female	Metastatic
cy60_1_cd_45_pos_HC_pos_HLDAR_pos_E02_S1010_comb	5.96787	-12.3481	Immune cells	B	B	B	1	B	Patient60	Tumor	69	Male	Metastatic
cy60_1_cd_45_pos_3_B02_S302_comb	7.60921	-11.4805	Immune cells	B	B	Malignant	1	Malignant	Patient60	Tumor	69	Male	Metastatic
cy60_1_cd_45_pos_HC_pos_HLDAR_pos_A08_S968_comb	6.08771	-12.2744	Immune cells	B	B	B	1	B	Patient60	Tumor	69	Male	Metastatic
cy60_1_cd_45_pos_4_H12_S96_comb	5.189	-10.8319	Immune cells	B	B	B	1	B	Patient60	Tumor	69	Male	Metastatic
cy60_1_cd_45_pos_4_A04_S4_comb	5.16967	-10.5259	Immune cells	B	B	B	1	B	Patient60	Tumor	69	Male	Metastatic
cy60_1_cd_45_pos_3_G10_S370_comb	5.99766	-12.2769	Immune cells	B	B	B	1	B	Patient60	Tumor	69	Male	Metastatic
cy60_1_cd_45_pos_HC_pos_HLDAR_pos_D05_S1001_comb	5.88765	-11.7392	Immune cells	B	B	B	1	B	Patient60	Tumor	69	Male	Metastatic
cy60_1_cd_45_pos_HC_pos_HLDAR_pos_G07_S1039_comb	6.16509	-11.7982	Immune cells	B	B	Malignant	1	Malignant	Patient60	Tumor	69	Male	Metastatic
cy60_1_cd_45_pos_HC_pos_HLDAR_pos_H10_S1054_comb	7.1277	-10.9871	Immune cells	B	B	Malignant	1	Malignant	Patient60	Tumor	69	Male	Metastatic
cy60_1_cd_45_pos_4_B02_S14_comb	5.24046	-11.4328	Immune cells	B	B	B	1	B	Patient60	Tumor	69	Male	Metastatic
cy60_1_cd_45_pos_HC_pos_HLDAR_pos_H07_S1051_comb	6.03095	-12.0074	Immune cells	B	B	B	1	B	Patient60	Tumor	69	Male	Metastatic
cy60_1_cd_45_pos_3_E06_S342_comb	5.82233	-12.0129	Immune cells	B	B	B	1	B	Patient60	Tumor	69	Male	Metastatic
cy60_1_cd_45_pos_HC_pos_HLDAR_pos_B12_S984_comb	6.14089	-12.2473	Immune cells	B	B	B	1	B	Patient60	Tumor	69	Male	Metastatic
cy60_1_cd_45_pos_HC_pos_HLDAR_pos_E03_S1011_comb	6.31664	-12.1597	Immune cells	B	B	B	1	B	Patient60	Tumor	69	Male	Metastatic
cy60_1_cd_45_pos_3_E07_S343_comb	4.60925	-8.10246	Immune cells	B	B	B	1	B	Patient60	Tumor	69	Male	Metastatic
cy60_1_cd_45_pos_HC_pos_HLDAR_pos_G04_S1036_comb	7.04113	-11.6229	Immune cells	B	B	B	1	B	Patient60	Tumor	69	Male	Metastatic
cy60_1_cd_45_pos_4_B03_S15_comb	5.18437	-11.2441	Immune cells	B	B	B	1	B	Patient60	Tumor	69	Male	Metastatic
cy60_1_cd_45_pos_4_D02_S38_comb	6.34209	-10.0359	Immune cells	B	B	B	1	B	Patient60	Tumor	69	Male	Metastatic
cy60_1_cd_45_pos_HC_pos_HLDAR_pos_E11_S1019_comb	6.11012	-11.5484	Immune cells	B	B	B	1	B	Patient60	Tumor	69	Male	Metastatic
cy60_1_cd_45_pos_HC_pos_HLDAR_pos_F03_S1023_comb	5.76792	-11.4556	Immune cells	B	B	B	1	B	Patient60	Tumor	69	Male	Metastatic
cy60_1_cd_45_pos_HC_pos_HLDAR_pos_F02_S1022_comb	6.34082	-12.0258	Immune cells	B	B	B	1	B	Patient60	Tumor	69	Male	Metastatic
cy60_1_cd_45_pos_HC_pos_HLDAR_pos_D10_S1006_comb	5.22948	-11.198	Immune cells	B	B	B	1	B	Patient60	Tumor	69	Male	Metastatic
cy60_1_cd_45_pos_HC_pos_HLDAR_pos_H05_S1049_comb	5.05487	-9.1881	Immune cells	B	B	B	1	B	Patient60	Tumor	69	Male	Metastatic
cy60_1_cd_45_pos_HC_pos_HLDAR_pos_E08_S1016_comb	5.86205	-12.0092	Immune cells	B	B	B	1	B	Patient60	Tumor	69	Male	Metastatic
cy60_1_cd_45_pos_3_F10_S358_comb	6.33573	-11.435	Immune cells	B	B	B	1	B	Patient60	Tumor	69	Male	Metastatic
cy60_1_cd_45_pos_4_H01_S85_comb	5.42152	-10.5357	Immune cells	B	B	B	1	B	Patient60	Tumor	69	Male	Metastatic
cy60_1_cd_45_pos_HC_pos_HLDAR_pos_G12_S1044_comb	7.51062	-11.3922	Immune cells	B	B	Malignant	1	Malignant	Patient60	Tumor	69	Male	Metastatic
cy60_1_cd_45_pos_3_G06_S366_comb	5.22632	-9.99087	Immune cells	B	B	B	1	B	Patient60	Tumor	69	Male	Metastatic
cy60_1_cd_45_pos_HC_pos_HLDAR_pos_B06_S978_comb	6.38574	-12.2019	Immune cells	B	B	B	1	B	Patient60	Tumor	69	Male	Metastatic
cy60_1_cd_45_pos_3_H07_S379_comb	5.36892	-11.5249	Immune cells	B	B	B	1	B	Patient60	Tumor	69	Male	Metastatic
cy60_1_cd_45_pos_3_E04_S340_comb	5.81515	-12.0329	Immune cells	B	B	B	1	B	Patient60	Tumor	69	Male	Metastatic
cy60_1_cd_45_pos_HC_pos_HLDAR_pos_B07_S979_comb	5.9912	-12.388	Immune cells	B	B	B	1	B	Patient60	Tumor	69	Male	Metastatic
cy60_1_cd_45_pos_HC_pos_HLDAR_pos_F07_S1027_comb	5.46403	-11.3339	Immune cells	B	B	Malignant	1	Malignant	Patient60	Tumor	69	Male	Metastatic
cy60_1_cd_45_pos_HC_pos_HLDAR_pos_C03_S987_comb	7.63435	-11.437	Immune cells	B	B	Malignant	1	Malignant	Patient60	Tumor	69	Male	Metastatic
cy60_1_cd_45_pos_HC_pos_HLDAR_pos_A04_S964_comb	6.29388	-11.4562	Immune cells	B	B	B	1	B	Patient60	Tumor	69	Male	Metastatic
cy60_1_cd_45_pos_4_A11_S11_comb	5.50298	-11.6012	Immune cells	B	B	B	1	B	Patient60	Tumor	69	Male	Metastatic
CY89A_CD45_POS_6_H05_S185_comb	6.84861	-9.9977	Immune cells	B	B	B	1	B	Patient89	Tumor	67	Male	Metastatic
CY89A_Core_15_G04_S76_comb	6.11031	-10.23	Immune cells	B	B	B	1	B	Patient89	Tumor	67	Male	Metastatic
CY89A_CD45_POS_10_E10_S250_comb	6.49086	-10.941	Immune cells	B	B	B	1	B	Patient89	Tumor	67	Male	Metastatic
CY89A_CD45_POS_6_G07_S175_comb	6.50809	-10.7557	Immune cells	B	B	B	1	B	Patient89	Tumor	67	Male	Metastatic
CY89A_Core_15_D04_S40_comb	6.31474	-10.576	Immune cells	B	B	B	1	B	Patient89	Tumor	67	Male	Metastatic
CY89A_Core_15_B01_S13_comb	6.7692	-10.2159	Immune cells	B	B	B	1	B	Patient89	Tumor	67	Male	Metastatic
CY89A_Core_15_A09_S9_comb	6.75067	-10.5375	Immune cells	B	B	B	1	B	Patient89	Tumor	67	Male	Metastatic
CY89A_CD45_POS_4_C09_S417_comb	6.17516	-10.0895	Immune cells	B	B	B	1	B	Patient89	Tumor	67	Male	Metastatic
CY89A_CD45_POS_4_C12_S420_comb	5.81534	-11.0967	Immune cells	B	B	B	1	B	Patient89	Tumor	67	Male	Metastatic
CY89A_CD45_POS_4_E05_S437_comb	5.45657	-10.5694	Immune cells	B	B	B	1	B	Patient89	Tumor	67	Male	Metastatic
CY89A_Core_15_F04_S64_comb	5.34807	-10.9718	Immune cells	B	B	B	1	B	Patient89	Tumor	67	Male	Metastatic
CY89A_CD45_POS_4_G05_S461_comb	6.31185	-9.91832	Immune cells	B	B	B	1	B	Patient89	Tumor	67	Male	Metastatic
CY89A_CD45_POS_6_D06_S138_comb	7.66231	-11.263	Immune cells	B	B	Malignant	1	Malignant	Patient89	Tumor	67	Male	Metastatic
CY89A_CD45_POS_6_F05_S161_comb	6.30681	-11.862	Immune cells	B	B	B	1	B	Patient89	Tumor	67	Male	Metastatic
CY89A_Core_15_F05_S65_comb	6.20345	-10.7029	Immune cells	B	B	B	1	B	Patient89	Tumor	67	Male	Metastatic
CY89A_CD45_POS_10_A11_S203_comb	6.75113	-9.92834	Immune cells	B	B	B	1	B	Patient89	Tumor	67	Male	Metastatic
CY89A_CD45_POS_6_G06_S174_comb	7.65454	-11.0595	Immune cells	B	B	B	1	B	Patient89	Tumor	67	Male	Metastatic
CY89A_Core_15_C12_S36_comb	5.86075	-11.7073	Immune cells	B	B	B	1	B	Patient89	Tumor	67	Male	Metastatic
CY89A_CD45_POS_4_F07_S451_comb	5.53444	-11.1309	Immune cells	B	B	B	1	B	Patient89	Tumor	67	Male	Metastatic
CY89A_CD45_POS_10_B11_S215_comb	5.49098	-9.09606	Immune cells	B	B	B	1	B	Patient89	Tumor	67	Male	Metastatic
CY89A_Core_15_H02_S86_comb	6.30753	-10.1495	Immune cells	B	B	B	1	B	Patient89	Tumor	67	Male	Metastatic
CY89A_CD45_POS_4_C06_S414_comb	7.38043	-10.5712	Immune cells	B	B	T	1	T	Patient89	Tumor	67	Male	Metastatic
CY89A_CD45_POS_6_B07_S115_comb	6.37155	-11.7257	Immune cells	B	B	B	1	B	Patient89	Tumor	67	Male	Metastatic
CY89A_CD45_POS_6_A11_S107_comb	5.70025	-10.7067	Immune cells	B	B	B	1	B	Patient89	Tumor	67	Male	Metastatic
CY89A_CD45_POS_4_G09_S465_comb	5.60437	-9.09662	Immune cells	B	B	B	1	B	Patient89	Tumor	67	Male	Metastatic
CY89A_Core_15_C04_S28_comb	5.77173	-11.1744	Immune cells	B	B	B	1	B	Patient89	Tumor	67	Male	Metastatic
CY89A_CD45_POS_10_A02_S194_comb	6.72235	-9.54653	Immune cells	B	B	Malignant	1	Malignant	Patient89	Tumor	67	Male	Metastatic
CY89A_Core_15_G02_S74_comb	5.48522	-10.7745	Immune cells	B	B	B	1	B	Patient89	Tumor	67	Male	Metastatic
CY89A_Core_15_A05_S5_comb	5.19007	-9.06173	Immune cells	B	B	B	1	B	Patient89	Tumor	67	Male	Metastatic
CY89A_CD45_POS_4_B02_S398_comb	6.2816	-9.56732	Immune cells	B	B	B	1	B	Patient89	Tumor	67	Male	Metastatic
CY89A_CD45_POS_6_C04_S124_comb	6.66631	-10.7523	Immune cells	B	B	B	1	B	Patient89	Tumor	67	Male	Metastatic
CY89A_Core_15_E11_S59_comb	7.39589	-10.3572	Immune cells	B	B	B	1	B	Patient89	Tumor	67	Male	Metastatic
CY89A_Core_15_B09_S21_comb	6.22367	-11.4275	Immune cells	B	B	B	1	B	Patient89	Tumor	67	Male	Metastatic
CY89A_Core_15_D11_S47_comb	6.61038	-9.96597	Immune cells	B	B	B	1	B	Patient89	Tumor	67	Male	Metastatic
CY89A_CD45_POS_10_B06_S210_comb	5.86823	-11.0884	Immune cells	B	B	Malignant	1	Malignant	Patient89	Tumor	67	Male	Metastatic
CY89A_CD45_POS_6_A02_S98_comb	5.65856	-10.6989	Immune cells	B	B	B	1	B	Patient89	Tumor	67	Male	Metastatic
CY89A_CD45_POS_6_H09_S189_comb	5.59038	-9.62932	Immune cells	B	B	B	1	B	Patient89	Tumor	67	Male	Metastatic
CY89A_CD45_POS_4_A11_S395_comb	6.85396	-9.42233	Immune cells	B	B	B	1	B	Patient89	Tumor	67	Male	Metastatic
CY89A_CD45_POS_6_A06_S102_comb	5.97553	-11.4547	Immune cells	B	B	B	1	B	Patient89	Tumor	67	Male	Metastatic
CY89A_Core_15_E06_S54_comb	5.99465	-11.6928	Immune cells	B	B	B	1	B	Patient89	Tumor	67	Male	Metastatic
CY89A_Core_15_B08_S20_comb	5.43877	-11.0904	Immune cells	B	B	B	1	B	Patient89	Tumor	67	Male	Metastatic
CY89A_CD45_POS_6_G12_S180_comb	6.46048	-11.2819	Immune cells	B	B	B	1	B	Patient89	Tumor	67	Male	Metastatic
CY89A_CD45_POS_4_F10_S454_comb	6.96469	-10.3102	Immune cells	B	B	B	1	B	Patient89	Tumor	67	Male	Metastatic
CY89A_CD45_POS_6_F07_S163_comb	6.11558	-10.6204	Immune cells	B	B	B	1	B	Patient89	Tumor	67	Male	Metastatic
CY89A_CD45_POS_6_D01_S133_comb	6.95893	-9.69081	Immune cells	B	B	Malignant	1	Malignant	Patient89	Tumor	67	Male	Metastatic
CY89A_CD45_POS_6_C12_S132_comb	7.19292	-10.1395	Immune cells	B	B	B	1	B	Patient89	Tumor	67	Male	Metastatic
CY89A_CD45_POS_6_D08_S140_comb	6.65841	-9.8057	Immune cells	B	B	B	1	B	Patient89	Tumor	67	Male	Metastatic
CY89A_Core_15_A04_S4_comb	6.39736	-9.92454	Immune cells	B	B	B	1	B	Patient89	Tumor	67	Male	Metastatic
CY89A_Core_15_C03_S27_comb	5.46828	-10.4116	Immune cells	B	B	B	1	B	Patient89	Tumor	67	Male	Metastatic
CY89A_CD45_POS_4_H06_S474_comb	6.32901	-9.4816	Immune cells	B	B	B	1	B	Patient89	Tumor	67	Male	Metastatic
CY89A_CD45_POS_4_B03_S399_comb	7.4895	-10.4826	Immune cells	B	B	Malignant	1	Malignant	Patient89	Tumor	67	Male	Metastatic
CY89A_CD45_POS_6_A10_S106_comb	6.34483	-11.3578	Immune cells	B	B	B	1	B	Patient89	Tumor	67	Male	Metastatic
CY89A_CD45_POS_4_E10_S442_comb	6.90952	-10.8524	Immune cells	B	B	B	1	B	Patient89	Tumor	67	Male	Metastatic
CY89A_Core_15_D06_S42_comb	6.1479	-10.398	Immune cells	B	B	B	1	B	Patient89	Tumor	67	Male	Metastatic
CY89A_CD45_POS_4_B05_S401_comb	5.91358	-10.9552	Immune cells	B	B	B	1	B	Patient89	Tumor	67	Male	Metastatic
CY89A_CD45_POS_4_G10_S466_comb	7.65621	-10.1777	Immune cells	B	B	Malignant	1	Malignant	Patient89	Tumor	67	Male	Metastatic
CY89A_CD45_POS_4_A03_S387_comb	6.71069	-10.4102	Immune cells	B	B	B	1	B	Patient89	Tumor	67	Male	Metastatic
CY89A_CD45_POS_4_C11_S419_comb	7.28563	-9.22975	Immune cells	B	B	B	1	B	Patient89	Tumor	67	Male	Metastatic
CY89A_CD45_POS_4_B11_S407_comb	5.67319	-11.4776	Immune cells	B	B	B	1	B	Patient89	Tumor	67	Male	Metastatic
CY89A_CD45_POS_4_E06_S438_comb	7.06304	-9.24865	Immune cells	B	B	B	1	B	Patient89	Tumor	67	Male	Metastatic
CY89A_CD45_POS_4_F06_S450_comb	5.85107	-9.1359	Immune cells	B	B	B	1	B	Patient89	Tumor	67	Male	Metastatic
CY89A_CD45_POS_6_G01_S169_comb	6.92227	-9.85797	Immune cells	B	B	B	1	B	Patient89	Tumor	67	Male	Metastatic
CY89A_CD45_POS_6_B09_S117_comb	6.46336	-11.1188	Immune cells	B	B	B	1	B	Patient89	Tumor	67	Male	Metastatic
CY89A_Core_15_B10_S22_comb	5.93198	-10.2025	Immune cells	B	B	B	1	B	Patient89	Tumor	67	Male	Metastatic
CY89A_Core_15_E04_S52_comb	5.4408	-11.5219	Immune cells	B	B	B	1	B	Patient89	Tumor	67	Male	Metastatic
CY89A_CD45_POS_4_B09_S405_comb	6.72813	-9.58572	Immune cells	B	B	B	1	B	Patient89	Tumor	67	Male	Metastatic
CY89A_Core_15_H11_S95_comb	5.36388	-10.5712	Immune cells	B	B	B	1	B	Patient89	Tumor	67	Male	Metastatic
CY89A_CD45_POS_4_E08_S440_comb	5.36041	-9.99847	Immune cells	B	B	B	1	B	Patient89	Tumor	67	Male	Metastatic
CY89A_Core_15_A03_S3_comb	6.02219	-11.8333	Immune cells	B	B	B	1	B	Patient89	Tumor	67	Male	Metastatic
CY89A_CD45_POS_6_D07_S139_comb	6.76555	-11.3766	Immune cells	B	B	Malignant	1	Malignant	Patient89	Tumor	67	Male	Metastatic
CY89A_CD45_POS_4_F11_S455_comb	6.54355	-10.0567	Immune cells	B	B	B	1	B	Patient89	Tumor	67	Male	Metastatic
CY89A_Core_15_A10_S10_comb	5.94789	-10.7327	Immune cells	B	B	B	1	B	Patient89	Tumor	67	Male	Metastatic
CY89A_Core_15_D02_S38_comb	5.91254	-10.5424	Immune cells	B	B	B	1	B	Patient89	Tumor	67	Male	Metastatic
CY89A_CD45_POS_6_B05_S113_comb	6.28033	-11.1187	Immune cells	B	B	B	1	B	Patient89	Tumor	67	Male	Metastatic
CY89A_Core_15_D07_S43_comb	5.95996	-11.1729	Immune cells	B	B	B	1	B	Patient89	Tumor	67	Male	Metastatic
CY89A_CD45_POS_6_G08_S176_comb	5.2052	-10.4118	Immune cells	B	B	B	1	B	Patient89	Tumor	67	Male	Metastatic
CY89A_CD45_POS_4_E03_S435_comb	6.87862	-10.3101	Immune cells	B	B	B	1	B	Patient89	Tumor	67	Male	Metastatic
CY89A_CD45_POS_6_A09_S105_comb	5.96643	-10.7355	Immune cells	B	B	B	1	B	Patient89	Tumor	67	Male	Metastatic
CY89A_CD45_POS_4_F01_S445_comb	5.76099	-9.65634	Immune cells	B	B	B	1	B	Patient89	Tumor	67	Male	Metastatic
CY89COREQ1_H02_S374_comb	6.82338	-10.2145	Immune cells	B	B	B	1	B	Patient89	Tumor	67	Male	Metastatic
CY89FNA_E08_S248_comb	7.14591	-10.7021	Immune cells	B	B	B	1	B	Patient89	Tumor	67	Male	Metastatic
CY89COREQ1_H03_S375_comb	7.00096	-11.1524	Immune cells	B	B	B	1	B	Patient89	Tumor	67	Male	Metastatic
CY89FNA_E05_S245_comb	6.06168	-10.9	Immune cells	B	B	B	1	B	Patient89	Tumor	67	Male	Metastatic
CY89COREQ1_E05_S341_comb	6.46938	-10.4707	Immune cells	B	B	B	1	B	Patient89	Tumor	67	Male	Metastatic
CY89FNA_C06_S222_comb	6.18674	-11.5649	Immune cells	B	B	B	1	B	Patient89	Tumor	67	Male	Metastatic
CY89COREQ1_E11_S347_comb	6.06527	-10.2364	Immune cells	B	B	B	1	B	Patient89	Tumor	67	Male	Metastatic
CY89COREQ1_C02_S314_comb	6.47249	-11.0199	Immune cells	B	B	B	1	B	Patient89	Tumor	67	Male	Metastatic
CY89FNA_G05_S269_comb	5.85492	-10.7227	Immune cells	B	B	B	1	B	Patient89	Tumor	67	Male	Metastatic
CY89FNA_E07_S247_comb	6.503	-10.7142	Immune cells	B	B	B	1	B	Patient89	Tumor	67	Male	Metastatic
CY89FNA_G03_S267_comb	6.43883	-10.1003	Immune cells	B	B	B	1	B	Patient89	Tumor	67	Male	Metastatic
CY89COREQ1_F05_S353_comb	5.65125	-10.7994	Immune cells	B	B	B	1	B	Patient89	Tumor	67	Male	Metastatic
CY89COREQ1_C12_S324_comb	5.68077	-11.1011	Immune cells	B	B	B	1	B	Patient89	Tumor	67	Male	Metastatic
CY89COREQ1_B10_S310_comb	6.25997	-10.7421	Immune cells	B	B	B	1	B	Patient89	Tumor	67	Male	Metastatic
CY89COREQ1_G11_S371_comb	5.63164	-10.8346	Immune cells	B	B	B	1	B	Patient89	Tumor	67	Male	Metastatic
CY89COREQ1_B08_S308_comb	5.25791	-10.4961	Immune cells	B	B	B	1	B	Patient89	Tumor	67	Male	Metastatic
CY89COREQ1_G07_S367_comb	5.69736	-11.0156	Immune cells	B	B	B	1	B	Patient89	Tumor	67	Male	Metastatic
CY89FNA_A10_S202_comb	6.24103	-10.4825	Immune cells	B	B	B	1	B	Patient89	Tumor	67	Male	Metastatic
CY89FNA_C09_S225_comb	5.56074	-10.9282	Immune cells	B	B	B	1	B	Patient89	Tumor	67	Male	Metastatic
CY89COREQ1_E07_S343_comb	6.48103	-11.11	Immune cells	B	B	B	1	B	Patient89	Tumor	67	Male	Metastatic
CY89COREQ1_B06_S306_comb	6.09416	-10.6474	Immune cells	B	B	B	1	B	Patient89	Tumor	67	Male	Metastatic
CY89COREQ1_H01_S373_comb	5.18214	-9.70135	Immune cells	B	B	B	1	B	Patient89	Tumor	67	Male	Metastatic
CY89COREQ1_G06_S366_comb	5.51054	-11.2673	Immune cells	B	B	B	1	B	Patient89	Tumor	67	Male	Metastatic
CY89COREQ1_G10_S370_comb	6.18675	-10.4396	Immune cells	B	B	B	1	B	Patient89	Tumor	67	Male	Metastatic
CY89COREQ1_H10_S382_comb	6.02186	-9.73331	Immune cells	B	B	B	1	B	Patient89	Tumor	67	Male	Metastatic
CY89COREQ1_E03_S339_comb	5.43329	-10.5811	Immune cells	B	B	B	1	B	Patient89	Tumor	67	Male	Metastatic
CY89COREQ1_C08_S320_comb	5.77546	-10.3362	Immune cells	B	B	B	1	B	Patient89	Tumor	67	Male	Metastatic
CY89FNA_F03_S255_comb	6.05141	-10.7528	Immune cells	B	B	B	1	B	Patient89	Tumor	67	Male	Metastatic
CY89COREQ1_G09_S369_comb	6.3961	-10.2904	Immune cells	B	B	B	1	B	Patient89	Tumor	67	Male	Metastatic
CY89COREQ1_F08_S356_comb	6.29064	-9.91082	Immune cells	B	B	B	1	B	Patient89	Tumor	67	Male	Metastatic
CY89COREQ1_C01_S313_comb	6.72506	-11.329	Immune cells	B	B	B	1	B	Patient89	Tumor	67	Male	Metastatic
CY89COREQ1_C07_S319_comb	5.77436	-10.0214	Immune cells	B	B	B	1	B	Patient89	Tumor	67	Male	Metastatic
cy94_cd45pos_4_E01_S49_comb	7.2728	-9.39661	Immune cells	B	B	Malignant	1	Malignant	Patient94	Tumor	54	Female	Metastatic
cy94_cd45neg_cd90pos_E02_S338_comb	6.59235	-11.1394	Immune cells	B	B	B	1	B	Patient94	Tumor	54	Female	Metastatic
cy94_cd45pos_C03_S123_comb	5.62248	-10.6715	Immune cells	B	B	Malignant	1	Malignant	Patient94	Tumor	54	Female	Metastatic
cy94_cd45pos_D07_S139_comb	5.13232	-10.4867	Immune cells	B	B	B	1	B	Patient94	Tumor	54	Female	Metastatic
cy94_cd45pos_C12_S132_comb	7.42869	-9.61226	Immune cells	B	B	Malignant	1	Malignant	Patient94	Tumor	54	Female	Metastatic
cy94_cd45pos_F05_S161_comb	6.99803	-9.569	Immune cells	B	B	Malignant	1	Malignant	Patient94	Tumor	54	Female	Metastatic
cy94_cd45pos_4_E12_S60_comb	7.6095	-9.36533	Immune cells	B	B	T	1	T	Patient94	Tumor	54	Female	Metastatic
cy94_cd45pos_4_B10_S22_comb	6.11536	-10.4549	Immune cells	B	B	Malignant	1	Malignant	Patient94	Tumor	54	Female	Metastatic
cy94_cd45pos_4_E04_S52_comb	7.57476	-10.1557	Immune cells	B	B	Malignant	1	Malignant	Patient94	Tumor	54	Female	Metastatic
cy94_cd45pos_F03_S159_comb	7.44653	-10.2055	Immune cells	B	B	T	1	T	Patient94	Tumor	54	Female	Metastatic
cy94_cd45pos_C11_S131_comb	6.95477	-10.6244	Immune cells	B	B	Malignant	1	Malignant	Patient94	Tumor	54	Female	Metastatic
cy94_cd45neg_cd90pos_B12_S312_comb	6.90257	-10.7354	Immune cells	B	B	B	1	B	Patient94	Tumor	54	Female	Metastatic
cy94_cd45pos_C08_S128_comb	6.06111	-9.79264	Immune cells	B	B	B	1	B	Patient94	Tumor	54	Female	Metastatic
cy94_cd45pos_4_D06_S42_comb	6.15881	-11.6534	Immune cells	B	B	B	1	B	Patient94	Tumor	54	Female	Metastatic
cy94_cd45pos_4_G08_S80_comb	5.94688	-9.74811	Immune cells	B	B	B	1	B	Patient94	Tumor	54	Female	Metastatic
cy94_cd45pos_D04_S136_comb	7.20507	-9.26596	Immune cells	B	B	Malignant	1	Malignant	Patient94	Tumor	54	Female	Metastatic
cy94_cd45pos_4_D07_S43_comb	5.80759	-10.7477	Immune cells	B	B	B	1	B	Patient94	Tumor	54	Female	Metastatic
cy94_cd45pos_C04_S124_comb	7.38455	-10.744	Immune cells	B	B	Malignant	1	Malignant	Patient94	Tumor	54	Female	Metastatic
cy94_cd45pos_4_E10_S58_comb	5.98976	-10.8358	Immune cells	B	B	B	1	B	Patient94	Tumor	54	Female	Metastatic
cy94_cd45pos_H04_S184_comb	5.37512	-11.1033	Immune cells	B	B	B	1	B	Patient94	Tumor	54	Female	Metastatic
cy94_cd45pos_B06_S114_comb	5.8412	-11.2535	Immune cells	B	B	Malignant	1	Malignant	Patient94	Tumor	54	Female	Metastatic
cy94_cd45pos_4_D08_S44_comb	6.0357	-11.9954	Immune cells	B	B	B	1	B	Patient94	Tumor	54	Female	Metastatic
cy94_cd45pos_D08_S140_comb	7.52882	-9.17009	Immune cells	B	B	T	1	T	Patient94	Tumor	54	Female	Metastatic
cy94_cd45pos_A09_S105_comb	7.40523	-9.36994	Immune cells	B	B	Malignant	1	Malignant	Patient94	Tumor	54	Female	Metastatic
cy94_cd45pos_4_C06_S30_comb	7.34854	-10.1929	Immune cells	B	B	Malignant	1	Malignant	Patient94	Tumor	54	Female	Metastatic
cy94_cd45pos_H09_S189_comb	6.25329	-9.31731	Immune cells	B	B	B	1	B	Patient94	Tumor	54	Female	Metastatic
cy94_cd45pos_B04_S112_comb	7.18668	-9.81533	Immune cells	B	B	Malignant	1	Malignant	Patient94	Tumor	54	Female	Metastatic
cy88_cd45pos_5_D02_S230_comb	7.24686	-11.6843	Immune cells	B	B	Malignant	1	Malignant	Patient88	Tumor	54	Female	Metastatic
cy94_cd45neg_cd90pos_E10_S346_comb	-6.85043	-4.0385	Immune cells	B	B	Malignant	1	Malignant	Patient94	Tumor	54	Female	Metastatic
cy94_cd45pos_4_G06_S78_comb	5.51028	-10.3531	Immune cells	B	B	B	1	B	Patient94	Tumor	54	Female	Metastatic
cy94_cd45neg_cd90pos_F08_S356_comb	4.51221	-7.8768	Immune cells	B	B	Malignant	1	Malignant	Patient94	Tumor	54	Female	Metastatic
cy94_cd45pos_G04_S172_comb	5.61388	-10.5467	Immune cells	B	B	Malignant	1	Malignant	Patient94	Tumor	54	Female	Metastatic
cy94_cd45pos_G05_S173_comb	7.15037	-9.88765	Immune cells	B	B	Malignant	1	Malignant	Patient94	Tumor	54	Female	Metastatic
cy94_cd45neg_cd90pos_H01_S373_comb	7.01099	-10.3824	Immune cells	B	B	Malignant	1	Malignant	Patient94	Tumor	54	Female	Metastatic
cy94_cd45neg_cd90pos_C04_S316_comb	7.53378	-9.81428	Immune cells	B	B	T	1	T	Patient94	Tumor	54	Female	Metastatic
cy94_cd45pos_G01_S169_comb	6.55232	-10.4255	Immune cells	B	B	B	1	B	Patient94	Tumor	54	Female	Metastatic
cy94_cd45pos_4_D04_S40_comb	6.25293	-10.7233	Immune cells	B	B	Malignant	1	Malignant	Patient94	Tumor	54	Female	Metastatic
cy94_cd45neg_cd90pos_B03_S303_comb	5.36267	-10.6045	Immune cells	B	B	B	1	B	Patient94	Tumor	54	Female	Metastatic
cy94_cd45pos_4_B12_S24_comb	7.39009	-10.5662	Immune cells	B	B	Malignant	1	Malignant	Patient94	Tumor	54	Female	Metastatic
cy94_cd45pos_D10_S142_comb	5.26659	-9.31849	Immune cells	B	B	Malignant	1	Malignant	Patient94	Tumor	54	Female	Metastatic
cy94_cd45pos_4_E09_S57_comb	5.62459	-10.8788	Immune cells	B	B	B	1	B	Patient94	Tumor	54	Female	Metastatic
cy94_cd45pos_H07_S187_comb	6.89089	-10.0586	Immune cells	B	B	Malignant	1	Malignant	Patient94	Tumor	54	Female	Metastatic
cy94_cd45pos_B10_S118_comb	5.22054	-9.62919	Immune cells	B	B	Malignant	1	Malignant	Patient94	Tumor	54	Female	Metastatic
cy94_cd45pos_D03_S135_comb	5.72798	-10.0551	Immune cells	B	B	Malignant	1	Malignant	Patient94	Tumor	54	Female	Metastatic
cy94_cd45pos_4_C08_S32_comb	7.27741	-10.1948	Immune cells	B	B	Malignant	1	Malignant	Patient94	Tumor	54	Female	Metastatic
cy94_cd45pos_D11_S143_comb	5.14563	-9.29197	Immune cells	B	B	Malignant	1	Malignant	Patient94	Tumor	54	Female	Metastatic
cy94_cd45pos_F11_S167_comb	5.62431	-11.3937	Immune cells	B	B	B	1	B	Patient94	Tumor	54	Female	Metastatic
cy94_cd45neg_cd90pos_G12_S372_comb	7.26657	-9.12277	Immune cells	B	B	T	1	T	Patient94	Tumor	54	Female	Metastatic
cy94_cd45neg_cd90pos_E04_S340_comb	6.17555	-9.46717	Immune cells	B	B	B	1	B	Patient94	Tumor	54	Female	Metastatic
cy94_cd45pos_4_G03_S75_comb	6.17382	-10.8641	Immune cells	B	B	B	1	B	Patient94	Tumor	54	Female	Metastatic
cy94_cd45neg_cd90pos_D11_S335_comb	6.61082	-9.18224	Immune cells	B	B	Malignant	1	Malignant	Patient94	Tumor	54	Female	Metastatic
cy94_cd45neg_cd90pos_H09_S381_comb	5.26457	-9.03068	Immune cells	B	B	B	1	B	Patient94	Tumor	54	Female	Metastatic
cy94_cd45pos_4_H06_S90_comb	7.24457	-9.83177	Immune cells	B	B	Malignant	1	Malignant	Patient94	Tumor	54	Female	Metastatic
cy94_cd45pos_4_B09_S21_comb	5.64314	-10.4146	Immune cells	B	B	Malignant	1	Malignant	Patient94	Tumor	54	Female	Metastatic
cy94_cd45neg_cd90pos_H03_S375_comb	5.39816	-10.1611	Immune cells	B	B	B	1	B	Patient94	Tumor	54	Female	Metastatic
cy94_cd45pos_D09_S141_comb	7.50899	-9.26768	Immune cells	B	B	T	1	T	Patient94	Tumor	54	Female	Metastatic
cy94_cd45pos_F12_S168_comb	5.95354	-11.1888	Immune cells	B	B	B	1	B	Patient94	Tumor	54	Female	Metastatic
cy94_cd45pos_4_H11_S95_comb	6.05554	-11.1493	Immune cells	B	B	B	1	B	Patient94	Tumor	54	Female	Metastatic
cy94_cd45neg_cd90pos_H02_S374_comb	7.1582	-10.5129	Immune cells	B	B	B	1	B	Patient94	Tumor	54	Female	Metastatic
cy94_cd45pos_A07_S103_comb	6.42322	-9.7292	Immune cells	B	B	Malignant	1	Malignant	Patient94	Tumor	54	Female	Metastatic
cy88_cd45pos_5_G04_S268_comb	7.49821	-11.5583	Immune cells	B	B	B	1	B	Patient88	Tumor	54	Female	Metastatic
cy94_cd45pos_4_C03_S27_comb	5.68364	-11.0403	Immune cells	B	B	B	1	B	Patient94	Tumor	54	Female	Metastatic
cy94_cd45pos_4_C04_S28_comb	5.77813	-10.0193	Immune cells	B	B	B	1	B	Patient94	Tumor	54	Female	Metastatic
cy94_cd45pos_B12_S120_comb	6.99159	-9.3332	Immune cells	B	B	Malignant	1	Malignant	Patient94	Tumor	54	Female	Metastatic
cy94_cd45pos_4_H05_S89_comb	6.45923	-9.32374	Immune cells	B	B	Malignant	1	Malignant	Patient94	Tumor	54	Female	Metastatic
cy94_cd45pos_B02_S110_comb	7.56709	-11.0776	Immune cells	B	B	Malignant	1	Malignant	Patient94	Tumor	54	Female	Metastatic
cy94_cd45pos_C05_S125_comb	7.51132	-9.97727	Immune cells	B	B	T	1	T	Patient94	Tumor	54	Female	Metastatic
cy94_cd45pos_B01_S109_comb	5.76296	-10.8256	Immune cells	B	B	B	1	B	Patient94	Tumor	54	Female	Metastatic
cy94_cd45pos_4_D12_S48_comb	5.52452	-10.555	Immune cells	B	B	B	1	B	Patient94	Tumor	54	Female	Metastatic
cy94_cd45pos_F09_S165_comb	5.16123	-9.46244	Immune cells	B	B	B	1	B	Patient94	Tumor	54	Female	Metastatic
cy94_cd45pos_4_B04_S16_comb	5.40469	-11.3945	Immune cells	B	B	B	1	B	Patient94	Tumor	54	Female	Metastatic
cy94_cd45pos_4_G02_S74_comb	7.32357	-9.52546	Immune cells	B	B	Malignant	1	Malignant	Patient94	Tumor	54	Female	Metastatic
cy94_cd45pos_4_G04_S76_comb	5.88472	-11.4207	Immune cells	B	B	Unknown	1	Unknown	Patient94	Tumor	54	Female	Metastatic
cy88_cd45pos_5_E02_S242_comb	7.12246	-11.4498	Immune cells	B	B	Malignant	1	Malignant	Patient88	Tumor	54	Female	Metastatic
cy94_cd45neg_cd90pos_H07_S379_comb	4.84141	-8.49716	Immune cells	B	B	B	1	B	Patient94	Tumor	54	Female	Metastatic
cy94_cd45pos_C09_S129_comb	5.30782	-10.2504	Immune cells	B	B	Malignant	1	Malignant	Patient94	Tumor	54	Female	Metastatic
cy88_cd45pos_5_D03_S231_comb	5.92999	-11.757	Immune cells	B	B	B	1	B	Patient88	Tumor	54	Female	Metastatic
cy94_cd45pos_D01_S133_comb	6.88811	-9.19878	Immune cells	B	B	Malignant	1	Malignant	Patient94	Tumor	54	Female	Metastatic
CY88CD45POS_2_G05_S461_comb	7.44077	-11.4211	Immune cells	B	B	B	1	B	Patient88	Tumor	54	Female	Metastatic
CY94CD45POS_1_D02_S134_comb	7.34414	-9.58225	Immune cells	B	B	Malignant	1	Malignant	Patient94	Tumor	54	Female	Metastatic
CY94CD45POS_1_F10_S166_comb	7.57394	-10.0362	Immune cells	B	B	Malignant	1	Malignant	Patient94	Tumor	54	Female	Metastatic
CY94CD45POS_1_H09_S189_comb	7.20777	-9.34669	Immune cells	B	B	Malignant	1	Malignant	Patient94	Tumor	54	Female	Metastatic
CY88CD45POS_7_C03_S219_comb	5.50725	-11.7882	Immune cells	B	B	B	1	B	Patient88	Tumor	54	Female	Metastatic
CY94CD45POS_1_F11_S167_comb	5.3289	-10.9934	Immune cells	B	B	B	1	B	Patient94	Tumor	54	Female	Metastatic
CY94CD45POS_1_A12_S108_comb	5.6057	-9.86385	Immune cells	B	B	B	1	B	Patient94	Tumor	54	Female	Metastatic
CY94CD45POS_1_D08_S140_comb	7.1032	-10.0179	Immune cells	B	B	Malignant	1	Malignant	Patient94	Tumor	54	Female	Metastatic
CY94CD45POS_1_F08_S164_comb	6.2073	-11.323	Immune cells	B	B	B	1	B	Patient94	Tumor	54	Female	Metastatic
CY88CD45POS_7_F05_S257_comb	6.99153	-11.8239	Immune cells	B	B	B	1	B	Patient88	Tumor	54	Female	Metastatic
CY88CD45POS_7_D03_S231_comb	7.63214	-11.4191	Immune cells	B	B	B	1	B	Patient88	Tumor	54	Female	Metastatic
CY94CD45POS_1_F05_S161_comb	5.52103	-11.2961	Immune cells	B	B	B	1	B	Patient94	Tumor	54	Female	Metastatic
CY94CD45POS_1_B06_S114_comb	4.68448	-8.22192	Immune cells	B	B	B	1	B	Patient94	Tumor	54	Female	Metastatic
CY94CD45POS_1_H05_S185_comb	5.45104	-10.1491	Immune cells	B	B	B	1	B	Patient94	Tumor	54	Female	Metastatic
CY94CD45POS_1_E02_S146_comb	5.69064	-11.2062	Immune cells	B	B	Malignant	1	Malignant	Patient94	Tumor	54	Female	Metastatic
CY94CD45POS_1_C01_S121_comb	6.36465	-11.1359	Immune cells	B	B	Malignant	1	Malignant	Patient94	Tumor	54	Female	Metastatic
CY94CD45POS_1_A06_S102_comb	6.55518	-10.5211	Immune cells	B	B	B	1	B	Patient94	Tumor	54	Female	Metastatic
CY94CD45POS_1_D07_S139_comb	6.56635	-11.6796	Immune cells	B	B	B	1	B	Patient94	Tumor	54	Female	Metastatic
CY94CD45POS_1_G02_S170_comb	5.3187	-9.11509	Immune cells	B	B	Malignant	1	Malignant	Patient94	Tumor	54	Female	Metastatic
CY88CD45POS_2_H11_S479_comb	5.89732	-9.57536	Immune cells	B	B	B	1	B	Patient88	Tumor	54	Female	Metastatic
CY94CD45POS_1_C03_S123_comb	5.36304	-10.0385	Immune cells	B	B	Malignant	1	Malignant	Patient94	Tumor	54	Female	Metastatic
CY94CD45POS_1_G10_S178_comb	5.8491	-10.9817	Immune cells	B	B	B	1	B	Patient94	Tumor	54	Female	Metastatic
CY94CD45POS_1_A05_S101_comb	5.4845	-10.9247	Immune cells	B	B	B	1	B	Patient94	Tumor	54	Female	Metastatic
CY94CD45POS_1_E07_S151_comb	5.55263	-11.2275	Immune cells	B	B	B	1	B	Patient94	Tumor	54	Female	Metastatic
CY94CD45POS_1_G07_S175_comb	7.48241	-9.30309	Immune cells	B	B	T	1	T	Patient94	Tumor	54	Female	Metastatic
CY88CD45POS_2_B09_S405_comb	6.05703	-12.2386	Immune cells	B	B	B	1	B	Patient88	Tumor	54	Female	Metastatic
CY94CD45POS_1_E09_S153_comb	6.32797	-11.366	Immune cells	B	B	B	1	B	Patient94	Tumor	54	Female	Metastatic
CY88CD45_150813_E05_S341_comb	5.92557	-12.3068	Immune cells	B	B	B	1	B	Patient88	Tumor	54	Female	Metastatic
CY88CD45POS_7_F02_S254_comb	5.13829	-10.6204	Immune cells	B	B	B	1	B	Patient88	Tumor	54	Female	Metastatic
CY94CD45POS_1_E06_S150_comb	7.34997	-9.54966	Immune cells	B	B	Malignant	1	Malignant	Patient94	Tumor	54	Female	Metastatic
CY88CD45_150813_C07_S319_comb	6.36726	-11.9481	Immune cells	B	B	B	1	B	Patient88	Tumor	54	Female	Metastatic
CY94CD45POS_1_H12_S192_comb	7.56293	-9.30418	Immune cells	B	B	Malignant	1	Malignant	Patient94	Tumor	54	Female	Metastatic
CY94CD45POS_1_C06_S126_comb	6.28652	-10.8345	Immune cells	B	B	B	1	B	Patient94	Tumor	54	Female	Metastatic
CY88CD45POS_2_H10_S478_comb	7.65868	-10.5486	Immune cells	B	B	Malignant	1	Malignant	Patient88	Tumor	54	Female	Metastatic
CY94CD45POS_1_D10_S142_comb	8.57513	5.50536	Immune cells	B	B	T	1	T	Patient94	Tumor	54	Female	Metastatic
CY94CD45POS_1_A10_S106_comb	6.0288	-11.5479	Immune cells	B	B	B	1	B	Patient94	Tumor	54	Female	Metastatic
CY94CD45POS_1_E05_S149_comb	5.73469	-9.99039	Immune cells	B	B	B	1	B	Patient94	Tumor	54	Female	Metastatic
CY94CD45POS_1_F12_S168_comb	4.70494	-7.87259	Immune cells	B	B	Malignant	1	Malignant	Patient94	Tumor	54	Female	Metastatic
CY94CD45POS_1_F09_S165_comb	6.67943	-10.0825	Immune cells	B	B	B	1	B	Patient94	Tumor	54	Female	Metastatic
CY94CD45POS_1_H04_S184_comb	-2.60554	-0.0204782	Immune cells	B	B	B	1	B	Patient94	Tumor	54	Female	Metastatic
CY94CD45POS_1_H06_S186_comb	5.44041	-9.22182	Immune cells	B	B	Malignant	1	Malignant	Patient94	Tumor	54	Female	Metastatic
CY94CD45POS_1_G05_S173_comb	4.55235	-7.90425	Immune cells	B	B	Malignant	1	Malignant	Patient94	Tumor	54	Female	Metastatic
CY94CD45POS_1_E10_S154_comb	5.38557	-10.9073	Immune cells	B	B	B	1	B	Patient94	Tumor	54	Female	Metastatic
CY94CD45POS_1_A04_S100_comb	6.38366	-10.7767	Immune cells	B	B	B	1	B	Patient94	Tumor	54	Female	Metastatic
CY88CD45_150813_B11_S311_comb	5.91488	-12.0728	Immune cells	B	B	B	1	B	Patient88	Tumor	54	Female	Metastatic
CY94CD45POS_1_D06_S138_comb	6.95401	-10.6141	Immune cells	B	B	Malignant	1	Malignant	Patient94	Tumor	54	Female	Metastatic
CY94CD45POS_1_G08_S176_comb	5.86957	-10.4404	Immune cells	B	B	Malignant	1	Malignant	Patient94	Tumor	54	Female	Metastatic
CY94CD45POS_1_B01_S109_comb	5.24033	-9.22901	Immune cells	B	B	B	1	B	Patient94	Tumor	54	Female	Metastatic
CY88CD45POS_2_G07_S463_comb	6.48981	-11.558	Immune cells	B	B	Malignant	1	Malignant	Patient88	Tumor	54	Female	Metastatic
CY94CD45POS_1_F07_S163_comb	5.2551	-11.1593	Immune cells	B	B	B	1	B	Patient94	Tumor	54	Female	Metastatic
CY94CD45POS_1_B03_S111_comb	7.52781	-9.36378	Immune cells	B	B	T	1	T	Patient94	Tumor	54	Female	Metastatic
CY94CD45POS_1_F04_S160_comb	7.47668	-9.50227	Immune cells	B	B	Malignant	1	Malignant	Patient94	Tumor	54	Female	Metastatic
CY88CD45POS_7_E03_S243_comb	6.73451	-11.6832	Immune cells	B	B	Malignant	1	Malignant	Patient88	Tumor	54	Female	Metastatic
CY94CD45POS_1_B12_S120_comb	7.00092	-9.17739	Immune cells	B	B	Malignant	1	Malignant	Patient94	Tumor	54	Female	Metastatic
CY94CD45POS_1_E08_S152_comb	5.52387	-11.2133	Immune cells	B	B	B	1	B	Patient94	Tumor	54	Female	Metastatic
CY94CD45POS_1_G12_S180_comb	6.78647	-9.5305	Immune cells	B	B	B	1	B	Patient94	Tumor	54	Female	Metastatic
CY88CD45POS_7_G03_S267_comb	5.60486	-10.5659	Immune cells	B	B	B	1	B	Patient88	Tumor	54	Female	Metastatic
CY94CD45POS_1_H03_S183_comb	5.36788	-9.61954	Immune cells	B	B	B	1	B	Patient94	Tumor	54	Female	Metastatic
CY88CD45POS_7_C05_S221_comb	7.30272	-11.6953	Immune cells	B	B	B	1	B	Patient88	Tumor	54	Female	Metastatic
CY94CD45POS_1_D03_S135_comb	5.50929	-11.0034	Immune cells	B	B	B	1	B	Patient94	Tumor	54	Female	Metastatic
CY94_CD45NEG_CD90POS_2_A10_S10_comb	7.63665	-10.2739	Immune cells	B	B	Malignant	1	Malignant	Patient94	Tumor	54	Female	Metastatic
CY94_CD45NEG_CD90POS_2_B04_S16_comb	7.07042	-9.3023	Immune cells	B	B	B	1	B	Patient94	Tumor	54	Female	Metastatic
CY94_CD45NEG_CD90POS_2_B02_S14_comb	7.18721	-10.0535	Immune cells	B	B	Malignant	1	Malignant	Patient94	Tumor	54	Female	Metastatic
CY94_CD45NEG_CD90POS_2_F09_S69_comb	7.33752	-10.2661	Immune cells	B	B	B	1	B	Patient94	Tumor	54	Female	Metastatic
CY94_CD45NEG_CD90POS_2_F03_S63_comb	7.32182	-9.72628	Immune cells	B	B	Malignant	1	Malignant	Patient94	Tumor	54	Female	Metastatic
CY94_CD45NEG_CD90POS_2_E09_S57_comb	6.81664	-10.5638	Immune cells	B	B	Malignant	1	Malignant	Patient94	Tumor	54	Female	Metastatic
CY94_CD45NEG_CD90POS_2_C01_S25_comb	6.54889	-11.8559	Immune cells	B	B	Malignant	1	Malignant	Patient94	Tumor	54	Female	Metastatic
CY94_CD45NEG_CD90POS_2_F04_S64_comb	6.44971	-10.8768	Immune cells	B	B	B	1	B	Patient94	Tumor	54	Female	Metastatic
Cy72_CD45_D09_S717_comb	7.80403	3.67999	Immune cells	CD4Tconv	Tfh	T	4	T	Patient72	Tumor	57	Female	Metastatic
Cy74_CD45_F09_S453_comb	4.77833	1.29579	Immune cells	CD4Tconv	Tfh	T	4	T	Patient74	Tumor	63	Male	Metastatic
CY58_1_CD45_D03_S999_comb	6.8037	4.65213	Immune cells	CD4Tconv	CD4Tn	T	2	T	Patient58	Tumor	67	Female	Metastatic
Cy72_CD45_C01_S697_comb	8.95028	5.30157	Immune cells	CD4Tconv	CD4Tn	T	2	T	Patient72	Tumor	57	Female	Metastatic
Cy81_FNA_CD45_C12_S228_comb	6.38051	2.06087	Immune cells	CD4Tconv	Tfh	Malignant	4	Malignant	Patient81	Tumor	43	Female	Metastatic
Cy81_FNA_CD45_D07_S235_comb	7.32484	4.84803	Immune cells	CD4Tconv	CD4Tn	T	2	T	Patient81	Tumor	43	Female	Metastatic
Cy72_CD45_D07_S715_comb	8.90027	3.82091	Immune cells	CD4Tconv	Tfh	T	4	T	Patient72	Tumor	57	Female	Metastatic
Cy72_CD45_E08_S728_comb	7.5302	3.95245	Immune cells	CD4Tconv	CD4Tn	T	2	T	Patient72	Tumor	57	Female	Metastatic
Cy71_CD45_E03_S531_comb	8.60926	2.91195	Immune cells	CD4Tconv	CD4Tn	T	2	T	Patient71	Tumor	79	Male	Metastatic
Cy72_CD45_E02_S722_comb	8.61567	3.94789	Immune cells	CD4Tconv	CD4Tn	Malignant	2	Malignant	Patient72	Tumor	57	Female	Metastatic
Cy81_FNA_CD45_B12_S216_comb	8.83588	5.16587	Immune cells	CD4Tconv	CD4Tn	T	2	T	Patient81	Tumor	43	Female	Metastatic
Cy71_CD45_B08_S500_comb	7.67725	4.26786	Immune cells	CD4Tconv	CD4Tn	T	2	T	Patient71	Tumor	79	Male	Metastatic
CY58_1_CD45_D11_S1007_comb	5.47807	3.2351	Immune cells	CD4Tconv	Tfh	T	4	T	Patient58	Tumor	67	Female	Metastatic
Cy72_CD45_F12_S744_comb	7.95184	4.297	Immune cells	CD4Tconv	CD4Tn	T	2	T	Patient72	Tumor	57	Female	Metastatic
Cy72_CD45_C07_S703_comb	8.51008	5.30264	Immune cells	CD4Tconv	CD4Tn	T	2	T	Patient72	Tumor	57	Female	Metastatic
Cy81_FNA_CD45_B04_S208_comb	6.1536	0.237655	Immune cells	CD4Tconv	Tfh	T	4	T	Patient81	Tumor	43	Female	Metastatic
Cy81_FNA_CD45_D02_S230_comb	7.09942	4.75743	Immune cells	CD4Tconv	CD4Tn	T	2	T	Patient81	Tumor	43	Female	Metastatic
CY58_1_CD45_A10_S970_comb	8.82289	2.4271	Immune cells	CD4Tconv	Tfh	T	4	T	Patient58	Tumor	67	Female	Metastatic
Cy72_CD45_D12_S720_comb	8.9693	5.03132	Immune cells	CD4Tconv	CD4Tn	T	2	T	Patient72	Tumor	57	Female	Metastatic
CY58_1_CD45_F11_S1031_comb	6.63581	5.2031	Immune cells	CD4Tconv	CD4Tn	T	2	T	Patient58	Tumor	67	Female	Metastatic
Cy71_CD45_G06_S558_comb	8.56446	2.28702	Immune cells	CD4Tconv	Tfh	T	4	T	Patient71	Tumor	79	Male	Metastatic
CY58_1_CD45_B01_S973_comb	5.71575	4.61234	Immune cells	CD4Tconv	CD4Tn	T	2	T	Patient58	Tumor	67	Female	Metastatic
CY58_1_CD45_F05_S1025_comb	5.39911	4.06204	Immune cells	CD4Tconv	Tfh	T	4	T	Patient58	Tumor	67	Female	Metastatic
CY58_1_CD45_H02_S1046_comb	4.33379	4.48397	Immune cells	CD4Tconv	Tfh	T	4	T	Patient58	Tumor	67	Female	Metastatic
Cy74_CD45_G02_S458_comb	8.42005	2.48967	Immune cells	CD4Tconv	Tfh	T	4	T	Patient74	Tumor	63	Male	Metastatic
Cy72_CD45_G12_S756_comb	6.85592	5.71235	Immune cells	CD4Tconv	CD4Tn	T	2	T	Patient72	Tumor	57	Female	Metastatic
Cy72_CD45_B02_S686_comb	8.82028	4.83137	Immune cells	CD4Tconv	CD4Tn	T	2	T	Patient72	Tumor	57	Female	Metastatic
CY58_1_CD45_B09_S981_comb	6.73967	4.22252	Immune cells	CD4Tconv	CD4Tn	T	2	T	Patient58	Tumor	67	Female	Metastatic
Cy81_FNA_CD45_A02_S194_comb	8.47093	3.17924	Immune cells	CD4Tconv	CD4Tn	T	2	T	Patient81	Tumor	43	Female	Metastatic
Cy81_FNA_CD45_A06_S198_comb	6.31053	2.33864	Immune cells	CD4Tconv	Tfh	T	4	T	Patient81	Tumor	43	Female	Metastatic
Cy72_CD45_E06_S726_comb	8.55505	5.10895	Immune cells	CD4Tconv	CD4Tn	Malignant	2	Malignant	Patient72	Tumor	57	Female	Metastatic
Cy72_CD45_E11_S731_comb	7.75374	4.05831	Immune cells	CD4Tconv	CD4Tn	Malignant	2	Malignant	Patient72	Tumor	57	Female	Metastatic
Cy72_CD45_B07_S691_comb	8.28246	5.25735	Immune cells	CD4Tconv	CD4Tn	T	2	T	Patient72	Tumor	57	Female	Metastatic
Cy81_FNA_CD45_G02_S266_comb	6.30403	0.0344464	Immune cells	CD4Tconv	Tfh	T	4	T	Patient81	Tumor	43	Female	Metastatic
Cy81_FNA_CD45_C06_S222_comb	7.68293	5.18166	Immune cells	CD4Tconv	CD4Tn	T	2	T	Patient81	Tumor	43	Female	Metastatic
Cy72_CD45_B06_S690_comb	6.70304	5.47016	Immune cells	CD4Tconv	CD4Tn	T	2	T	Patient72	Tumor	57	Female	Metastatic
Cy74_CD45_B03_S399_comb	8.39202	2.47529	Immune cells	CD4Tconv	Tfh	T	4	T	Patient74	Tumor	63	Male	Metastatic
Cy72_CD45_D01_S709_comb	8.72983	3.09354	Immune cells	CD4Tconv	CD4Tn	T	2	T	Patient72	Tumor	57	Female	Metastatic
Cy74_CD45_G01_S457_comb	7.00654	3.51051	Immune cells	CD4Tconv	Tfh	T	4	T	Patient74	Tumor	63	Male	Metastatic
Cy81_FNA_CD45_B08_S212_comb	8.2151	4.85889	Immune cells	CD4Tconv	CD4Tn	T	2	T	Patient81	Tumor	43	Female	Metastatic
Cy72_CD45_H06_S762_comb	7.65471	5.53436	Immune cells	CD4Tconv	CD4Tn	T	2	T	Patient72	Tumor	57	Female	Metastatic
Cy72_CD45_G01_S745_comb	-2.37983	-0.029666	Immune cells	CD4Tconv	Tfh	T	4	T	Patient72	Tumor	57	Female	Metastatic
CY58_1_CD45_D04_S1000_comb	6.42224	5.30769	Immune cells	CD4Tconv	CD4Tn	T	2	T	Patient58	Tumor	67	Female	Metastatic
Cy71_CD45_D04_S520_comb	-16.1636	7.51423	Immune cells	CD4Tconv	Tfh	Malignant	4	Malignant	Patient71	Tumor	79	Male	Metastatic
Cy72_CD45_A11_S683_comb	8.41663	4.72973	Immune cells	CD4Tconv	CD4Tn	T	2	T	Patient72	Tumor	57	Female	Metastatic
Cy81_FNA_CD45_C11_S227_comb	8.99498	3.4308	Immune cells	CD4Tconv	CD4Tn	T	2	T	Patient81	Tumor	43	Female	Metastatic
Cy72_CD45_E10_S730_comb	8.33084	3.65522	Immune cells	CD4Tconv	CD4Tn	T	2	T	Patient72	Tumor	57	Female	Metastatic
CY58_1_CD45_F09_S1029_comb	6.43058	4.99535	Immune cells	CD4Tconv	CD4Tn	T	2	T	Patient58	Tumor	67	Female	Metastatic
Cy71_CD45_C01_S505_comb	9.13106	4.896	Immune cells	CD4Tconv	Tfh	T	4	T	Patient71	Tumor	79	Male	Metastatic
CY58_1_CD45_F12_S1032_comb	5.64976	2.6542	Immune cells	CD4Tconv	Tfh	T	4	T	Patient58	Tumor	67	Female	Metastatic
CY58_1_CD45_G09_S1041_comb	8.29337	4.79574	Immune cells	CD4Tconv	CD4Tn	T	2	T	Patient58	Tumor	67	Female	Metastatic
Cy74_CD45_G04_S460_comb	6.33634	3.46681	Immune cells	CD4Tconv	Tfh	T	4	T	Patient74	Tumor	63	Male	Metastatic
CY58_1_CD45_C03_S987_comb	6.95907	3.97907	Immune cells	CD4Tconv	CD4Tn	T	2	T	Patient58	Tumor	67	Female	Metastatic
Cy81_Bulk_CD45_F04_S160_comb	-6.06716	-11.9705	Immune cells	CD4Tconv	Tfh	Malignant	4	Malignant	Patient81	Tumor	43	Female	Metastatic
Cy72_CD45_F05_S737_comb	8.1356	4.27671	Immune cells	CD4Tconv	CD4Tn	T	2	T	Patient72	Tumor	57	Female	Metastatic
Cy74_CD45_D03_S423_comb	8.96288	4.30991	Immune cells	CD4Tconv	Tfh	T	4	T	Patient74	Tumor	63	Male	Metastatic
Cy74_CD45_G03_S459_comb	7.58363	3.82932	Immune cells	CD4Tconv	CD4Tn	T	2	T	Patient74	Tumor	63	Male	Metastatic
Cy81_FNA_CD45_A07_S199_comb	6.31289	1.44605	Immune cells	CD4Tconv	Tfh	T	4	T	Patient81	Tumor	43	Female	Metastatic
Cy72_CD45_B05_S689_comb	7.7112	3.84302	Immune cells	CD4Tconv	CD4Tn	T	2	T	Patient72	Tumor	57	Female	Metastatic
CY58_1_CD45_F03_S1023_comb	7.85677	4.30088	Immune cells	CD4Tconv	CD4Tn	T	2	T	Patient58	Tumor	67	Female	Metastatic
Cy74_CD45_G08_S464_comb	8.78902	2.62685	Immune cells	CD4Tconv	Tfh	T	4	T	Patient74	Tumor	63	Male	Metastatic
Cy72_CD45_F02_S734_comb	8.97695	4.48787	Immune cells	CD4Tconv	CD4Tn	T	2	T	Patient72	Tumor	57	Female	Metastatic
Cy81_FNA_CD45_C02_S218_comb	8.44853	3.23895	Immune cells	CD4Tconv	Tfh	T	4	T	Patient81	Tumor	43	Female	Metastatic
Cy81_FNA_CD45_A05_S197_comb	8.80201	4.84397	Immune cells	CD4Tconv	CD4Tn	T	2	T	Patient81	Tumor	43	Female	Metastatic
Cy81_FNA_CD45_A08_S200_comb	8.72535	3.76383	Immune cells	CD4Tconv	CD4Tn	T	2	T	Patient81	Tumor	43	Female	Metastatic
Cy72_CD45_F07_S739_comb	9.09082	4.82323	Immune cells	CD4Tconv	CD4Tn	T	2	T	Patient72	Tumor	57	Female	Metastatic
Cy71_CD45_C08_S512_comb	7.03203	3.7616	Immune cells	CD4Tconv	Tfh	T	4	T	Patient71	Tumor	79	Male	Metastatic
CY58_1_CD45_F08_S1028_comb	6.37702	-0.101997	Immune cells	CD4Tconv	Tfh	NK	4	NK	Patient58	Tumor	67	Female	Metastatic
CY58_1_CD45_D06_S1002_comb	6.54172	4.59041	Immune cells	CD4Tconv	CD4Tn	T	2	T	Patient58	Tumor	67	Female	Metastatic
Cy72_CD45_D04_S712_comb	7.35873	3.74821	Immune cells	CD4Tconv	Tfh	T	4	T	Patient72	Tumor	57	Female	Metastatic
Cy72_CD45_C12_S708_comb	8.76501	5.73654	Immune cells	CD4Tconv	CD4Tn	T	2	T	Patient72	Tumor	57	Female	Metastatic
Cy72_CD45_E04_S724_comb	7.97574	4.40295	Immune cells	CD4Tconv	CD4Tn	T	2	T	Patient72	Tumor	57	Female	Metastatic
Cy81_FNA_CD45_B02_S206_comb	5.70539	2.31971	Immune cells	CD4Tconv	Tfh	T	4	T	Patient81	Tumor	43	Female	Metastatic
Cy74_CD45_D10_S430_comb	8.00685	5.02039	Immune cells	CD4Tconv	CD4Tn	T	2	T	Patient74	Tumor	63	Male	Metastatic
Cy72_CD45_H03_S759_comb	6.29945	2.52057	Immune cells	CD4Tconv	Tfh	T	4	T	Patient72	Tumor	57	Female	Metastatic
Cy81_FNA_CD45_H02_S278_comb	8.98051	3.6465	Immune cells	CD4Tconv	CD4Tn	T	2	T	Patient81	Tumor	43	Female	Metastatic
Cy72_CD45_C02_S698_comb	8.73961	3.34322	Immune cells	CD4Tconv	CD4Tn	T	2	T	Patient72	Tumor	57	Female	Metastatic
Cy81_FNA_CD45_F03_S255_comb	6.29675	0.0961203	Immune cells	CD4Tconv	Tfh	T	4	T	Patient81	Tumor	43	Female	Metastatic
Cy72_CD45_F03_S735_comb	8.51986	3.87878	Immune cells	CD4Tconv	CD4Tn	T	2	T	Patient72	Tumor	57	Female	Metastatic
CY58_1_CD45_C05_S989_comb	7.60181	3.88158	Immune cells	CD4Tconv	CD4Tn	Malignant	2	Malignant	Patient58	Tumor	67	Female	Metastatic
Cy72_CD45_G06_S750_comb	8.05119	5.57806	Immune cells	CD4Tconv	CD4Tn	T	2	T	Patient72	Tumor	57	Female	Metastatic
Cy71_CD45_E07_S535_comb	8.44701	2.18437	Immune cells	CD4Tconv	Tfh	T	4	T	Patient71	Tumor	79	Male	Metastatic
CY58_1_CD45_F06_S1026_comb	8.0408	2.57244	Immune cells	CD4Tconv	Tfh	T	4	T	Patient58	Tumor	67	Female	Metastatic
CY58_1_CD45_B10_S982_comb	6.85076	3.34713	Immune cells	CD4Tconv	Tfh	Malignant	4	Malignant	Patient58	Tumor	67	Female	Metastatic
Cy81_FNA_CD45_A10_S202_comb	8.7691	2.35932	Immune cells	CD4Tconv	Tfh	T	4	T	Patient81	Tumor	43	Female	Metastatic
Cy72_CD45_A10_S682_comb	6.60031	3.31751	Immune cells	CD4Tconv	Tfh	T	4	T	Patient72	Tumor	57	Female	Metastatic
Cy72_CD45_A12_S684_comb	6.03526	4.99645	Immune cells	CD4Tconv	CD4Tn	T	2	T	Patient72	Tumor	57	Female	Metastatic
CY58_1_CD45_G02_S1034_comb	5.48676	3.74482	Immune cells	CD4Tconv	Tfh	T	4	T	Patient58	Tumor	67	Female	Metastatic
CY58_1_CD45_G03_S1035_comb	5.48672	3.24518	Immune cells	CD4Tconv	Tfh	T	4	T	Patient58	Tumor	67	Female	Metastatic
Cy72_CD45_D10_S718_comb	8.42873	4.16218	Immune cells	CD4Tconv	CD4Tn	T	2	T	Patient72	Tumor	57	Female	Metastatic
Cy72_CD45_E01_S721_comb	7.80774	5.82557	Immune cells	CD4Tconv	CD4Tn	T	2	T	Patient72	Tumor	57	Female	Metastatic
Cy81_FNA_CD45_F07_S259_comb	5.74767	3.23513	Immune cells	CD4Tconv	Tfh	T	4	T	Patient81	Tumor	43	Female	Metastatic
Cy72_CD45_B12_S696_comb	5.30539	2.24158	Immune cells	CD4Tconv	Tfh	T	4	T	Patient72	Tumor	57	Female	Metastatic
Cy72_CD45_D06_S714_comb	7.63092	5.13553	Immune cells	CD4Tconv	CD4Tn	Malignant	2	Malignant	Patient72	Tumor	57	Female	Metastatic
CY58_1_CD45_G12_S1044_comb	5.79546	0.686155	Immune cells	CD4Tconv	Tfh	Malignant	4	Malignant	Patient58	Tumor	67	Female	Metastatic
Cy72_CD45_H08_S764_comb	8.16327	2.69694	Immune cells	CD4Tconv	Tfh	T	4	T	Patient72	Tumor	57	Female	Metastatic
CY58_1_CD45_G01_S1033_comb	5.31015	2.58551	Immune cells	CD4Tconv	Tfh	T	4	T	Patient58	Tumor	67	Female	Metastatic
Cy81_FNA_CD45_G06_S270_comb	7.77507	5.04696	Immune cells	CD4Tconv	CD4Tn	T	2	T	Patient81	Tumor	43	Female	Metastatic
Cy81_FNA_CD45_A11_S203_comb	6.07899	2.67684	Immune cells	CD4Tconv	Tfh	T	4	T	Patient81	Tumor	43	Female	Metastatic
Cy71_CD45_H09_S573_comb	7.7827	4.72001	Immune cells	CD4Tconv	CD4Tn	T	2	T	Patient71	Tumor	79	Male	Metastatic
Cy72_CD45_G10_S754_comb	7.69649	4.61898	Immune cells	CD4Tconv	CD4Tn	T	2	T	Patient72	Tumor	57	Female	Metastatic
Cy74_CD45_G09_S465_comb	5.48598	2.37988	Immune cells	CD4Tconv	Tfh	T	4	T	Patient74	Tumor	63	Male	Metastatic
Cy74_CD45_F11_S455_comb	7.53351	3.31405	Immune cells	CD4Tconv	Tfh	T	4	T	Patient74	Tumor	63	Male	Metastatic
Cy72_CD45_E03_S723_comb	7.81708	3.62241	Immune cells	CD4Tconv	CD4Tn	T	2	T	Patient72	Tumor	57	Female	Metastatic
Cy72_CD45_B11_S695_comb	8.14764	4.32051	Immune cells	CD4Tconv	CD4Tn	T	2	T	Patient72	Tumor	57	Female	Metastatic
Cy72_CD45_H09_S765_comb	9.00892	5.19891	Immune cells	CD4Tconv	CD4Tn	T	2	T	Patient72	Tumor	57	Female	Metastatic
Cy72_CD45_G07_S751_comb	8.4511	5.99939	Immune cells	CD4Tconv	CD4Tn	T	2	T	Patient72	Tumor	57	Female	Metastatic
Cy72_CD45_G05_S749_comb	8.00013	4.9476	Immune cells	CD4Tconv	CD4Tn	T	2	T	Patient72	Tumor	57	Female	Metastatic
Cy81_FNA_CD45_F05_S257_comb	6.30752	1.95822	Immune cells	CD4Tconv	Tfh	T	4	T	Patient81	Tumor	43	Female	Metastatic
Cy72_CD45_B03_S687_comb	9.10666	4.54102	Immune cells	CD4Tconv	CD4Tn	Malignant	2	Malignant	Patient72	Tumor	57	Female	Metastatic
Cy72_CD45_C11_S707_comb	6.64233	3.52442	Immune cells	CD4Tconv	Tfh	T	4	T	Patient72	Tumor	57	Female	Metastatic
CY58_1_CD45_G06_S1038_comb	6.08047	5.6372	Immune cells	CD4Tconv	CD4Tn	T	2	T	Patient58	Tumor	67	Female	Metastatic
Cy72_CD45_F01_S733_comb	8.11284	5.80177	Immune cells	CD4Tconv	CD4Tn	Malignant	2	Malignant	Patient72	Tumor	57	Female	Metastatic
Cy71_CD45_H03_S567_comb	8.97645	5.40824	Immune cells	CD4Tconv	CD4Tn	T	2	T	Patient71	Tumor	79	Male	Metastatic
CY58_1_CD45_A02_S962_comb	6.74462	4.60813	Immune cells	CD4Tconv	CD4Tn	T	2	T	Patient58	Tumor	67	Female	Metastatic
Cy81_FNA_CD45_D06_S234_comb	5.42445	3.26374	Immune cells	CD4Tconv	Tfh	T	4	T	Patient81	Tumor	43	Female	Metastatic
CY58_1_CD45_C12_S996_comb	7.6495	5.68791	Immune cells	CD4Tconv	CD4Tn	Malignant	2	Malignant	Patient58	Tumor	67	Female	Metastatic
Cy72_CD45_H01_S757_comb	6.70695	5.65597	Immune cells	CD4Tconv	CD4Tn	Malignant	2	Malignant	Patient72	Tumor	57	Female	Metastatic
Cy72_CD45_A09_S681_comb	8.26643	5.78636	Immune cells	CD4Tconv	CD4Tn	T	2	T	Patient72	Tumor	57	Female	Metastatic
Cy71_CD45_F09_S549_comb	7.91399	3.21383	Immune cells	CD4Tconv	CD4Tn	Malignant	2	Malignant	Patient71	Tumor	79	Male	Metastatic
Cy74_CD45_H09_S477_comb	8.83246	2.48361	Immune cells	CD4Tconv	Tfh	T	4	T	Patient74	Tumor	63	Male	Metastatic
Cy81_FNA_CD45_H10_S286_comb	7.82403	4.75516	Immune cells	CD4Tconv	CD4Tn	Malignant	2	Malignant	Patient81	Tumor	43	Female	Metastatic
Cy81_FNA_CD45_G12_S276_comb	8.22516	5.58587	Immune cells	CD4Tconv	CD4Tn	T	2	T	Patient81	Tumor	43	Female	Metastatic
Cy81_FNA_CD45_B05_S209_comb	6.6682	3.35331	Immune cells	CD4Tconv	Tfh	T	4	T	Patient81	Tumor	43	Female	Metastatic
Cy74_CD45_H10_S478_comb	4.35	5.56215	Immune cells	CD4Tconv	Th1	Malignant	13	Malignant	Patient74	Tumor	63	Male	Metastatic
Cy72_CD45_G02_S746_comb	6.08276	5.60426	Immune cells	CD4Tconv	CD4Tn	T	2	T	Patient72	Tumor	57	Female	Metastatic
CY58_1_CD45_B12_S984_comb	5.33693	3.55152	Immune cells	CD4Tconv	Tfh	T	4	T	Patient58	Tumor	67	Female	Metastatic
CY58_1_CD45_B03_S975_comb	5.54237	3.23369	Immune cells	CD4Tconv	Tfh	T	4	T	Patient58	Tumor	67	Female	Metastatic
Cy72_CD45_D08_S716_comb	7.13906	4.67401	Immune cells	CD4Tconv	CD4Tn	Malignant	2	Malignant	Patient72	Tumor	57	Female	Metastatic
Cy72_CD45_C05_S701_comb	8.91153	4.73519	Immune cells	CD4Tconv	CD4Tn	T	2	T	Patient72	Tumor	57	Female	Metastatic
Cy74_CD45_G06_S462_comb	8.72881	2.20862	Immune cells	CD4Tconv	Tfh	T	4	T	Patient74	Tumor	63	Male	Metastatic
Cy72_CD45_F08_S740_comb	7.8334	4.63185	Immune cells	CD4Tconv	CD4Tn	Malignant	2	Malignant	Patient72	Tumor	57	Female	Metastatic
Cy71_CD45_G07_S559_comb	8.16044	5.7575	Immune cells	CD4Tconv	CD4Tn	T	2	T	Patient71	Tumor	79	Male	Metastatic
Cy72_CD45_H04_S760_comb	8.12289	5.57592	Immune cells	CD4Tconv	CD4Tn	Malignant	2	Malignant	Patient72	Tumor	57	Female	Metastatic
Cy81_FNA_CD45_D05_S233_comb	7.96618	6.21325	Immune cells	CD4Tconv	CD4Tn	Malignant	2	Malignant	Patient81	Tumor	43	Female	Metastatic
Cy72_CD45_E12_S732_comb	7.58966	3.84306	Immune cells	CD4Tconv	CD4Tn	T	2	T	Patient72	Tumor	57	Female	Metastatic
Cy72_CD45_E05_S725_comb	8.37027	5.741	Immune cells	CD4Tconv	CD4Tn	T	2	T	Patient72	Tumor	57	Female	Metastatic
Cy72_CD45_A08_S680_comb	7.73273	5.19545	Immune cells	CD4Tconv	CD4Tn	Malignant	2	Malignant	Patient72	Tumor	57	Female	Metastatic
Cy72_CD45_F11_S743_comb	7.78163	5.99237	Immune cells	CD4Tconv	CD4Tn	T	2	T	Patient72	Tumor	57	Female	Metastatic
Cy72_CD45_C09_S705_comb	8.104	5.05222	Immune cells	CD4Tconv	CD4Tn	T	2	T	Patient72	Tumor	57	Female	Metastatic
CY58_1_CD45_B07_S979_comb	5.45778	2.09115	Immune cells	CD4Tconv	Tfh	T	4	T	Patient58	Tumor	67	Female	Metastatic
Cy72_CD45_G04_S748_comb	3.36485	2.56729	Immune cells	CD4Tconv	Tfh	Malignant	4	Malignant	Patient72	Tumor	57	Female	Metastatic
Cy72_CD45_F09_S741_comb	8.69134	5.4757	Immune cells	CD4Tconv	CD4Tn	T	2	T	Patient72	Tumor	57	Female	Metastatic
Cy81_FNA_CD45_H07_S283_comb	5.91246	2.46084	Immune cells	CD4Tconv	Tfh	T	4	T	Patient81	Tumor	43	Female	Metastatic
Cy81_FNA_CD45_B07_S211_comb	7.36856	4.83246	Immune cells	CD4Tconv	CD4Tn	T	2	T	Patient81	Tumor	43	Female	Metastatic
CY58_1_CD45_C06_S990_comb	6.31969	4.77706	Immune cells	CD4Tconv	CD4Tn	T	2	T	Patient58	Tumor	67	Female	Metastatic
Cy72_CD45_A02_S674_comb	7.66892	5.37875	Immune cells	CD4Tconv	CD4Tn	T	2	T	Patient72	Tumor	57	Female	Metastatic
Cy72_CD45_H11_S767_comb	7.04781	5.78401	Immune cells	CD4Tconv	CD4Tn	T	2	T	Patient72	Tumor	57	Female	Metastatic
Cy81_FNA_CD45_H09_S285_comb	8.89553	5.20674	Immune cells	CD4Tconv	CD4Tn	T	2	T	Patient81	Tumor	43	Female	Metastatic
cy80.Cd45.pos.PD1.pos.B09.S45.comb	7.74579	3.54311	Immune cells	CD4Tconv	CD4Tn	T	2	T	Patient80	Tumor	86	Female	Metastatic
cy80.Cd45.pos.PD1.pos.B11.S47.comb	8.26131	3.18416	Immune cells	CD4Tconv	CD4Tn	T	2	T	Patient80	Tumor	86	Female	Metastatic
cy80.Cd45.pos.PD1.pos.S189.H09.S189.comb	7.6225	2.39678	Immune cells	CD4Tconv	Tfh	T	4	T	Patient80	Tumor	86	Female	Metastatic
cy80.Cd45.pos.PD1.pos.A05.S17.comb	7.37438	4.8392	Immune cells	CD4Tconv	CD4Tn	T	2	T	Patient80	Tumor	86	Female	Metastatic
cy80.Cd45.pos.PD1.pos.C02.S62.comb	8.66703	2.27478	Immune cells	CD4Tconv	Tfh	T	4	T	Patient80	Tumor	86	Female	Metastatic
cy80.Cd45.pos.PD1.pos.C07.S67.comb	8.25892	2.21754	Immune cells	CD4Tconv	Tfh	T	4	T	Patient80	Tumor	86	Female	Metastatic
cy80.Cd45.pos.Pd1.neg.S196.A04.S196.comb	6.94065	6.11811	Immune cells	CD4Tconv	Tfh	T	4	T	Patient80	Tumor	86	Female	Metastatic
cy80.Cd45.pos.PD1.pos.S120.E12.S120.comb	8.08229	5.18254	Immune cells	CD4Tconv	CD4Tn	T	2	T	Patient80	Tumor	86	Female	Metastatic
cy80.Cd45.pos.Pd1.neg.S272.D08.S272.comb	8.50239	5.93473	Immune cells	CD4Tconv	CD4Tn	T	2	T	Patient80	Tumor	86	Female	Metastatic
cy80.Cd45.pos.PD1.pos.S138.F06.S138.comb	8.28238	4.82354	Immune cells	CD4Tconv	CD4Tn	T	2	T	Patient80	Tumor	86	Female	Metastatic
cy80.Cd45.pos.Pd1.neg.S251.C11.S251.comb	8.39475	4.61301	Immune cells	CD4Tconv	CD4Tn	T	2	T	Patient80	Tumor	86	Female	Metastatic
cy80.Cd45.pos.PD1.pos.S162.G06.S162.comb	7.77068	2.74244	Immune cells	CD4Tconv	Tfh	T	4	T	Patient80	Tumor	86	Female	Metastatic
cy80.Cd45.pos.PD1.pos.D02.S86.comb	8.32543	5.62021	Immune cells	CD4Tconv	CD4Tn	T	2	T	Patient80	Tumor	86	Female	Metastatic
cy80.Cd45.pos.Pd1.neg.S194.A02.S194.comb	8.88084	4.91845	Immune cells	CD4Tconv	CD4Tn	T	2	T	Patient80	Tumor	86	Female	Metastatic
cy80.Cd45.pos.PD1.pos.S161.G05.S161.comb	8.20996	3.18531	Immune cells	CD4Tconv	CD4Tn	T	2	T	Patient80	Tumor	86	Female	Metastatic
cy80.Cd45.pos.PD1.pos.B06.S42.comb	5.65632	2.60559	Immune cells	CD4Tconv	Tfh	T	4	T	Patient80	Tumor	86	Female	Metastatic
cy80.Cd45.pos.PD1.pos.S182.H02.S182.comb	7.62465	2.75628	Immune cells	CD4Tconv	Tfh	T	4	T	Patient80	Tumor	86	Female	Metastatic
cy80.Cd45.pos.Pd1.neg.S340.G04.S340.comb	8.26733	5.91583	Immune cells	CD4Tconv	CD4Tn	T	2	T	Patient80	Tumor	86	Female	Metastatic
cy80.Cd45.pos.PD1.pos.A09.S21.comb	8.82483	3.46866	Immune cells	CD4Tconv	CD4Tn	T	2	T	Patient80	Tumor	86	Female	Metastatic
cy80.Cd45.pos.Pd1.neg.S265.D01.S265.comb	7.86291	5.53633	Immune cells	CD4Tconv	CD4Tn	T	2	T	Patient80	Tumor	86	Female	Metastatic
cy80.Cd45.pos.Pd1.neg.S364.H04.S364.comb	7.87977	3.75126	Immune cells	CD4Tconv	Tfh	T	4	T	Patient80	Tumor	86	Female	Metastatic
cy80.Cd45.pos.Pd1.neg.S337.G01.S337.comb	6.90624	4.14246	Immune cells	CD4Tconv	CD4Tn	T	2	T	Patient80	Tumor	86	Female	Metastatic
cy80.Cd45.pos.PD1.pos.D11.S95.comb	7.52529	2.80293	Immune cells	CD4Tconv	Tfh	T	4	T	Patient80	Tumor	86	Female	Metastatic
cy80.Cd45.pos.PD1.pos.A06.S18.comb	8.5643	3.0988	Immune cells	CD4Tconv	CD4Tn	T	2	T	Patient80	Tumor	86	Female	Metastatic
cy80.Cd45.pos.Pd1.neg.S243.C03.S243.comb	6.5425	5.45263	Immune cells	CD4Tconv	CD4Tn	T	2	T	Patient80	Tumor	86	Female	Metastatic
cy80.Cd45.pos.PD1.pos.A07.S19.comb	8.46719	2.10601	Immune cells	CD4Tconv	Tfh	T	4	T	Patient80	Tumor	86	Female	Metastatic
cy80.Cd45.pos.Pd1.neg.S226.B10.S226.comb	6.18947	3.46378	Immune cells	CD4Tconv	Tfh	T	4	T	Patient80	Tumor	86	Female	Metastatic
cy80.Cd45.pos.PD1.pos.S166.G10.S166.comb	7.92365	2.77889	Immune cells	CD4Tconv	Tfh	T	4	T	Patient80	Tumor	86	Female	Metastatic
cy80.Cd45.pos.Pd1.neg.S225.B09.S225.comb	7.34392	5.00754	Immune cells	CD4Tconv	CD4Tn	T	2	T	Patient80	Tumor	86	Female	Metastatic
cy80.Cd45.pos.PD1.pos.S144.F12.S144.comb	7.48693	3.2314	Immune cells	CD4Tconv	Tfh	T	4	T	Patient80	Tumor	86	Female	Metastatic
cy80.Cd45.pos.PD1.pos.S142.F10.S142.comb	7.40964	4.83632	Immune cells	CD4Tconv	CD4Tn	T	2	T	Patient80	Tumor	86	Female	Metastatic
cy80.Cd45.pos.PD1.pos.D01.S85.comb	2.92914	5.99918	Immune cells	CD4Tconv	Th1	Malignant	13	Malignant	Patient80	Tumor	86	Female	Metastatic
cy80.Cd45.pos.PD1.pos.S110.E02.S110.comb	7.40025	3.26152	Immune cells	CD4Tconv	Tfh	T	4	T	Patient80	Tumor	86	Female	Metastatic
cy80.Cd45.pos.PD1.pos.D09.S93.comb	7.37526	3.78946	Immune cells	CD4Tconv	CD4Tn	T	2	T	Patient80	Tumor	86	Female	Metastatic
cy80.Cd45.pos.Pd1.neg.S290.E02.S290.comb	7.8073	5.83265	Immune cells	CD4Tconv	CD4Tn	T	2	T	Patient80	Tumor	86	Female	Metastatic
cy80.Cd45.pos.PD1.pos.B12.S48.comb	8.74696	2.2726	Immune cells	CD4Tconv	Tfh	T	4	T	Patient80	Tumor	86	Female	Metastatic
cy80.Cd45.pos.PD1.pos.S160.G04.S160.comb	8.26091	2.52366	Immune cells	CD4Tconv	Tfh	T	4	T	Patient80	Tumor	86	Female	Metastatic
cy80.Cd45.pos.Pd1.neg.S295.E07.S295.comb	6.71636	4.98731	Immune cells	CD4Tconv	CD4Tn	T	2	T	Patient80	Tumor	86	Female	Metastatic
cy80.Cd45.pos.Pd1.neg.S299.E11.S299.comb	7.86801	6.05153	Immune cells	CD4Tconv	CD4Tn	T	2	T	Patient80	Tumor	86	Female	Metastatic
cy80.Cd45.pos.PD1.pos.D05.S89.comb	7.43085	2.77159	Immune cells	CD4Tconv	Tfh	T	4	T	Patient80	Tumor	86	Female	Metastatic
cy80.Cd45.pos.PD1.pos.S118.E10.S118.comb	8.01793	3.82405	Immune cells	CD4Tconv	Tfh	T	4	T	Patient80	Tumor	86	Female	Metastatic
cy80.Cd45.pos.PD1.pos.B10.S46.comb	8.17185	2.56644	Immune cells	CD4Tconv	Tfh	T	4	T	Patient80	Tumor	86	Female	Metastatic
cy80.Cd45.pos.PD1.pos.S158.G02.S158.comb	7.71939	3.19056	Immune cells	CD4Tconv	CD4Tn	T	2	T	Patient80	Tumor	86	Female	Metastatic
cy80.Cd45.pos.PD1.pos.B03.S39.comb	7.95651	2.90394	Immune cells	CD4Tconv	Tfh	T	4	T	Patient80	Tumor	86	Female	Metastatic
cy80.Cd45.pos.PD1.pos.C04.S64.comb	8.40397	3.061	Immune cells	CD4Tconv	CD4Tn	T	2	T	Patient80	Tumor	86	Female	Metastatic
cy80.Cd45.pos.PD1.pos.C01.S61.comb	8.22727	4.95924	Immune cells	CD4Tconv	CD4Tn	T	2	T	Patient80	Tumor	86	Female	Metastatic
cy80.Cd45.pos.PD1.pos.B02.S38.comb	7.93657	4.22868	Immune cells	CD4Tconv	CD4Tn	T	2	T	Patient80	Tumor	86	Female	Metastatic
cy80.Cd45.pos.PD1.pos.C05.S65.comb	7.94835	3.66749	Immune cells	CD4Tconv	CD4Tn	T	2	T	Patient80	Tumor	86	Female	Metastatic
cy80.Cd45.pos.PD1.pos.S113.E05.S113.comb	4.79103	1.6292	Immune cells	CD4Tconv	Tfh	T	4	T	Patient80	Tumor	86	Female	Metastatic
cy80.Cd45.pos.PD1.pos.B04.S40.comb	7.99818	2.42923	Immune cells	CD4Tconv	Tfh	T	4	T	Patient80	Tumor	86	Female	Metastatic
cy80.Cd45.pos.PD1.pos.S111.E03.S111.comb	5.52174	2.07351	Immune cells	CD4Tconv	Tfh	T	4	T	Patient80	Tumor	86	Female	Metastatic
cy80.Cd45.pos.Pd1.neg.S347.G11.S347.comb	7.00027	3.73823	Immune cells	CD4Tconv	CD4Tn	T	2	T	Patient80	Tumor	86	Female	Metastatic
cy80.Cd45.pos.Pd1.neg.S249.C09.S249.comb	7.23706	5.70216	Immune cells	CD4Tconv	CD4Tn	T	2	T	Patient80	Tumor	86	Female	Metastatic
cy80.Cd45.pos.PD1.pos.A11.S23.comb	8.24055	2.80489	Immune cells	CD4Tconv	Tfh	T	4	T	Patient80	Tumor	86	Female	Metastatic
cy80.Cd45.pos.Pd1.neg.S217.B01.S217.comb	7.56485	5.71496	Immune cells	CD4Tconv	CD4Tn	T	2	T	Patient80	Tumor	86	Female	Metastatic
cy80.Cd45.pos.PD1.pos.A12.S24.comb	8.73957	2.99549	Immune cells	CD4Tconv	CD4Tn	T	2	T	Patient80	Tumor	86	Female	Metastatic
cy80.Cd45.pos.Pd1.neg.S242.C02.S242.comb	7.24326	5.08025	Immune cells	CD4Tconv	CD4Tn	T	2	T	Patient80	Tumor	86	Female	Metastatic
cy80.Cd45.pos.PD1.pos.S109.E01.S109.comb	7.71308	2.10018	Immune cells	CD4Tconv	Tfh	T	4	T	Patient80	Tumor	86	Female	Metastatic
cy80.Cd45.pos.PD1.pos.S143.F11.S143.comb	7.05473	2.11861	Immune cells	CD4Tconv	Tfh	T	4	T	Patient80	Tumor	86	Female	Metastatic
cy80.Cd45.pos.PD1.pos.C10.S70.comb	7.45758	2.62259	Immune cells	CD4Tconv	Tfh	T	4	T	Patient80	Tumor	86	Female	Metastatic
cy80.Cd45.pos.Pd1.neg.S361.H01.S361.comb	8.47477	5.36796	Immune cells	CD4Tconv	CD4Tn	T	2	T	Patient80	Tumor	86	Female	Metastatic
cy80.Cd45.pos.PD1.pos.D10.S94.comb	7.64413	4.38992	Immune cells	CD4Tconv	CD4Tn	T	2	T	Patient80	Tumor	86	Female	Metastatic
cy80.Cd45.pos.Pd1.neg.S368.H08.S368.comb	8.03135	6.04436	Immune cells	CD4Tconv	CD4Tn	T	2	T	Patient80	Tumor	86	Female	Metastatic
cy80.Cd45.pos.PD1.pos.S133.F01.S133.comb	7.8578	2.60972	Immune cells	CD4Tconv	Tfh	T	4	T	Patient80	Tumor	86	Female	Metastatic
cy80.Cd45.pos.Pd1.neg.S362.H02.S362.comb	7.18309	5.50201	Immune cells	CD4Tconv	CD4Tn	T	2	T	Patient80	Tumor	86	Female	Metastatic
cy80.Cd45.pos.PD1.pos.A04.S16.comb	6.33828	3.40497	Immune cells	CD4Tconv	Tfh	T	4	T	Patient80	Tumor	86	Female	Metastatic
cy80.Cd45.pos.PD1.pos.S168.G12.S168.comb	8.3788	2.92503	Immune cells	CD4Tconv	Tfh	T	4	T	Patient80	Tumor	86	Female	Metastatic
cy79.p1.CD45.pos.PD1.pos.AS.C5.R1.D05.S233.comb	7.17432	2.4097	Immune cells	CD4Tconv	Tfh	T	4	T	Patient79	Tumor	74	Male	Metastatic
cy79.p1.CD45.pos.PD1.pos.AS.C5.R1.G01.S265.comb	6.87851	4.21366	Immune cells	CD4Tconv	CD4Tn	T	2	T	Patient79	Tumor	74	Male	Metastatic
cy79.p1.CD45.pos.PD1.neg.AS.C1.R2.G09.S561.comb	7.90104	4.86235	Immune cells	CD4Tconv	CD4Tn	T	2	T	Patient79	Tumor	74	Male	Metastatic
cy79.p3.CD45.pos.PD1.pos.AS.C2.R1.C08.S416.comb	8.14686	2.46344	Immune cells	CD4Tconv	Tfh	T	4	T	Patient79	Tumor	74	Male	Metastatic
cy79.p1.CD45.pos.PD1.neg.AS.C1.R2.H08.S572.comb	7.03183	4.86827	Immune cells	CD4Tconv	CD4Tn	T	2	T	Patient79	Tumor	74	Male	Metastatic
cy79.p3.CD45.pos.PD1.pos.AS.C2.R1.F08.S452.comb	7.49872	4.20239	Immune cells	CD4Tconv	CD4Tn	T	2	T	Patient79	Tumor	74	Male	Metastatic
cy79.p3.CD45.pos.PD1.pos.AS.C2.R1.D12.S432.comb	5.77458	2.52606	Immune cells	CD4Tconv	Tfh	T	4	T	Patient79	Tumor	74	Male	Metastatic
cy79.p3.CD45.pos.PD1.pos.AS.C2.R1.C04.S412.comb	8.42164	3.28737	Immune cells	CD4Tconv	Tfh	T	4	T	Patient79	Tumor	74	Male	Metastatic
cy79.p1.CD45.pos.PD1.neg.AS.C1.R2.E11.S539.comb	7.88347	4.61197	Immune cells	CD4Tconv	CD4Tn	T	2	T	Patient79	Tumor	74	Male	Metastatic
cy79.p1.CD45.pos.PD1.pos.AS.C5.R1.H05.S281.comb	5.16909	2.79016	Immune cells	CD4Tconv	Tfh	T	4	T	Patient79	Tumor	74	Male	Metastatic
cy79.p1.CD45.pos.PD1.neg.AS.C1.R2.C03.S507.comb	7.64405	5.09579	Immune cells	CD4Tconv	CD4Tn	T	2	T	Patient79	Tumor	74	Male	Metastatic
cy79.p3.CD45.pos.PD1.pos.AS.C2.R1.B12.S408.comb	8.05894	3.3467	Immune cells	CD4Tconv	Tfh	T	4	T	Patient79	Tumor	74	Male	Metastatic
cy79.p3.CD45.pos.PD1.pos.AS.C2.R1.G04.S460.comb	7.85201	2.63307	Immune cells	CD4Tconv	Tfh	T	4	T	Patient79	Tumor	74	Male	Metastatic
cy79.p1.CD45.pos.PD1.pos.AS.C5.R1.B02.S206.comb	6.92609	4.42258	Immune cells	CD4Tconv	CD4Tn	T	2	T	Patient79	Tumor	74	Male	Metastatic
cy79.p1.CD45.pos.PD1.pos.AS.C5.R1.F03.S255.comb	7.51658	2.28112	Immune cells	CD4Tconv	Tfh	T	4	T	Patient79	Tumor	74	Male	Metastatic
cy79.p1.CD45.pos.PD1.neg.AS.C1.R2.H10.S574.comb	7.12498	4.32553	Immune cells	CD4Tconv	CD4Tn	T	2	T	Patient79	Tumor	74	Male	Metastatic
cy79.p3.CD45.pos.PD1.pos.AS.C2.R1.E05.S437.comb	7.51885	2.79574	Immune cells	CD4Tconv	Tfh	T	4	T	Patient79	Tumor	74	Male	Metastatic
cy79.p3.CD45.pos.PD1.pos.AS.C2.R1.E08.S440.comb	7.01574	2.38275	Immune cells	CD4Tconv	Tfh	T	4	T	Patient79	Tumor	74	Male	Metastatic
cy79.p1.CD45.pos.PD1.neg.AS.C1.R2.D02.S518.comb	7.34942	4.575	Immune cells	CD4Tconv	CD4Tn	T	2	T	Patient79	Tumor	74	Male	Metastatic
cy79.p1.CD45.pos.PD1.pos.AS.C5.R1.C04.S220.comb	4.00918	2.60768	Immune cells	CD4Tconv	Tfh	T	4	T	Patient79	Tumor	74	Male	Metastatic
cy79.p1.CD45.pos.PD1.neg.AS.C1.R2.B06.S498.comb	7.38191	4.589	Immune cells	CD4Tconv	CD4Tn	T	2	T	Patient79	Tumor	74	Male	Metastatic
cy79.p1.CD45.pos.PD1.neg.AS.C1.R2.F07.S547.comb	8.04189	4.06353	Immune cells	CD4Tconv	CD4Tn	T	2	T	Patient79	Tumor	74	Male	Metastatic
cy79.p1.CD45.pos.PD1.pos.AS.C5.R1.G06.S270.comb	8.33741	2.33056	Immune cells	CD4Tconv	Tfh	T	4	T	Patient79	Tumor	74	Male	Metastatic
cy79.p3.CD45.pos.PD1.pos.AS.C2.R1.A11.S395.comb	7.28593	2.81962	Immune cells	CD4Tconv	Tfh	T	4	T	Patient79	Tumor	74	Male	Metastatic
cy79.p1.CD45.pos.PD1.neg.AS.C1.R2.D12.S528.comb	8.76338	5.26648	Immune cells	CD4Tconv	CD4Tn	T	2	T	Patient79	Tumor	74	Male	Metastatic
cy79.p1.CD45.pos.PD1.pos.AS.C5.R1.D03.S231.comb	7.82221	2.13566	Immune cells	CD4Tconv	Tfh	T	4	T	Patient79	Tumor	74	Male	Metastatic
cy79.p1.CD45.pos.PD1.neg.AS.C1.R2.C02.S506.comb	7.62657	4.4773	Immune cells	CD4Tconv	CD4Tn	T	2	T	Patient79	Tumor	74	Male	Metastatic
cy79.p3.CD45.pos.PD1.pos.AS.C2.R1.C06.S414.comb	7.34519	2.12506	Immune cells	CD4Tconv	Tfh	T	4	T	Patient79	Tumor	74	Male	Metastatic
cy79.p1.CD45.pos.PD1.neg.AS.C1.R2.E08.S536.comb	8.09763	4.41161	Immune cells	CD4Tconv	CD4Tn	T	2	T	Patient79	Tumor	74	Male	Metastatic
cy79.p3.CD45.pos.PD1.pos.AS.C2.R1.B06.S402.comb	8.32785	3.92876	Immune cells	CD4Tconv	CD4Tn	T	2	T	Patient79	Tumor	74	Male	Metastatic
cy79.p3.CD45.pos.PD1.pos.AS.C2.R1.G08.S464.comb	8.45492	2.52205	Immune cells	CD4Tconv	Tfh	T	4	T	Patient79	Tumor	74	Male	Metastatic
cy79.p3.CD45.pos.PD1.pos.AS.C2.R1.E12.S444.comb	4.75631	1.94472	Immune cells	CD4Tconv	Tfh	T	4	T	Patient79	Tumor	74	Male	Metastatic
cy79.p1.CD45.pos.PD1.pos.AS.C5.R1.B10.S214.comb	8.45293	3.01967	Immune cells	CD4Tconv	CD4Tn	T	2	T	Patient79	Tumor	74	Male	Metastatic
cy79.p3.CD45.pos.PD1.pos.AS.C2.R1.F02.S446.comb	7.56511	2.79549	Immune cells	CD4Tconv	Tfh	T	4	T	Patient79	Tumor	74	Male	Metastatic
cy79.p3.CD45.pos.PD1.pos.AS.C2.R1.G07.S463.comb	3.99713	1.92742	Immune cells	CD4Tconv	Tfh	T	4	T	Patient79	Tumor	74	Male	Metastatic
cy79.p3.CD45.pos.PD1.pos.AS.C2.R1.B09.S405.comb	7.61596	2.3799	Immune cells	CD4Tconv	Tfh	T	4	T	Patient79	Tumor	74	Male	Metastatic
cy79.p1.CD45.pos.PD1.pos.AS.C5.R1.C03.S219.comb	8.52045	2.8462	Immune cells	CD4Tconv	CD4Tn	T	2	T	Patient79	Tumor	74	Male	Metastatic
cy79.p1.CD45.pos.PD1.neg.AS.C1.R2.E10.S538.comb	7.81702	4.38897	Immune cells	CD4Tconv	CD4Tn	T	2	T	Patient79	Tumor	74	Male	Metastatic
cy79.p3.CD45.pos.PD1.pos.AS.C2.R1.F11.S455.comb	7.85106	3.39942	Immune cells	CD4Tconv	CD4Tn	T	2	T	Patient79	Tumor	74	Male	Metastatic
cy79.p1.CD45.pos.PD1.pos.AS.C5.R1.F07.S259.comb	8.57809	2.51357	Immune cells	CD4Tconv	Tfh	T	4	T	Patient79	Tumor	74	Male	Metastatic
cy79.p1.CD45.pos.PD1.pos.AS.C5.R1.A02.S194.comb	7.216	2.03768	Immune cells	CD4Tconv	Tfh	T	4	T	Patient79	Tumor	74	Male	Metastatic
cy79.p3.CD45.pos.PD1.pos.AS.C2.R1.F07.S451.comb	7.19338	2.02968	Immune cells	CD4Tconv	Tfh	T	4	T	Patient79	Tumor	74	Male	Metastatic
cy79.p3.CD45.pos.PD1.pos.AS.C2.R1.E11.S443.comb	5.32631	2.64774	Immune cells	CD4Tconv	Tfh	T	4	T	Patient79	Tumor	74	Male	Metastatic
cy79.p1.CD45.pos.PD1.neg.AS.C1.R2.C01.S505.comb	6.79116	5.19441	Immune cells	CD4Tconv	CD4Tn	T	2	T	Patient79	Tumor	74	Male	Metastatic
cy79.p1.CD45.pos.PD1.neg.AS.C1.R2.D11.S527.comb	7.56083	3.98215	Immune cells	CD4Tconv	CD4Tn	T	2	T	Patient79	Tumor	74	Male	Metastatic
cy79.p1.CD45.pos.PD1.neg.AS.C1.R2.B01.S493.comb	8.0781	5.20601	Immune cells	CD4Tconv	CD4Tn	Malignant	2	Malignant	Patient79	Tumor	74	Male	Metastatic
cy79.p1.CD45.pos.PD1.pos.AS.C5.R1.D09.S237.comb	6.95266	2.01617	Immune cells	CD4Tconv	Tfh	Unknown	4	Unknown	Patient79	Tumor	74	Male	Metastatic
cy79.p1.CD45.pos.PD1.neg.AS.C1.R2.F11.S551.comb	8.28881	5.90165	Immune cells	CD4Tconv	CD4Tn	T	2	T	Patient79	Tumor	74	Male	Metastatic
cy79.p1.CD45.pos.PD1.neg.AS.C1.R2.C09.S513.comb	8.17372	4.52259	Immune cells	CD4Tconv	CD4Tn	T	2	T	Patient79	Tumor	74	Male	Metastatic
cy79.p3.CD45.pos.PD1.pos.AS.C2.R1.D10.S430.comb	7.2514	3.12796	Immune cells	CD4Tconv	Tfh	T	4	T	Patient79	Tumor	74	Male	Metastatic
cy79.p3.CD45.pos.PD1.pos.AS.C2.R1.E02.S434.comb	-1.88724	0.0539737	Immune cells	CD4Tconv	Tfh	T	4	T	Patient79	Tumor	74	Male	Metastatic
cy79.p4.CD45.neg.PDL1.neg.D09.S1101.comb	6.71269	5.21306	Immune cells	CD4Tconv	CD4Tn	T	2	T	Patient79	Tumor	74	Male	Metastatic
cy79.p4.CD45.pos.PD1.pos.A09.S297.comb	6.81229	2.53578	Immune cells	CD4Tconv	Tfh	T	4	T	Patient79	Tumor	74	Male	Metastatic
cy79.p4.CD45.pos.PD1.pos.F06.S354.comb	7.24424	2.62548	Immune cells	CD4Tconv	Tfh	T	4	T	Patient79	Tumor	74	Male	Metastatic
cy79.p4.CD45.pos.PD1.pos.E09.S345.comb	8.0357	2.87004	Immune cells	CD4Tconv	Tfh	T	4	T	Patient79	Tumor	74	Male	Metastatic
cy79.p5.CD45.pos.PD1.pos.C07.S607.comb	7.41011	3.63901	Immune cells	CD4Tconv	CD4Tn	T	2	T	Patient79	Tumor	74	Male	Metastatic
cy82.CD45.pos.1.F08.S548.comb	5.85141	4.60767	Immune cells	CD4Tconv	CD4Tn	T	2	T	Patient82	Tumor	81	Male	Metastatic
cy79.p4.CD45.neg.PDL1.neg.G07.S1135.comb	2.81415	5.90378	Immune cells	CD4Tconv	Th1	Malignant	13	Malignant	Patient79	Tumor	74	Male	Metastatic
cy79.p4.CD45.pos.PD1.pos.F02.S350.comb	3.71826	3.34566	Immune cells	CD4Tconv	Tfh	T	4	T	Patient79	Tumor	74	Male	Metastatic
cy82.CD45.pos.1.H09.S573.comb	8.26816	5.04702	Immune cells	CD4Tconv	CD4Tn	T	2	T	Patient82	Tumor	81	Male	Metastatic
cy79.p4.CD45.pos.PD1.pos.D06.S330.comb	7.26939	2.47392	Immune cells	CD4Tconv	Tfh	T	4	T	Patient79	Tumor	74	Male	Metastatic
cy79.p5.CD45.pos.PD1.pos.D01.S613.comb	6.93028	2.79662	Immune cells	CD4Tconv	Tfh	T	4	T	Patient79	Tumor	74	Male	Metastatic
cy79.p4.CD45.pos.PD1.pos.F12.S360.comb	6.70818	2.71257	Immune cells	CD4Tconv	Tfh	T	4	T	Patient79	Tumor	74	Male	Metastatic
cy82.CD45.pos.1.G10.S562.comb	7.31488	2.07819	Immune cells	CD4Tconv	Tfh	T	4	T	Patient82	Tumor	81	Male	Metastatic
cy79.p4.CD45.pos.PD1.pos.F10.S358.comb	6.98784	2.24432	Immune cells	CD4Tconv	Tfh	T	4	T	Patient79	Tumor	74	Male	Metastatic
cy82.CD45.pos.3.C07.S31.comb	7.84132	2.65816	Immune cells	CD4Tconv	Tfh	T	4	T	Patient82	Tumor	81	Male	Metastatic
cy79.p4.CD45.pos.PD1.pos.A08.S296.comb	5.90254	4.67046	Immune cells	CD4Tconv	CD4Tn	T	2	T	Patient79	Tumor	74	Male	Metastatic
cy79.p4.CD45.pos.PD1.pos.A02.S290.comb	7.13224	2.56179	Immune cells	CD4Tconv	Tfh	T	4	T	Patient79	Tumor	74	Male	Metastatic
cy79.p4.CD45.pos.PD1.pos.H08.S380.comb	7.48254	2.19523	Immune cells	CD4Tconv	Tfh	T	4	T	Patient79	Tumor	74	Male	Metastatic
cy79.p5.CD45.pos.PD1.pos.A11.S587.comb	7.10291	4.15676	Immune cells	CD4Tconv	CD4Tn	T	2	T	Patient79	Tumor	74	Male	Metastatic
cy79.p4.CD45.pos.PD1.pos.H02.S374.comb	7.25029	2.01395	Immune cells	CD4Tconv	Tfh	T	4	T	Patient79	Tumor	74	Male	Metastatic
cy79.p4.CD45.pos.PD1.pos.B06.S306.comb	6.95482	4.09414	Immune cells	CD4Tconv	CD4Tn	T	2	T	Patient79	Tumor	74	Male	Metastatic
cy79.p4.CD45.pos.PD1.pos.D05.S329.comb	5.34177	2.99975	Immune cells	CD4Tconv	Tfh	T	4	T	Patient79	Tumor	74	Male	Metastatic
cy79.p4.CD45.pos.PD1.pos.A11.S299.comb	7.42341	2.82058	Immune cells	CD4Tconv	Tfh	T	4	T	Patient79	Tumor	74	Male	Metastatic
cy82.CD45.pos.1.D05.S521.comb	8.50232	3.22997	Immune cells	CD4Tconv	Tfh	Malignant	4	Malignant	Patient82	Tumor	81	Male	Metastatic
cy79.p4.CD45.pos.PD1.pos.E10.S346.comb	7.07258	2.66207	Immune cells	CD4Tconv	Tfh	T	4	T	Patient79	Tumor	74	Male	Metastatic
cy79.p4.CD45.pos.PD1.pos.B02.S302.comb	3.40658	2.3421	Immune cells	CD4Tconv	Tfh	T	4	T	Patient79	Tumor	74	Male	Metastatic
cy82.CD45.pos.1.E06.S534.comb	4.23541	5.46152	Immune cells	CD4Tconv	Th1	T	13	T	Patient82	Tumor	81	Male	Metastatic
cy82.CD45.pos.1.B09.S501.comb	7.76028	4.10763	Immune cells	CD4Tconv	CD4Tn	T	2	T	Patient82	Tumor	81	Male	Metastatic
cy79.p4.CD45.pos.PD1.pos.C05.S317.comb	3.91528	4.80615	Immune cells	CD4Tconv	CD4Tn	T	2	T	Patient79	Tumor	74	Male	Metastatic
cy82.CD45.pos.1.A07.S487.comb	7.49951	2.73317	Immune cells	CD4Tconv	Tfh	T	4	T	Patient82	Tumor	81	Male	Metastatic
cy82.CD45.pos.1.E09.S537.comb	8.47875	3.9814	Immune cells	CD4Tconv	CD4Tn	T	2	T	Patient82	Tumor	81	Male	Metastatic
cy79.p4.CD45.pos.PD1.pos.D03.S327.comb	5.22875	3.19753	Immune cells	CD4Tconv	Tfh	T	4	T	Patient79	Tumor	74	Male	Metastatic
cy82.CD45.pos.3.B09.S21.comb	8.56539	2.2844	Immune cells	CD4Tconv	Tfh	T	4	T	Patient82	Tumor	81	Male	Metastatic
cy79.p4.CD45.pos.PD1.pos.G01.S361.comb	5.03202	3.31005	Immune cells	CD4Tconv	Tfh	T	4	T	Patient79	Tumor	74	Male	Metastatic
cy79.p4.CD45.pos.PD1.pos.B07.S307.comb	7.36304	2.60338	Immune cells	CD4Tconv	Tfh	T	4	T	Patient79	Tumor	74	Male	Metastatic
cy80.CD45.pos.PD1.pos.E05.S149.comb	8.73603	2.37629	Immune cells	CD4Tconv	Tfh	T	4	T	Patient80	Tumor	86	Female	Metastatic
cy72.CD45.pos.H11.S959.comb	7.70287	4.91187	Immune cells	CD4Tconv	CD4Tn	T	2	T	Patient72	Tumor	57	Female	Metastatic
cy72.CD45.pos.C08.S896.comb	7.25854	3.95159	Immune cells	CD4Tconv	CD4Tn	T	2	T	Patient72	Tumor	57	Female	Metastatic
cy82.CD45.pos.2.B09.S501.comb	5.23083	2.92562	Immune cells	CD4Tconv	Tfh	T	4	T	Patient82	Tumor	81	Male	Metastatic
cy58.1.CD45.pos.F12.S648.comb	6.90085	4.36468	Immune cells	CD4Tconv	CD4Tn	T	2	T	Patient58	Tumor	67	Female	Metastatic
cy72.CD45.pos.B07.S883.comb	7.92162	4.04582	Immune cells	CD4Tconv	CD4Tn	T	2	T	Patient72	Tumor	57	Female	Metastatic
cy53.1.CD45.pos.2.F05.S1025.comb	5.6408	5.48371	Immune cells	CD4Tconv	CD4Tn	T	2	T	Patient53	Tumor	77	Female	Metastatic
cy72.CD45.pos.D03.S903.comb	7.73304	4.52801	Immune cells	CD4Tconv	CD4Tn	T	2	T	Patient72	Tumor	57	Female	Metastatic
cy72.CD45.pos.B03.S879.comb	7.85211	4.63207	Immune cells	CD4Tconv	CD4Tn	T	2	T	Patient72	Tumor	57	Female	Metastatic
cy53.1.CD45.pos.1.H03.S87.comb	7.6828	4.8163	Immune cells	CD4Tconv	CD4Tn	T	2	T	Patient53	Tumor	77	Female	Metastatic
cy72.CD45.pos.G10.S946.comb	8.25084	3.07278	Immune cells	CD4Tconv	Tfh	T	4	T	Patient72	Tumor	57	Female	Metastatic
cy72.CD45.pos.F07.S931.comb	7.57525	4.99225	Immune cells	CD4Tconv	CD4Tn	T	2	T	Patient72	Tumor	57	Female	Metastatic
cy80.CD45.pos.PD1.pos.E04.S148.comb	8.36092	2.23061	Immune cells	CD4Tconv	Tfh	T	4	T	Patient80	Tumor	86	Female	Metastatic
cy72.CD45.pos.A06.S870.comb	7.68095	4.91848	Immune cells	CD4Tconv	CD4Tn	T	2	T	Patient72	Tumor	57	Female	Metastatic
cy72.CD45.pos.C02.S890.comb	7.92073	5.9522	Immune cells	CD4Tconv	CD4Tn	T	2	T	Patient72	Tumor	57	Female	Metastatic
cy72.CD45.pos.E01.S913.comb	7.54901	3.88063	Immune cells	CD4Tconv	CD4Tn	Malignant	2	Malignant	Patient72	Tumor	57	Female	Metastatic
cy53.1.CD45.pos.1.B11.S23.comb	8.92815	3.5372	Immune cells	CD4Tconv	Tfh	T	4	T	Patient53	Tumor	77	Female	Metastatic
cy72.CD45.pos.E07.S919.comb	8.72409	4.89377	Immune cells	CD4Tconv	CD4Tn	T	2	T	Patient72	Tumor	57	Female	Metastatic
cy72.CD45.pos.H10.S958.comb	7.73982	3.54865	Immune cells	CD4Tconv	Tfh	T	4	T	Patient72	Tumor	57	Female	Metastatic
cy58.1.CD45.pos.B02.S590.comb	6.27992	5.78459	Immune cells	CD4Tconv	CD4Tn	T	2	T	Patient58	Tumor	67	Female	Metastatic
cy72.CD45.pos.A08.S872.comb	8.34678	4.03469	Immune cells	CD4Tconv	CD4Tn	T	2	T	Patient72	Tumor	57	Female	Metastatic
cy72.CD45.pos.E08.S920.comb	7.77903	5.14981	Immune cells	CD4Tconv	CD4Tn	T	2	T	Patient72	Tumor	57	Female	Metastatic
cy72.CD45.pos.H01.S949.comb	8.08294	4.20716	Immune cells	CD4Tconv	CD4Tn	T	2	T	Patient72	Tumor	57	Female	Metastatic
cy80.CD45.pos.PD1.pos.G01.S169.comb	5.59392	2.51501	Immune cells	CD4Tconv	Tfh	T	4	T	Patient80	Tumor	86	Female	Metastatic
cy58.1.CD45.pos.H02.S662.comb	7.04298	5.39308	Immune cells	CD4Tconv	CD4Tn	T	2	T	Patient58	Tumor	67	Female	Metastatic
cy80.CD45.pos.PD1.pos.H06.S186.comb	7.75167	2.95662	Immune cells	CD4Tconv	Tfh	T	4	T	Patient80	Tumor	86	Female	Metastatic
cy80.CD45.pos.PD1.pos.F03.S159.comb	8.82171	5.44094	Immune cells	CD4Tconv	Tfh	T	4	T	Patient80	Tumor	86	Female	Metastatic
cy72.CD45.pos.F03.S927.comb	7.96274	5.20299	Immune cells	CD4Tconv	CD4Tn	T	2	T	Patient72	Tumor	57	Female	Metastatic
cy82.CD45.pos.2.G03.S555.comb	8.54284	2.25469	Immune cells	CD4Tconv	Tfh	T	4	T	Patient82	Tumor	81	Male	Metastatic
cy72.CD45.pos.B09.S885.comb	7.65553	4.75514	Immune cells	CD4Tconv	CD4Tn	T	2	T	Patient72	Tumor	57	Female	Metastatic
cy72.CD45.pos.A07.S871.comb	7.93757	4.85947	Immune cells	CD4Tconv	CD4Tn	T	2	T	Patient72	Tumor	57	Female	Metastatic
cy80.CD45.pos.PD1.pos.G07.S175.comb	-2.03112	0.0383609	Immune cells	CD4Tconv	Tfh	T	4	T	Patient80	Tumor	86	Female	Metastatic
cy72.CD45.pos.A12.S876.comb	8.17709	2.58695	Immune cells	CD4Tconv	Tfh	T	4	T	Patient72	Tumor	57	Female	Metastatic
cy58.1.CD45.pos.H01.S661.comb	3.75572	3.27059	Immune cells	CD4Tconv	Tfh	T	4	T	Patient58	Tumor	67	Female	Metastatic
cy53.1.CD45.pos.1.D11.S47.comb	8.45898	3.84385	Immune cells	CD4Tconv	CD4Tn	T	2	T	Patient53	Tumor	77	Female	Metastatic
cy72.CD45.pos.A04.S868.comb	8.19	5.61554	Immune cells	CD4Tconv	CD4Tn	T	2	T	Patient72	Tumor	57	Female	Metastatic
cy80.CD45.pos.PD1.pos.F07.S163.comb	-2.05805	-0.0149867	Immune cells	CD4Tconv	Tfh	T	4	T	Patient80	Tumor	86	Female	Metastatic
cy80.CD45.pos.PD1.pos.E02.S146.comb	7.41945	2.70273	Immune cells	CD4Tconv	Tfh	T	4	T	Patient80	Tumor	86	Female	Metastatic
cy72.CD45.pos.H09.S957.comb	7.94046	4.90362	Immune cells	CD4Tconv	CD4Tn	T	2	T	Patient72	Tumor	57	Female	Metastatic
cy82.CD45.pos.2.D02.S518.comb	6.57046	5.14747	Immune cells	CD4Tconv	CD4Tn	Malignant	2	Malignant	Patient82	Tumor	81	Male	Metastatic
cy53.1.CD45.pos.1.D05.S41.comb	7.0731	3.59631	Immune cells	CD4Tconv	Tfh	T	4	T	Patient53	Tumor	77	Female	Metastatic
cy72.CD45.pos.E03.S915.comb	7.50708	4.30547	Immune cells	CD4Tconv	CD4Tn	T	2	T	Patient72	Tumor	57	Female	Metastatic
cy80.CD45.pos.PD1.pos.B12.S120.comb	8.31068	2.55914	Immune cells	CD4Tconv	Tfh	T	4	T	Patient80	Tumor	86	Female	Metastatic
cy53.1.CD45.pos.2.A09.S969.comb	8.82099	2.31609	Immune cells	CD4Tconv	Tfh	T	4	T	Patient53	Tumor	77	Female	Metastatic
cy53.1.CD45.pos.2.G05.S1037.comb	6.72874	4.83589	Immune cells	CD4Tconv	CD4Tn	T	2	T	Patient53	Tumor	77	Female	Metastatic
cy80.CD45.pos.PD1.pos.A06.S102.comb	7.14375	2.67714	Immune cells	CD4Tconv	Tfh	T	4	T	Patient80	Tumor	86	Female	Metastatic
cy58.1.CD45.pos.C09.S609.comb	3.94905	4.5417	Immune cells	CD4Tconv	Tfh	T	4	T	Patient58	Tumor	67	Female	Metastatic
cy80.CD45.pos.PD1.pos.H03.S183.comb	7.34039	3.10543	Immune cells	CD4Tconv	Tfh	T	4	T	Patient80	Tumor	86	Female	Metastatic
cy58.1.CD45.pos.H05.S665.comb	3.80679	5.2017	Immune cells	CD4Tconv	Tfh	Malignant	4	Malignant	Patient58	Tumor	67	Female	Metastatic
cy72.CD45.pos.C07.S895.comb	8.17303	5.1964	Immune cells	CD4Tconv	CD4Tn	T	2	T	Patient72	Tumor	57	Female	Metastatic
cy58.1.CD45.pos.B07.S595.comb	6.95729	5.00414	Immune cells	CD4Tconv	CD4Tn	T	2	T	Patient58	Tumor	67	Female	Metastatic
cy58.1.CD45.pos.D03.S615.comb	5.63321	5.21947	Immune cells	CD4Tconv	CD4Tn	T	2	T	Patient58	Tumor	67	Female	Metastatic
cy72.CD45.pos.D10.S910.comb	7.46551	4.12237	Immune cells	CD4Tconv	CD4Tn	T	2	T	Patient72	Tumor	57	Female	Metastatic
cy82.CD45.pos.2.A05.S485.comb	8.77871	2.28327	Immune cells	CD4Tconv	Tfh	T	4	T	Patient82	Tumor	81	Male	Metastatic
cy74.CD45.pos.C03.S699.comb	8.85415	5.55875	Immune cells	CD4Tconv	Tfh	T	4	T	Patient74	Tumor	63	Male	Metastatic
cy58.1.CD45.pos.C11.S611.comb	5.93675	5.16933	Immune cells	CD4Tconv	CD4Tn	T	2	T	Patient58	Tumor	67	Female	Metastatic
cy58.1.CD45.pos.G04.S652.comb	7.48525	3.96929	Immune cells	CD4Tconv	CD4Tn	T	2	T	Patient58	Tumor	67	Female	Metastatic
cy58.1.CD45.pos.H08.S668.comb	5.9783	4.15776	Immune cells	CD4Tconv	CD4Tn	T	2	T	Patient58	Tumor	67	Female	Metastatic
cy72.CD45.pos.D07.S907.comb	7.65313	4.50904	Immune cells	CD4Tconv	CD4Tn	T	2	T	Patient72	Tumor	57	Female	Metastatic
cy53.1.CD45.pos.2.H08.S1052.comb	7.85886	5.09782	Immune cells	CD4Tconv	CD4Tn	T	2	T	Patient53	Tumor	77	Female	Metastatic
cy72.CD45.pos.A05.S869.comb	8.35941	4.55149	Immune cells	CD4Tconv	CD4Tn	T	2	T	Patient72	Tumor	57	Female	Metastatic
cy72.CD45.pos.E04.S916.comb	8.43995	2.64827	Immune cells	CD4Tconv	Tfh	T	4	T	Patient72	Tumor	57	Female	Metastatic
cy53.1.CD45.pos.2.G02.S1034.comb	6.52418	4.01402	Immune cells	CD4Tconv	CD4Tn	T	2	T	Patient53	Tumor	77	Female	Metastatic
cy74.CD45.pos.A05.S677.comb	6.57879	3.13536	Immune cells	CD4Tconv	Tfh	T	4	T	Patient74	Tumor	63	Male	Metastatic
cy58.1.CD45.pos.F10.S646.comb	5.1599	2.98854	Immune cells	CD4Tconv	Tfh	T	4	T	Patient58	Tumor	67	Female	Metastatic
cy72.CD45.pos.C06.S894.comb	7.60465	4.4283	Immune cells	CD4Tconv	CD4Tn	T	2	T	Patient72	Tumor	57	Female	Metastatic
cy58.1.CD45.pos.H09.S669.comb	4.29697	4.52121	Immune cells	CD4Tconv	CD4Tn	T	2	T	Patient58	Tumor	67	Female	Metastatic
cy72.CD45.pos.D08.S908.comb	8.05281	5.6641	Immune cells	CD4Tconv	CD4Tn	T	2	T	Patient72	Tumor	57	Female	Metastatic
cy72.CD45.pos.B02.S878.comb	6.71368	3.96337	Immune cells	CD4Tconv	CD4Tn	T	2	T	Patient72	Tumor	57	Female	Metastatic
cy53.1.CD45.pos.2.B05.S977.comb	7.24521	2.7329	Immune cells	CD4Tconv	Tfh	T	4	T	Patient53	Tumor	77	Female	Metastatic
cy53.1.CD45.pos.2.F07.S1027.comb	8.24684	4.35582	Immune cells	CD4Tconv	CD4Tn	T	2	T	Patient53	Tumor	77	Female	Metastatic
cy53.1.CD45.pos.2.A02.S962.comb	6.87928	4.36452	Immune cells	CD4Tconv	CD4Tn	T	2	T	Patient53	Tumor	77	Female	Metastatic
cy80.CD45.pos.PD1.pos.D02.S134.comb	8.67868	2.93084	Immune cells	CD4Tconv	CD4Tn	T	2	T	Patient80	Tumor	86	Female	Metastatic
cy72.CD45.pos.B04.S880.comb	7.93191	4.60071	Immune cells	CD4Tconv	CD4Tn	T	2	T	Patient72	Tumor	57	Female	Metastatic
cy74.CD45.pos.C11.S707.comb	8.23967	4.11211	Immune cells	CD4Tconv	CD4Tn	T	2	T	Patient74	Tumor	63	Male	Metastatic
cy82.CD45.pos.2.B02.S494.comb	8.66226	3.31565	Immune cells	CD4Tconv	CD4Tn	T	2	T	Patient82	Tumor	81	Male	Metastatic
cy72.CD45.pos.F09.S933.comb	8.30706	4.35061	Immune cells	CD4Tconv	CD4Tn	T	2	T	Patient72	Tumor	57	Female	Metastatic
cy53.1.CD45.pos.2.G01.S1033.comb	6.86413	3.41029	Immune cells	CD4Tconv	Tfh	T	4	T	Patient53	Tumor	77	Female	Metastatic
cy58.1.CD45.pos.B05.S593.comb	5.86691	4.9406	Immune cells	CD4Tconv	CD4Tn	T	2	T	Patient58	Tumor	67	Female	Metastatic
cy58.1.CD45.pos.A10.S586.comb	6.62403	5.74101	Immune cells	CD4Tconv	CD4Tn	T	2	T	Patient58	Tumor	67	Female	Metastatic
cy80.CD45.pos.PD1.pos.F01.S157.comb	5.39522	2.56741	Immune cells	CD4Tconv	Tfh	T	4	T	Patient80	Tumor	86	Female	Metastatic
cy80.CD45.pos.PD1.pos.H07.S187.comb	5.85198	2.62729	Immune cells	CD4Tconv	Tfh	T	4	T	Patient80	Tumor	86	Female	Metastatic
cy80.CD45.pos.PD1.pos.C05.S125.comb	8.72176	4.86069	Immune cells	CD4Tconv	CD4Tn	T	2	T	Patient80	Tumor	86	Female	Metastatic
cy58.1.CD45.pos.C06.S606.comb	6.40226	5.21514	Immune cells	CD4Tconv	CD4Tn	T	2	T	Patient58	Tumor	67	Female	Metastatic
cy58.1.CD45.pos.B03.S591.comb	6.10198	5.18495	Immune cells	CD4Tconv	CD4Tn	Malignant	2	Malignant	Patient58	Tumor	67	Female	Metastatic
cy72.CD45.pos.F04.S928.comb	5.98908	3.40169	Immune cells	CD4Tconv	Tfh	T	4	T	Patient72	Tumor	57	Female	Metastatic
cy80.CD45.pos.PD1.pos.C12.S132.comb	7.28254	3.92398	Immune cells	CD4Tconv	CD4Tn	T	2	T	Patient80	Tumor	86	Female	Metastatic
cy58.1.CD45.pos.D01.S613.comb	6.71893	4.87035	Immune cells	CD4Tconv	CD4Tn	T	2	T	Patient58	Tumor	67	Female	Metastatic
cy53.1.CD45.pos.2.F04.S1024.comb	6.87744	3.60079	Immune cells	CD4Tconv	CD4Tn	T	2	T	Patient53	Tumor	77	Female	Metastatic
cy53.1.CD45.pos.2.E07.S1015.comb	8.1164	4.50057	Immune cells	CD4Tconv	CD4Tn	T	2	T	Patient53	Tumor	77	Female	Metastatic
cy58.1.CD45.pos.E02.S626.comb	5.84346	5.41077	Immune cells	CD4Tconv	CD4Tn	T	2	T	Patient58	Tumor	67	Female	Metastatic
cy80.CD45.pos.PD1.pos.B09.S117.comb	8.0987	4.39617	Immune cells	CD4Tconv	CD4Tn	T	2	T	Patient80	Tumor	86	Female	Metastatic
cy53.1.CD45.pos.1.E07.S55.comb	8.11122	4.45578	Immune cells	CD4Tconv	CD4Tn	T	2	T	Patient53	Tumor	77	Female	Metastatic
cy72.CD45.pos.B10.S886.comb	8.51535	4.48386	Immune cells	CD4Tconv	CD4Tn	T	2	T	Patient72	Tumor	57	Female	Metastatic
cy80.CD45.pos.PD1.pos.H09.S189.comb	5.61607	2.22876	Immune cells	CD4Tconv	Tfh	T	4	T	Patient80	Tumor	86	Female	Metastatic
cy72.CD45.pos.F06.S930.comb	7.96603	5.32012	Immune cells	CD4Tconv	CD4Tn	T	2	T	Patient72	Tumor	57	Female	Metastatic
cy72.CD45.pos.E09.S921.comb	8.09347	4.08133	Immune cells	CD4Tconv	CD4Tn	T	2	T	Patient72	Tumor	57	Female	Metastatic
cy80.CD45.pos.PD1.pos.B03.S111.comb	7.72809	3.02967	Immune cells	CD4Tconv	CD4Tn	T	2	T	Patient80	Tumor	86	Female	Metastatic
cy80.CD45.pos.PD1.pos.E10.S154.comb	8.22999	2.70998	Immune cells	CD4Tconv	Tfh	T	4	T	Patient80	Tumor	86	Female	Metastatic
cy80.CD45.pos.PD1.pos.C11.S131.comb	8.27117	2.42268	Immune cells	CD4Tconv	Tfh	T	4	T	Patient80	Tumor	86	Female	Metastatic
cy80.CD45.pos.PD1.pos.C06.S126.comb	7.30841	4.47633	Immune cells	CD4Tconv	CD4Tn	T	2	T	Patient80	Tumor	86	Female	Metastatic
cy82.CD45.pos.2.F09.S549.comb	5.33048	5.45126	Immune cells	CD4Tconv	CD4Tn	T	2	T	Patient82	Tumor	81	Male	Metastatic
cy58.1.CD45.pos.H06.S666.comb	3.61275	3.83395	Immune cells	CD4Tconv	Tfh	T	4	T	Patient58	Tumor	67	Female	Metastatic
cy72.CD45.pos.H05.S953.comb	7.43374	5.16963	Immune cells	CD4Tconv	CD4Tn	T	2	T	Patient72	Tumor	57	Female	Metastatic
cy53.1.CD45.pos.2.D06.S1002.comb	6.35309	4.0814	Immune cells	CD4Tconv	CD4Tn	T	2	T	Patient53	Tumor	77	Female	Metastatic
cy53.1.CD45.pos.1.E08.S56.comb	8.5583	3.4792	Immune cells	CD4Tconv	CD4Tn	T	2	T	Patient53	Tumor	77	Female	Metastatic
cy72.CD45.pos.E06.S918.comb	7.68292	6.12976	Immune cells	CD4Tconv	CD4Tn	T	2	T	Patient72	Tumor	57	Female	Metastatic
cy80.CD45.pos.PD1.pos.H12.S192.comb	0.428811	-1.4514	Immune cells	CD4Tconv	Tfh	T	4	T	Patient80	Tumor	86	Female	Metastatic
cy74.CD45.pos.F07.S739.comb	6.62741	2.30141	Immune cells	CD4Tconv	Tfh	T	4	T	Patient74	Tumor	63	Male	Metastatic
cy74.CD45.pos.E11.S731.comb	7.76644	3.88187	Immune cells	CD4Tconv	CD4Tn	T	2	T	Patient74	Tumor	63	Male	Metastatic
cy58.1.CD45.pos.E07.S631.comb	5.72867	4.76097	Immune cells	CD4Tconv	CD4Tn	T	2	T	Patient58	Tumor	67	Female	Metastatic
cy58.1.CD45.pos.B09.S597.comb	6.94059	4.47756	Immune cells	CD4Tconv	CD4Tn	T	2	T	Patient58	Tumor	67	Female	Metastatic
cy53.1.CD45.pos.2.H11.S1055.comb	6.41879	5.53051	Immune cells	CD4Tconv	CD4Tn	T	2	T	Patient53	Tumor	77	Female	Metastatic
cy80.CD45.pos.PD1.pos.G08.S176.comb	7.91676	3.7985	Immune cells	CD4Tconv	CD4Tn	T	2	T	Patient80	Tumor	86	Female	Metastatic
cy80.CD45.pos.PD1.pos.E11.S155.comb	8.38891	3.87	Immune cells	CD4Tconv	CD4Tn	T	2	T	Patient80	Tumor	86	Female	Metastatic
cy80.CD45.pos.PD1.pos.D10.S142.comb	8.30165	2.52796	Immune cells	CD4Tconv	CD4Tn	T	2	T	Patient80	Tumor	86	Female	Metastatic
cy53.1.CD45.pos.1.E12.S60.comb	8.41329	2.28011	Immune cells	CD4Tconv	Tfh	T	4	T	Patient53	Tumor	77	Female	Metastatic
cy53.1.CD45.neg.B05.S305.comb	6.58131	4.30639	Immune cells	CD4Tconv	Tfh	Malignant	4	Malignant	Patient53	Tumor	77	Female	Metastatic
cy58.1.CD45.pos.B04.S592.comb	3.97245	3.62339	Immune cells	CD4Tconv	Tfh	T	4	T	Patient58	Tumor	67	Female	Metastatic
cy53.1.CD45.pos.2.H01.S1045.comb	8.04312	4.79169	Immune cells	CD4Tconv	CD4Tn	T	2	T	Patient53	Tumor	77	Female	Metastatic
cy53.1.CD45.pos.1.F07.S67.comb	8.05094	4.31363	Immune cells	CD4Tconv	CD4Tn	T	2	T	Patient53	Tumor	77	Female	Metastatic
cy72.CD45.pos.H06.S954.comb	6.99208	4.63996	Immune cells	CD4Tconv	CD4Tn	T	2	T	Patient72	Tumor	57	Female	Metastatic
cy53.1.CD45.pos.1.D09.S45.comb	8.5433	4.09692	Immune cells	CD4Tconv	CD4Tn	T	2	T	Patient53	Tumor	77	Female	Metastatic
cy80.CD45.pos.PD1.pos.D01.S133.comb	7.50907	2.31303	Immune cells	CD4Tconv	Tfh	T	4	T	Patient80	Tumor	86	Female	Metastatic
cy53.1.CD45.pos.1.C12.S36.comb	8.42076	4.50334	Immune cells	CD4Tconv	CD4Tn	T	2	T	Patient53	Tumor	77	Female	Metastatic
cy74.CD45.pos.H05.S761.comb	8.67578	3.54457	Immune cells	CD4Tconv	Tfh	T	4	T	Patient74	Tumor	63	Male	Metastatic
cy58.1.CD45.pos.E01.S625.comb	6.91064	4.92441	Immune cells	CD4Tconv	CD4Tn	T	2	T	Patient58	Tumor	67	Female	Metastatic
cy72.CD45.pos.H02.S950.comb	8.19439	5.80763	Immune cells	CD4Tconv	CD4Tn	T	2	T	Patient72	Tumor	57	Female	Metastatic
cy72.CD45.pos.F12.S936.comb	7.9478	4.82594	Immune cells	CD4Tconv	CD4Tn	T	2	T	Patient72	Tumor	57	Female	Metastatic
cy53.1.CD45.pos.1.G04.S76.comb	6.42839	3.13553	Immune cells	CD4Tconv	Tfh	T	4	T	Patient53	Tumor	77	Female	Metastatic
cy58.1.CD45.pos.C02.S602.comb	5.45186	4.20882	Immune cells	CD4Tconv	Tfh	T	4	T	Patient58	Tumor	67	Female	Metastatic
cy72.CD45.pos.E11.S923.comb	7.71116	4.27037	Immune cells	CD4Tconv	CD4Tn	T	2	T	Patient72	Tumor	57	Female	Metastatic
cy58.1.CD45.pos.G07.S655.comb	3.35959	3.83623	Immune cells	CD4Tconv	Tfh	T	4	T	Patient58	Tumor	67	Female	Metastatic
cy58.1.CD45.pos.F07.S643.comb	6.05589	5.13411	Immune cells	CD4Tconv	CD4Tn	T	2	T	Patient58	Tumor	67	Female	Metastatic
cy82.CD45.pos.2.D04.S520.comb	8.53874	4.19298	Immune cells	CD4Tconv	CD4Tn	T	2	T	Patient82	Tumor	81	Male	Metastatic
cy72.CD45.pos.F05.S929.comb	8.33904	4.84252	Immune cells	CD4Tconv	CD4Tn	T	2	T	Patient72	Tumor	57	Female	Metastatic
cy53.1.CD45.pos.2.B04.S976.comb	6.57476	3.82584	Immune cells	CD4Tconv	CD4Tn	T	2	T	Patient53	Tumor	77	Female	Metastatic
cy82.CD45.pos.2.B10.S502.comb	8.67313	2.46028	Immune cells	CD4Tconv	Tfh	T	4	T	Patient82	Tumor	81	Male	Metastatic
cy72.CD45.pos.G06.S942.comb	6.49978	3.24801	Immune cells	CD4Tconv	Tfh	T	4	T	Patient72	Tumor	57	Female	Metastatic
cy58.1.CD45.pos.F06.S642.comb	6.05706	5.28555	Immune cells	CD4Tconv	CD4Tn	T	2	T	Patient58	Tumor	67	Female	Metastatic
cy72.CD45.pos.C04.S892.comb	7.4206	3.49454	Immune cells	CD4Tconv	Tfh	T	4	T	Patient72	Tumor	57	Female	Metastatic
cy72.CD45.pos.E05.S917.comb	8.39932	5.64644	Immune cells	CD4Tconv	CD4Tn	T	2	T	Patient72	Tumor	57	Female	Metastatic
cy72.CD45.pos.D01.S901.comb	5.45085	2.06778	Immune cells	CD4Tconv	Tfh	T	4	T	Patient72	Tumor	57	Female	Metastatic
cy58.1.CD45.pos.A12.S588.comb	6.37118	5.28704	Immune cells	CD4Tconv	CD4Tn	T	2	T	Patient58	Tumor	67	Female	Metastatic
cy53.1.CD45.pos.1.C11.S35.comb	8.37152	5.43518	Immune cells	CD4Tconv	CD4Tn	T	2	T	Patient53	Tumor	77	Female	Metastatic
cy80.CD45.pos.PD1.pos.D05.S137.comb	8.66406	3.04142	Immune cells	CD4Tconv	CD4Tn	T	2	T	Patient80	Tumor	86	Female	Metastatic
cy58.1.CD45.pos.D11.S623.comb	5.66949	4.53659	Immune cells	CD4Tconv	CD4Tn	Malignant	2	Malignant	Patient58	Tumor	67	Female	Metastatic
cy53.1.CD45.pos.1.F09.S69.comb	8.15423	4.03819	Immune cells	CD4Tconv	CD4Tn	T	2	T	Patient53	Tumor	77	Female	Metastatic
cy72.CD45.pos.C09.S897.comb	8.32043	4.18943	Immune cells	CD4Tconv	CD4Tn	T	2	T	Patient72	Tumor	57	Female	Metastatic
cy58.1.CD45.pos.B01.S589.comb	5.74774	3.31367	Immune cells	CD4Tconv	Tfh	T	4	T	Patient58	Tumor	67	Female	Metastatic
cy58.1.CD45.pos.E06.S630.comb	5.16265	3.95334	Immune cells	CD4Tconv	Tfh	T	4	T	Patient58	Tumor	67	Female	Metastatic
cy80.CD45.pos.PD1.pos.C10.S130.comb	5.2033	3.39192	Immune cells	CD4Tconv	Tfh	T	4	T	Patient80	Tumor	86	Female	Metastatic
cy72.CD45.pos.A10.S874.comb	8.47134	5.15594	Immune cells	CD4Tconv	CD4Tn	T	2	T	Patient72	Tumor	57	Female	Metastatic
cy72.CD45.pos.C11.S899.comb	7.18336	4.70582	Immune cells	CD4Tconv	CD4Tn	Malignant	2	Malignant	Patient72	Tumor	57	Female	Metastatic
cy53.1.CD45.pos.2.H02.S1046.comb	8.77437	2.19531	Immune cells	CD4Tconv	Tfh	T	4	T	Patient53	Tumor	77	Female	Metastatic
cy72.CD45.pos.B12.S888.comb	7.99179	3.92505	Immune cells	CD4Tconv	CD4Tn	T	2	T	Patient72	Tumor	57	Female	Metastatic
cy72.CD45.pos.H03.S951.comb	6.72011	4.84508	Immune cells	CD4Tconv	CD4Tn	T	2	T	Patient72	Tumor	57	Female	Metastatic
cy53.1.CD45.pos.2.E05.S1013.comb	6.02551	5.43712	Immune cells	CD4Tconv	CD4Tn	T	2	T	Patient53	Tumor	77	Female	Metastatic
cy82.CD45.pos.2.A10.S490.comb	8.69531	2.29121	Immune cells	CD4Tconv	Tfh	T	4	T	Patient82	Tumor	81	Male	Metastatic
cy72.CD45.pos.G12.S948.comb	6.79657	4.31065	Immune cells	CD4Tconv	CD4Tn	T	2	T	Patient72	Tumor	57	Female	Metastatic
cy72.CD45.pos.D06.S906.comb	7.82708	5.11848	Immune cells	CD4Tconv	CD4Tn	T	2	T	Patient72	Tumor	57	Female	Metastatic
cy53.1.CD45.pos.2.B02.S974.comb	4.86845	1.75941	Immune cells	CD4Tconv	Tfh	T	4	T	Patient53	Tumor	77	Female	Metastatic
cy82.CD45.pos.2.B04.S496.comb	7.60458	2.74347	Immune cells	CD4Tconv	Tfh	Malignant	4	Malignant	Patient82	Tumor	81	Male	Metastatic
cy53.1.CD45.pos.1.F12.S72.comb	-2.30178	-0.104215	Immune cells	CD4Tconv	Tfh	T	4	T	Patient53	Tumor	77	Female	Metastatic
cy72.CD45.pos.B08.S884.comb	8.18286	3.55963	Immune cells	CD4Tconv	CD4Tn	T	2	T	Patient72	Tumor	57	Female	Metastatic
cy53.1.CD45.pos.1.C02.S26.comb	7.90819	3.01354	Immune cells	CD4Tconv	Tfh	T	4	T	Patient53	Tumor	77	Female	Metastatic
cy53.1.CD45.pos.1.H10.S94.comb	8.371	4.14743	Immune cells	CD4Tconv	CD4Tn	T	2	T	Patient53	Tumor	77	Female	Metastatic
cy53.1.CD45.neg.G02.S362.comb	-5.3198	-0.779325	Immune cells	CD4Tconv	Tfh	Unknown	4	Unknown	Patient53	Tumor	77	Female	Metastatic
cy80.CD45.pos.PD1.pos.D04.S136.comb	7.4709	2.90035	Immune cells	CD4Tconv	Tfh	T	4	T	Patient80	Tumor	86	Female	Metastatic
cy72.CD45.pos.F01.S925.comb	8.17029	4.70168	Immune cells	CD4Tconv	CD4Tn	Malignant	2	Malignant	Patient72	Tumor	57	Female	Metastatic
cy82.CD45.pos.2.A02.S482.comb	8.38978	4.03049	Immune cells	CD4Tconv	CD4Tn	T	2	T	Patient82	Tumor	81	Male	Metastatic
cy58.1.CD45.pos.C03.S603.comb	5.76864	5.24711	Immune cells	CD4Tconv	CD4Tn	T	2	T	Patient58	Tumor	67	Female	Metastatic
cy80.CD45.pos.PD1.pos.F08.S164.comb	8.1232	3.83651	Immune cells	CD4Tconv	CD4Tn	T	2	T	Patient80	Tumor	86	Female	Metastatic
cy72.CD45.pos.C03.S891.comb	7.50529	3.91721	Immune cells	CD4Tconv	CD4Tn	T	2	T	Patient72	Tumor	57	Female	Metastatic
cy53.1.CD45.pos.1.G05.S77.comb	6.49472	5.0784	Immune cells	CD4Tconv	CD4Tn	T	2	T	Patient53	Tumor	77	Female	Metastatic
cy72.CD45.pos.B05.S881.comb	8.2456	5.33665	Immune cells	CD4Tconv	CD4Tn	T	2	T	Patient72	Tumor	57	Female	Metastatic
cy72.CD45.pos.C01.S889.comb	8.11582	5.30324	Immune cells	CD4Tconv	CD4Tn	T	2	T	Patient72	Tumor	57	Female	Metastatic
cy80.CD45.pos.PD1.pos.H02.S182.comb	7.65167	3.72445	Immune cells	CD4Tconv	Tfh	T	4	T	Patient80	Tumor	86	Female	Metastatic
cy80.CD45.pos.PD1.pos.G09.S177.comb	7.64138	4.04319	Immune cells	CD4Tconv	CD4Tn	T	2	T	Patient80	Tumor	86	Female	Metastatic
cy80.CD45.pos.PD1.pos.D06.S138.comb	8.32604	2.212	Immune cells	CD4Tconv	Tfh	T	4	T	Patient80	Tumor	86	Female	Metastatic
cy58.1.CD45.pos.A03.S579.comb	6.83752	3.78034	Immune cells	CD4Tconv	Tfh	T	4	T	Patient58	Tumor	67	Female	Metastatic
cy82.CD45.pos.2.F01.S541.comb	5.79198	3.24966	Immune cells	CD4Tconv	Tfh	T	4	T	Patient82	Tumor	81	Male	Metastatic
cy58.1.CD45.pos.C07.S607.comb	5.71961	5.17652	Immune cells	CD4Tconv	CD4Tn	T	2	T	Patient58	Tumor	67	Female	Metastatic
cy72.CD45.pos.F11.S935.comb	8.70383	4.6762	Immune cells	CD4Tconv	CD4Tn	T	2	T	Patient72	Tumor	57	Female	Metastatic
cy74.CD45.pos.F04.S736.comb	8.87136	2.13456	Immune cells	CD4Tconv	Tfh	T	4	T	Patient74	Tumor	63	Male	Metastatic
cy53.1.CD45.pos.1.H01.S85.comb	8.18808	4.30857	Immune cells	CD4Tconv	CD4Tn	T	2	T	Patient53	Tumor	77	Female	Metastatic
cy72.CD45.pos.E12.S924.comb	8.24979	4.65338	Immune cells	CD4Tconv	CD4Tn	T	2	T	Patient72	Tumor	57	Female	Metastatic
cy58.1.CD45.pos.G05.S653.comb	6.22321	3.92943	Immune cells	CD4Tconv	Tfh	T	4	T	Patient58	Tumor	67	Female	Metastatic
cy74.CD45.pos.A04.S676.comb	5.42193	2.04186	Immune cells	CD4Tconv	Tfh	T	4	T	Patient74	Tumor	63	Male	Metastatic
cy58.1.CD45.pos.E09.S633.comb	3.98846	4.47849	Immune cells	CD4Tconv	Tfh	T	4	T	Patient58	Tumor	67	Female	Metastatic
cy72.CD45.pos.G08.S944.comb	7.77098	4.75735	Immune cells	CD4Tconv	CD4Tn	T	2	T	Patient72	Tumor	57	Female	Metastatic
cy80.CD45.pos.PD1.pos.H04.S184.comb	5.57838	2.11049	Immune cells	CD4Tconv	Tfh	T	4	T	Patient80	Tumor	86	Female	Metastatic
cy80.CD45.pos.PD1.pos.A02.S98.comb	8.20577	2.52571	Immune cells	CD4Tconv	Tfh	T	4	T	Patient80	Tumor	86	Female	Metastatic
cy74.CD45.pos.B03.S687.comb	6.61485	3.86516	Immune cells	CD4Tconv	CD4Tn	T	2	T	Patient74	Tumor	63	Male	Metastatic
cy53.1.CD45.pos.2.B10.S982.comb	8.42541	4.46475	Immune cells	CD4Tconv	CD4Tn	T	2	T	Patient53	Tumor	77	Female	Metastatic
cy58.1.CD45.pos.E11.S635.comb	7.10098	4.41395	Immune cells	CD4Tconv	CD4Tn	T	2	T	Patient58	Tumor	67	Female	Metastatic
cy80.CD45.pos.PD1.pos.H05.S185.comb	7.70026	3.15539	Immune cells	CD4Tconv	Tfh	T	4	T	Patient80	Tumor	86	Female	Metastatic
cy80.CD45.pos.PD1.pos.F09.S165.comb	7.24542	4.35006	Immune cells	CD4Tconv	CD4Tn	T	2	T	Patient80	Tumor	86	Female	Metastatic
cy72.CD45.pos.A09.S873.comb	8.12543	4.0967	Immune cells	CD4Tconv	CD4Tn	T	2	T	Patient72	Tumor	57	Female	Metastatic
cy80.CD45.pos.PD1.pos.A07.S103.comb	8.41009	3.69027	Immune cells	CD4Tconv	CD4Tn	T	2	T	Patient80	Tumor	86	Female	Metastatic
cy53.1.CD45.pos.2.G04.S1036.comb	6.61097	4.17234	Immune cells	CD4Tconv	CD4Tn	T	2	T	Patient53	Tumor	77	Female	Metastatic
cy72.CD45.pos.D05.S905.comb	6.06823	2.05498	Immune cells	CD4Tconv	Tfh	T	4	T	Patient72	Tumor	57	Female	Metastatic
cy72.CD45.pos.D11.S911.comb	8.78057	4.52723	Immune cells	CD4Tconv	CD4Tn	T	2	T	Patient72	Tumor	57	Female	Metastatic
cy80.CD45.pos.PD1.pos.G03.S171.comb	8.53744	5.53226	Immune cells	CD4Tconv	Tfh	Malignant	4	Malignant	Patient80	Tumor	86	Female	Metastatic
cy80.CD45.pos.PD1.pos.A05.S101.comb	7.35356	2.75474	Immune cells	CD4Tconv	Tfh	T	4	T	Patient80	Tumor	86	Female	Metastatic
cy58.1.CD45.pos.F11.S647.comb	4.85269	3.50155	Immune cells	CD4Tconv	Tfh	Malignant	4	Malignant	Patient58	Tumor	67	Female	Metastatic
cy80.CD45.pos.PD1.pos.E03.S147.comb	8.11505	2.70546	Immune cells	CD4Tconv	Tfh	T	4	T	Patient80	Tumor	86	Female	Metastatic
cy74.CD45.pos.G06.S750.comb	6.0765	2.48904	Immune cells	CD4Tconv	Tfh	T	4	T	Patient74	Tumor	63	Male	Metastatic
cy82.CD45.neg.3.H02.S854.comb	-7.46227	-4.08095	Immune cells	CD4Tconv	Tfh	Malignant	4	Malignant	Patient82	Tumor	81	Male	Metastatic
cy74.CD45.pos.F06.S738.comb	7.07983	4.66742	Immune cells	CD4Tconv	CD4Tn	T	2	T	Patient74	Tumor	63	Male	Metastatic
cy80.CD45.pos.PD1.pos.D07.S139.comb	5.54087	2.19	Immune cells	CD4Tconv	Tfh	T	4	T	Patient80	Tumor	86	Female	Metastatic
cy72.CD45.pos.G11.S947.comb	8.539	4.95924	Immune cells	CD4Tconv	CD4Tn	T	2	T	Patient72	Tumor	57	Female	Metastatic
cy53.1.CD45.pos.2.G11.S1043.comb	8.6757	2.18623	Immune cells	CD4Tconv	Tfh	T	4	T	Patient53	Tumor	77	Female	Metastatic
cy72.CD45.pos.G05.S941.comb	8.07415	2.87514	Immune cells	CD4Tconv	CD4Tn	T	2	T	Patient72	Tumor	57	Female	Metastatic
cy53.1.CD45.pos.1.E11.S59.comb	5.93013	5.70188	Immune cells	CD4Tconv	Th1	T	13	T	Patient53	Tumor	77	Female	Metastatic
cy53.1.CD45.pos.1.F01.S61.comb	7.90142	2.75173	Immune cells	CD4Tconv	Tfh	T	4	T	Patient53	Tumor	77	Female	Metastatic
cy80.CD45.pos.PD1.pos.A11.S107.comb	7.79786	3.5619	Immune cells	CD4Tconv	Tfh	T	4	T	Patient80	Tumor	86	Female	Metastatic
cy53.1.CD45.pos.2.H04.S1048.comb	6.77076	3.46365	Immune cells	CD4Tconv	Tfh	T	4	T	Patient53	Tumor	77	Female	Metastatic
cy53.1.CD45.pos.2.E04.S1012.comb	8.02199	4.19921	Immune cells	CD4Tconv	CD4Tn	T	2	T	Patient53	Tumor	77	Female	Metastatic
cy74.CD45.pos.B09.S693.comb	7.33181	2.69943	Immune cells	CD4Tconv	Tfh	T	4	T	Patient74	Tumor	63	Male	Metastatic
cy79.p3.CD45.pos.PD1.neg.E04.S148.comb	6.30236	5.00205	Immune cells	CD4Tconv	CD4Tn	T	2	T	Patient79	Tumor	74	Male	Metastatic
cy79.p3.CD45.pos.PD1.neg.F09.S165.comb	5.90817	5.22031	Immune cells	CD4Tconv	CD4Tn	T	2	T	Patient79	Tumor	74	Male	Metastatic
cy79.p3.CD45.pos.PD1.neg.C09.S129.comb	8.12887	5.39889	Immune cells	CD4Tconv	CD4Tn	T	2	T	Patient79	Tumor	74	Male	Metastatic
cy79.p3.CD45.pos.PD1.neg.F12.S168.comb	7.19503	4.15225	Immune cells	CD4Tconv	CD4Tn	T	2	T	Patient79	Tumor	74	Male	Metastatic
cy79.p3.CD45.pos.PD1.neg.E07.S151.comb	5.82297	5.35103	Immune cells	CD4Tconv	CD4Tn	T	2	T	Patient79	Tumor	74	Male	Metastatic
cy79.p3.CD45.pos.PD1.neg.E02.S146.comb	6.86519	4.78983	Immune cells	CD4Tconv	CD4Tn	T	2	T	Patient79	Tumor	74	Male	Metastatic
cy79.p3.CD45.pos.PD1.neg.E08.S152.comb	6.51615	5.29372	Immune cells	CD4Tconv	CD4Tn	T	2	T	Patient79	Tumor	74	Male	Metastatic
cy79.p3.CD45.pos.PD1.neg.A07.S103.comb	6.77167	5.48602	Immune cells	CD4Tconv	CD4Tn	T	2	T	Patient79	Tumor	74	Male	Metastatic
cy79.p3.CD45.pos.PD1.neg.E06.S150.comb	6.25086	4.76284	Immune cells	CD4Tconv	CD4Tn	T	2	T	Patient79	Tumor	74	Male	Metastatic
cy79.p3.CD45.pos.PD1.neg.A10.S106.comb	8.48359	4.87307	Immune cells	CD4Tconv	CD4Tn	T	2	T	Patient79	Tumor	74	Male	Metastatic
Cy59_31	3.06602	5.70983	Immune cells	CD4Tconv	Th1	Unknown	13	Unknown	Patient59	Tumor	80	Male	Metastatic
Cy59_35	2.58484	5.5363	Immune cells	CD4Tconv	Th1	Malignant	13	Malignant	Patient59	Tumor	80	Male	Metastatic
Cy59_93	-5.67106	5.03067	Immune cells	CD4Tconv	Tfh	Malignant	4	Malignant	Patient59	Tumor	80	Male	Metastatic
Cy67.CD45pos.S2.A11_S11	3.03522	5.53185	Immune cells	CD4Tconv	Th1	T	13	T	Patient67	Tumor	58	Male	Metastatic
Cy67.CD45pos.S2.A12_S12	5.59388	3.88221	Immune cells	CD4Tconv	CD4Tn	T	2	T	Patient67	Tumor	58	Male	Metastatic
Cy67.CD45pos.S2.A2_S2	3.81707	5.88602	Immune cells	CD4Tconv	Th1	T	13	T	Patient67	Tumor	58	Male	Metastatic
Cy67.CD45pos.S2.A3_S3	3.87561	5.42193	Immune cells	CD4Tconv	Th1	T	13	T	Patient67	Tumor	58	Male	Metastatic
Cy67.CD45pos.S2.A7_S7	4.19096	5.7354	Immune cells	CD4Tconv	Th1	T	13	T	Patient67	Tumor	58	Male	Metastatic
Cy67.CD45pos.S2.A8_S8	3.41039	5.41882	Immune cells	CD4Tconv	Th1	T	13	T	Patient67	Tumor	58	Male	Metastatic
Cy67.CD45pos.S2.A9_S9	3.63852	5.7203	Immune cells	CD4Tconv	Th1	T	13	T	Patient67	Tumor	58	Male	Metastatic
Cy67.CD45pos.S2.B10_S22	3.44342	5.93493	Immune cells	CD4Tconv	Th1	T	13	T	Patient67	Tumor	58	Male	Metastatic
Cy67.CD45pos.S2.B11_S23	3.77394	5.86262	Immune cells	CD4Tconv	Th1	T	13	T	Patient67	Tumor	58	Male	Metastatic
Cy67.CD45pos.S2.B12_S24	3.77411	5.95545	Immune cells	CD4Tconv	Th1	T	13	T	Patient67	Tumor	58	Male	Metastatic
Cy67.CD45pos.S2.B1_S13	3.66013	5.61661	Immune cells	CD4Tconv	Th1	T	13	T	Patient67	Tumor	58	Male	Metastatic
Cy67.CD45pos.S2.B3_S15	3.64932	5.90701	Immune cells	CD4Tconv	Th1	T	13	T	Patient67	Tumor	58	Male	Metastatic
Cy67.CD45pos.S2.B4_S16	3.80842	5.21853	Immune cells	CD4Tconv	Th1	T	13	T	Patient67	Tumor	58	Male	Metastatic
Cy67.CD45pos.S2.B5_S17	3.40884	5.87785	Immune cells	CD4Tconv	Th1	T	13	T	Patient67	Tumor	58	Male	Metastatic
Cy67.CD45pos.S2.B7_S19	3.74362	5.74564	Immune cells	CD4Tconv	Th1	T	13	T	Patient67	Tumor	58	Male	Metastatic
Cy67.CD45pos.S2.B8_S20	3.63595	5.51042	Immune cells	CD4Tconv	Th1	T	13	T	Patient67	Tumor	58	Male	Metastatic
Cy67.CD45pos.S2.B9_S21	3.63406	5.72997	Immune cells	CD4Tconv	Th1	T	13	T	Patient67	Tumor	58	Male	Metastatic
Cy67.CD45pos.S2.C3_S27	4.08337	5.14191	Immune cells	CD4Tconv	Th1	T	13	T	Patient67	Tumor	58	Male	Metastatic
Cy67.CD45pos.S2.C4_S28	3.99021	4.37663	Immune cells	CD4Tconv	Tfh	NK	4	NK	Patient67	Tumor	58	Male	Metastatic
Cy67.CD45pos.S2.C5_S29	3.34478	5.42706	Immune cells	CD4Tconv	Tfh	T	4	T	Patient67	Tumor	58	Male	Metastatic
Cy67.CD45pos.S2.C6_S30	4.0974	5.36163	Immune cells	CD4Tconv	Th1	T	13	T	Patient67	Tumor	58	Male	Metastatic
Cy67.CD45pos.S2.C8_S32	4.56084	5.56834	Immune cells	CD4Tconv	Th1	T	13	T	Patient67	Tumor	58	Male	Metastatic
Cy67.CD45pos.S2.C9_S33	3.18175	5.98182	Immune cells	CD4Tconv	Th1	Malignant	13	Malignant	Patient67	Tumor	58	Male	Metastatic
Cy67.CD45pos.S2.D10_S46	4.29689	5.73113	Immune cells	CD4Tconv	Th1	T	13	T	Patient67	Tumor	58	Male	Metastatic
Cy67.CD45pos.S2.D11_S47	3.72596	5.32917	Immune cells	CD4Tconv	Th1	T	13	T	Patient67	Tumor	58	Male	Metastatic
Cy67.CD45pos.S2.D12_S48	6.19717	5.32538	Immune cells	CD4Tconv	CD4Tn	T	2	T	Patient67	Tumor	58	Male	Metastatic
Cy67.CD45pos.S2.D1_S37	4.12667	5.38442	Immune cells	CD4Tconv	Th1	Malignant	13	Malignant	Patient67	Tumor	58	Male	Metastatic
Cy67.CD45pos.S2.D3_S39	3.90645	5.89054	Immune cells	CD4Tconv	Th1	T	13	T	Patient67	Tumor	58	Male	Metastatic
Cy67.CD45pos.S2.D4_S40	4.01959	5.19233	Immune cells	CD4Tconv	Th1	T	13	T	Patient67	Tumor	58	Male	Metastatic
Cy67.CD45pos.S2.D5_S41	3.54371	5.97945	Immune cells	CD4Tconv	Th1	T	13	T	Patient67	Tumor	58	Male	Metastatic
Cy67.CD45pos.S2.D8_S44	3.45251	5.92012	Immune cells	CD4Tconv	Th1	T	13	T	Patient67	Tumor	58	Male	Metastatic
Cy67.CD45pos.S2.D9_S45	4.15278	5.78929	Immune cells	CD4Tconv	Th1	T	13	T	Patient67	Tumor	58	Male	Metastatic
Cy67.CD45pos.S2.E10_S58	4.42886	5.61238	Immune cells	CD4Tconv	Th1	T	13	T	Patient67	Tumor	58	Male	Metastatic
Cy67.CD45pos.S2.E12_S60	4.07277	5.55945	Immune cells	CD4Tconv	Th1	T	13	T	Patient67	Tumor	58	Male	Metastatic
Cy67.CD45pos.S2.E1_S49	4.30231	5.51515	Immune cells	CD4Tconv	Th1	T	13	T	Patient67	Tumor	58	Male	Metastatic
Cy67.CD45pos.S2.E2_S50	5.16595	5.52361	Immune cells	CD4Tconv	CD4Tn	T	2	T	Patient67	Tumor	58	Male	Metastatic
Cy67.CD45pos.S2.E3_S51	3.9539	4.41746	Immune cells	CD4Tconv	Tfh	T	4	T	Patient67	Tumor	58	Male	Metastatic
Cy67.CD45pos.S2.E4_S52	4.01011	5.90627	Immune cells	CD4Tconv	Th1	T	13	T	Patient67	Tumor	58	Male	Metastatic
Cy67.CD45pos.S2.E5_S53	3.92979	5.82479	Immune cells	CD4Tconv	Th1	T	13	T	Patient67	Tumor	58	Male	Metastatic
Cy67.CD45pos.S2.E7_S55	4.15605	5.79218	Immune cells	CD4Tconv	Th1	T	13	T	Patient67	Tumor	58	Male	Metastatic
Cy67.CD45pos.S2.E8_S56	3.66038	5.9593	Immune cells	CD4Tconv	Th1	Malignant	13	Malignant	Patient67	Tumor	58	Male	Metastatic
Cy67.CD45pos.S2.E9_S57	4.12349	5.77283	Immune cells	CD4Tconv	Th1	T	13	T	Patient67	Tumor	58	Male	Metastatic
Cy67.CD45pos.S2.F10_S70	4.94332	4.06421	Immune cells	CD4Tconv	Tfh	T	4	T	Patient67	Tumor	58	Male	Metastatic
Cy67.CD45pos.S2.F11_S71	3.93272	4.71166	Immune cells	CD4Tconv	Tfh	T	4	T	Patient67	Tumor	58	Male	Metastatic
Cy67.CD45pos.S2.F12_S72	5.86444	5.4495	Immune cells	CD4Tconv	CD4Tn	T	2	T	Patient67	Tumor	58	Male	Metastatic
Cy67.CD45pos.S2.F1_S61	4.71564	5.58347	Immune cells	CD4Tconv	Th1	T	13	T	Patient67	Tumor	58	Male	Metastatic
Cy67.CD45pos.S2.F4_S64	4.21572	4.91795	Immune cells	CD4Tconv	CD4Tn	T	2	T	Patient67	Tumor	58	Male	Metastatic
Cy67.CD45pos.S2.F7_S67	4.12469	5.1469	Immune cells	CD4Tconv	Th1	T	13	T	Patient67	Tumor	58	Male	Metastatic
Cy67.CD45pos.S2.F8_S68	5.35506	4.72563	Immune cells	CD4Tconv	CD4Tn	T	2	T	Patient67	Tumor	58	Male	Metastatic
Cy67.CD45pos.S2.F9_S69	5.75335	5.52851	Immune cells	CD4Tconv	CD4Tn	T	2	T	Patient67	Tumor	58	Male	Metastatic
Cy67.CD45pos.S2.G11_S83	5.3691	1.01242	Immune cells	CD4Tconv	Tfh	T	4	T	Patient67	Tumor	58	Male	Metastatic
Cy67.CD45pos.S2.G1_S73	3.97119	5.32194	Immune cells	CD4Tconv	Th1	T	13	T	Patient67	Tumor	58	Male	Metastatic
Cy67.CD45pos.S2.G3_S75	3.9791	5.67534	Immune cells	CD4Tconv	Th1	T	13	T	Patient67	Tumor	58	Male	Metastatic
Cy67.CD45pos.S2.G5_S77	3.85665	5.71042	Immune cells	CD4Tconv	Th1	T	13	T	Patient67	Tumor	58	Male	Metastatic
Cy67.CD45pos.S2.G6_S78	4.73736	5.54678	Immune cells	CD4Tconv	Th1	T	13	T	Patient67	Tumor	58	Male	Metastatic
Cy67.CD45pos.S2.G8_S80	4.32994	5.52503	Immune cells	CD4Tconv	Th1	T	13	T	Patient67	Tumor	58	Male	Metastatic
Cy67.CD45pos.S2.H1_S85	3.4172	5.03704	Immune cells	CD4Tconv	Tfh	T	4	T	Patient67	Tumor	58	Male	Metastatic
Cy67.CD45pos.S2.H2_S86	4.09581	4.83276	Immune cells	CD4Tconv	CD4Tn	T	2	T	Patient67	Tumor	58	Male	Metastatic
Cy67.CD45pos.S2.H3_S87	4.61362	5.55195	Immune cells	CD4Tconv	Th1	Malignant	13	Malignant	Patient67	Tumor	58	Male	Metastatic
Cy67.CD45pos.S2.H4_S88	3.65776	5.773	Immune cells	CD4Tconv	Th1	T	13	T	Patient67	Tumor	58	Male	Metastatic
Cy67.CD45pos.S2.H5_S89	3.81241	5.70019	Immune cells	CD4Tconv	Th1	Malignant	13	Malignant	Patient67	Tumor	58	Male	Metastatic
Cy67.CD45pos.S2.H6_S90	3.45705	5.70775	Immune cells	CD4Tconv	Th1	T	13	T	Patient67	Tumor	58	Male	Metastatic
Cy67.CD45pos.S2.H7_S91	5.12094	3.87814	Immune cells	CD4Tconv	CD4Tn	T	2	T	Patient67	Tumor	58	Male	Metastatic
Cy67.CD45pos.S2.H8_S92	3.60155	5.74373	Immune cells	CD4Tconv	Th1	T	13	T	Patient67	Tumor	58	Male	Metastatic
Cy67.CD45pos.S2.H9_S93	3.88481	4.67384	Immune cells	CD4Tconv	Tfh	Malignant	4	Malignant	Patient67	Tumor	58	Male	Metastatic
CY65_NEG_B_AAGAGGCA_AAGGAGTA	-5.51376	-0.534376	Immune cells	CD4Tconv	Tfh	Malignant	4	Malignant	Patient65	Tumor	65	Male	Metastatic
CY65_NEG_B_AAGAGGCA_AGAGTAGA	-5.59625	4.8088	Immune cells	CD4Tconv	Tfh	Unknown	4	Unknown	Patient65	Tumor	65	Male	Metastatic
CY65_NEG_E_AGAACATT_ACACGATC	8.5636	2.89933	Immune cells	CD4Tconv	CD4Tn	Unknown	2	Unknown	Patient65	Tumor	65	Male	Metastatic
CY65_NEG_E_AGAACATT_ACTGTATC	8.5974	2.03598	Immune cells	CD4Tconv	Tfh	T	4	T	Patient65	Tumor	65	Male	Metastatic
CY65_NEG_E_AGAACATT_AGGTCGCA	6.15726	2.21117	Immune cells	CD4Tconv	Tfh	T	4	T	Patient65	Tumor	65	Male	Metastatic
CY65_NEG_E_AGAACATT_CAACTCTC	8.46719	2.05486	Immune cells	CD4Tconv	Tfh	T	4	T	Patient65	Tumor	65	Male	Metastatic
CY65_POS_A_AGAACATT_TCCTTGGT	4.45949	4.22243	Immune cells	CD4Tconv	Tfh	T	4	T	Patient65	Tumor	65	Male	Metastatic
CY65_POS_A_AGAACATT_TCTGGCGA	6.562	4.53967	Immune cells	CD4Tconv	CD4Tn	T	2	T	Patient65	Tumor	65	Male	Metastatic
CY65_POS_B_AGGATGTG_AGGTTATC	6.05539	2.39153	Immune cells	CD4Tconv	Tfh	T	4	T	Patient65	Tumor	65	Male	Metastatic
CY65_POS_C_AGGATGTG_CTACCAGG	-6.12217	4.04914	Immune cells	CD4Tconv	Tfh	Malignant	4	Malignant	Patient65	Tumor	65	Male	Metastatic
CY65_POS_D_AGGCAGAA_TAGATCGC	-5.91338	4.3941	Immune cells	CD4Tconv	Th1	Malignant	13	Malignant	Patient65	Tumor	65	Male	Metastatic
CY65_POS_D_AGTGTCTT_AGGTAAGG	7.17727	5.60838	Immune cells	CD4Tconv	CD4Tn	T	2	T	Patient65	Tumor	65	Male	Metastatic
CY65_POS_E_AGTGTCTT_ATTCCTCT	7.5913	5.94491	Immune cells	CD4Tconv	CD4Tn	T	2	T	Patient65	Tumor	65	Male	Metastatic
CY65_POS_E_AGTGTCTT_CAACTCTC	3.91487	3.24206	Immune cells	CD4Tconv	Tfh	T	4	T	Patient65	Tumor	65	Male	Metastatic
CY65_POS_E_AGTGTCTT_GGTCCAGA	5.95192	3.81365	Immune cells	CD4Tconv	Tfh	T	4	T	Patient65	Tumor	65	Male	Metastatic
CY65_POS_E_AGTGTCTT_TCCTTGGT	8.80759	4.2885	Immune cells	CD4Tconv	CD4Tn	T	2	T	Patient65	Tumor	65	Male	Metastatic
CY65_POS_F_AGTGTCTT_TGTTCCGA	8.60821	5.27468	Immune cells	CD4Tconv	CD4Tn	T	2	T	Patient65	Tumor	65	Male	Metastatic
CY65_POS_F_ATCCGACA_AACGCATT	8.29619	4.88641	Immune cells	CD4Tconv	CD4Tn	Malignant	2	Malignant	Patient65	Tumor	65	Male	Metastatic
CY65_POS_F_ATCCGACA_AGGTAAGG	7.36297	4.78579	Immune cells	CD4Tconv	CD4Tn	T	2	T	Patient65	Tumor	65	Male	Metastatic
CY65_POS_F_ATCCGACA_CATGATCG	8.23144	3.97719	Immune cells	CD4Tconv	CD4Tn	Malignant	2	Malignant	Patient65	Tumor	65	Male	Metastatic
CY65_POS_G_ATCCGACA_CTGCGGAT	8.24048	3.07467	Immune cells	CD4Tconv	Tfh	T	4	T	Patient65	Tumor	65	Male	Metastatic
CY65_POS_G_ATCCGACA_GGTCCAGA	8.00675	4.69845	Immune cells	CD4Tconv	CD4Tn	Malignant	2	Malignant	Patient65	Tumor	65	Male	Metastatic
CY65_POS_G_CAAGGCGA_AAGTAGAG	8.23263	4.62892	Immune cells	CD4Tconv	CD4Tn	T	2	T	Patient65	Tumor	65	Male	Metastatic
CY65_POS_G_CAAGGCGA_ACACGATC	7.33317	4.86859	Immune cells	CD4Tconv	CD4Tn	T	2	T	Patient65	Tumor	65	Male	Metastatic
CY65_POS_G_CAAGGCGA_ACAGGTAT	8.18651	5.1254	Immune cells	CD4Tconv	CD4Tn	T	2	T	Patient65	Tumor	65	Male	Metastatic
CY65_POS_G_CAAGGCGA_AGGATCTA	8.07361	5.23371	Immune cells	CD4Tconv	CD4Tn	T	2	T	Patient65	Tumor	65	Male	Metastatic
CY65_POS_G_CAAGGCGA_AGGTAAGG	6.91132	4.93718	Immune cells	CD4Tconv	CD4Tn	T	2	T	Patient65	Tumor	65	Male	Metastatic
CY65_POS_H_CAAGGCGA_CAACTCTC	7.5066	2.44569	Immune cells	CD4Tconv	CD4Tn	T	2	T	Patient65	Tumor	65	Male	Metastatic
CY65_POS_H_CAAGGCGA_CATGATCG	8.31407	3.97855	Immune cells	CD4Tconv	CD4Tn	T	2	T	Patient65	Tumor	65	Male	Metastatic
CY65_POS_H_CAAGGCGA_CCAACATT	7.77875	5.52841	Immune cells	CD4Tconv	CD4Tn	T	2	T	Patient65	Tumor	65	Male	Metastatic
CY65_POS_H_CAAGGCGA_CTACCAGG	8.11424	5.13786	Immune cells	CD4Tconv	CD4Tn	T	2	T	Patient65	Tumor	65	Male	Metastatic
CY67_NEG_A_CAAGGCGA_TCCTTGGT	4.54358	3.13645	Immune cells	CD4Tconv	Tfh	T	4	T	Patient67	Tumor	58	Male	Metastatic
CY67_NEG_A_CAAGGCGA_TCTGGCGA	7.99658	2.31635	Immune cells	CD4Tconv	Tfh	T	4	T	Patient67	Tumor	58	Male	Metastatic
CY67_NEG_A_CAGAGAGG_ACTGCATA	6.71329	4.77099	Immune cells	CD4Tconv	CD4Tn	T	2	T	Patient67	Tumor	58	Male	Metastatic
cy84.Met.CD45.pos.G05.S941.comb	7.89666	4.14847	Immune cells	CD4Tconv	CD4Tn	T	2	T	Patient84	Tumor	67	Male	Metastatic
cy80.CD45.neg.B11.S407.comb	7.74332	4.82791	Immune cells	CD4Tconv	CD4Tn	T	2	T	Patient80	Tumor	86	Female	Metastatic
cy78.CD45.neg.1.H08.S572.comb	-5.36462	4.88077	Immune cells	CD4Tconv	Tfh	Malignant	4	Malignant	Patient78	Tumor	73	Male	Metastatic
cy84.Met.CD45.pos.D03.S903.comb	7.9805	3.97203	Immune cells	CD4Tconv	CD4Tn	T	2	T	Patient84	Tumor	67	Male	Metastatic
cy84.Met.CD45.pos.B05.S881.comb	8.30502	3.29146	Immune cells	CD4Tconv	CD4Tn	T	2	T	Patient84	Tumor	67	Male	Metastatic
cy80.CD45.neg.G12.S468.comb	8.65721	3.32161	Immune cells	CD4Tconv	CD4Tn	T	2	T	Patient80	Tumor	86	Female	Metastatic
cy80.CD45.neg.A07.S391.comb	7.3865	3.01976	Immune cells	CD4Tconv	Tfh	T	4	T	Patient80	Tumor	86	Female	Metastatic
cy80.CD45.neg.A05.S389.comb	8.70465	2.37982	Immune cells	CD4Tconv	Tfh	T	4	T	Patient80	Tumor	86	Female	Metastatic
cy80.CD45.neg.E04.S436.comb	7.11457	3.46991	Immune cells	CD4Tconv	Tfh	T	4	T	Patient80	Tumor	86	Female	Metastatic
cy80.CD45.neg.H03.S471.comb	7.78576	3.46003	Immune cells	CD4Tconv	CD4Tn	T	2	T	Patient80	Tumor	86	Female	Metastatic
cy80.CD45.neg.A12.S396.comb	5.99508	1.41067	Immune cells	CD4Tconv	Tfh	T	4	T	Patient80	Tumor	86	Female	Metastatic
cy84.Met.CD45.pos.B02.S878.comb	7.14148	3.56647	Immune cells	CD4Tconv	CD4Tn	T	2	T	Patient84	Tumor	67	Male	Metastatic
cy78.CD45.neg.2.A06.S582.comb	4.94415	5.59049	Immune cells	CD4Tconv	CD4Tn	T	2	T	Patient78	Tumor	73	Male	Metastatic
cy80.CD45.neg.A11.S395.comb	5.43476	2.14568	Immune cells	CD4Tconv	Tfh	T	4	T	Patient80	Tumor	86	Female	Metastatic
cy84.Met.CD45.pos.B07.S883.comb	7.60016	4.94838	Immune cells	CD4Tconv	CD4Tn	T	2	T	Patient84	Tumor	67	Male	Metastatic
cy84.Met.CD45.pos.G01.S937.comb	8.45586	3.77848	Immune cells	CD4Tconv	Tfh	T	4	T	Patient84	Tumor	67	Male	Metastatic
cy80.CD45.neg.C04.S412.comb	6.10681	2.60528	Immune cells	CD4Tconv	Tfh	T	4	T	Patient80	Tumor	86	Female	Metastatic
cy80.CD45.neg.G08.S464.comb	5.46503	2.63521	Immune cells	CD4Tconv	Tfh	T	4	T	Patient80	Tumor	86	Female	Metastatic
cy84.Met.CD45.pos.F04.S928.comb	7.50184	4.35378	Immune cells	CD4Tconv	CD4Tn	T	2	T	Patient84	Tumor	67	Male	Metastatic
cy80.CD45.neg.D11.S431.comb	5.40164	3.08966	Immune cells	CD4Tconv	Tfh	T	4	T	Patient80	Tumor	86	Female	Metastatic
cy84.Met.CD45.pos.C07.S895.comb	6.60424	5.32185	Immune cells	CD4Tconv	CD4Tn	T	2	T	Patient84	Tumor	67	Male	Metastatic
cy80.CD45.neg.D09.S429.comb	6.94395	5.37387	Immune cells	CD4Tconv	CD4Tn	T	2	T	Patient80	Tumor	86	Female	Metastatic
cy84.Met.CD45.pos.G07.S943.comb	7.3728	4.36625	Immune cells	CD4Tconv	Tfh	T	4	T	Patient84	Tumor	67	Male	Metastatic
cy84.Met.CD45.pos.A04.S868.comb	5.23386	2.96487	Immune cells	CD4Tconv	Tfh	T	4	T	Patient84	Tumor	67	Male	Metastatic
cy84.Met.CD45.pos.A11.S875.comb	7.98575	5.4359	Immune cells	CD4Tconv	CD4Tn	T	2	T	Patient84	Tumor	67	Male	Metastatic
cy80.CD45.neg.H11.S479.comb	6.23171	0.942092	Immune cells	CD4Tconv	Tfh	T	4	T	Patient80	Tumor	86	Female	Metastatic
cy84.Met.CD45.pos.B08.S884.comb	7.32409	5.41866	Immune cells	CD4Tconv	CD4Tn	T	2	T	Patient84	Tumor	67	Male	Metastatic
cy80.CD45.neg.E06.S438.comb	6.25523	2.84819	Immune cells	CD4Tconv	CD4Tn	T	2	T	Patient80	Tumor	86	Female	Metastatic
cy80.CD45.neg.D05.S425.comb	6.48968	3.06226	Immune cells	CD4Tconv	CD4Tn	T	2	T	Patient80	Tumor	86	Female	Metastatic
cy84.Met.CD45.pos.F11.S935.comb	8.70911	4.17226	Immune cells	CD4Tconv	CD4Tn	Unknown	2	Unknown	Patient84	Tumor	67	Male	Metastatic
cy80.CD45.neg.D08.S428.comb	6.75855	5.82352	Immune cells	CD4Tconv	CD4Tn	T	2	T	Patient80	Tumor	86	Female	Metastatic
cy84_Primary_CD45_pos_A09_S393_comb	7.29861	4.79698	Immune cells	CD4Tconv	CD4Tn	T	2	T	Patient84	Tumor	67	Male	Metastatic
cy84_Primary_CD45_pos_E05_S437_comb	8.59527	5.77802	Immune cells	CD4Tconv	CD4Tn	T	2	T	Patient84	Tumor	67	Male	Metastatic
cy84_Primary_CD45_pos_H09_S477_comb	8.83664	3.88637	Immune cells	CD4Tconv	CD4Tn	T	2	T	Patient84	Tumor	67	Male	Metastatic
cy84_Primary_CD45_pos_A06_S390_comb	7.02417	4.02513	Immune cells	CD4Tconv	CD4Tn	T	2	T	Patient84	Tumor	67	Male	Metastatic
cy84_Primary_CD45_pos_G06_S462_comb	7.49964	5.73866	Immune cells	CD4Tconv	CD4Tn	T	2	T	Patient84	Tumor	67	Male	Metastatic
cy84_Primary_CD45_pos_D07_S427_comb	7.81303	4.9614	Immune cells	CD4Tconv	CD4Tn	T	2	T	Patient84	Tumor	67	Male	Metastatic
cy84_Primary_CD45_pos_B04_S400_comb	8.30381	4.62285	Immune cells	CD4Tconv	CD4Tn	T	2	T	Patient84	Tumor	67	Male	Metastatic
cy84_Primary_CD45_pos_E02_S434_comb	8.03219	3.14777	Immune cells	CD4Tconv	Tfh	T	4	T	Patient84	Tumor	67	Male	Metastatic
cy84_Primary_CD45_pos_C06_S414_comb	5.53605	1.00429	Immune cells	CD4Tconv	Tfh	T	4	T	Patient84	Tumor	67	Male	Metastatic
cy84_Primary_CD45_pos_H02_S470_comb	7.13751	2.3036	Immune cells	CD4Tconv	Tfh	T	4	T	Patient84	Tumor	67	Male	Metastatic
cy84_Primary_CD45_pos_B11_S407_comb	6.28468	3.21366	Immune cells	CD4Tconv	CD4Tn	T	2	T	Patient84	Tumor	67	Male	Metastatic
cy84_Primary_CD45_pos_E04_S436_comb	7.58506	6.03174	Immune cells	CD4Tconv	CD4Tn	T	2	T	Patient84	Tumor	67	Male	Metastatic
cy84_Primary_CD45_pos_D11_S431_comb	7.90495	4.28868	Immune cells	CD4Tconv	Tfh	T	4	T	Patient84	Tumor	67	Male	Metastatic
cy84_Primary_CD45_pos_B09_S405_comb	6.76628	5.54572	Immune cells	CD4Tconv	CD4Tn	T	2	T	Patient84	Tumor	67	Male	Metastatic
cy84_Primary_CD45_pos_B10_S406_comb	6.56541	4.52863	Immune cells	CD4Tconv	CD4Tn	T	2	T	Patient84	Tumor	67	Male	Metastatic
cy84_Primary_CD45_pos_G05_S461_comb	7.87825	4.85886	Immune cells	CD4Tconv	CD4Tn	T	2	T	Patient84	Tumor	67	Male	Metastatic
cy84_Primary_CD45_pos_E09_S441_comb	8.74777	2.95006	Immune cells	CD4Tconv	CD4Tn	T	2	T	Patient84	Tumor	67	Male	Metastatic
cy84_Primary_CD45_pos_H10_S478_comb	8.65254	4.78563	Immune cells	CD4Tconv	CD4Tn	T	2	T	Patient84	Tumor	67	Male	Metastatic
cy84_Primary_CD45_pos_C03_S411_comb	5.77843	1.47149	Immune cells	CD4Tconv	Tfh	T	4	T	Patient84	Tumor	67	Male	Metastatic
cy84_Primary_CD45_pos_C04_S412_comb	5.27196	2.88801	Immune cells	CD4Tconv	Tfh	T	4	T	Patient84	Tumor	67	Male	Metastatic
cy84_Primary_CD45_pos_G12_S468_comb	6.71497	5.27387	Immune cells	CD4Tconv	CD4Tn	T	2	T	Patient84	Tumor	67	Male	Metastatic
cy84_Primary_CD45_pos_C10_S418_comb	8.05454	5.96888	Immune cells	CD4Tconv	CD4Tn	T	2	T	Patient84	Tumor	67	Male	Metastatic
cy84_Primary_CD45_pos_H03_S471_comb	7.8042	5.99447	Immune cells	CD4Tconv	CD4Tn	T	2	T	Patient84	Tumor	67	Male	Metastatic
cy84_Primary_CD45_pos_D09_S429_comb	7.3046	5.22479	Immune cells	CD4Tconv	CD4Tn	T	2	T	Patient84	Tumor	67	Male	Metastatic
cy84_Primary_CD45_pos_G07_S463_comb	5.93804	5.00977	Immune cells	CD4Tconv	CD4Tn	T	2	T	Patient84	Tumor	67	Male	Metastatic
cy84_Primary_CD45_pos_C11_S419_comb	6.56271	-0.36028	Immune cells	CD4Tconv	Tfh	NK	4	NK	Patient84	Tumor	67	Male	Metastatic
cy84_Primary_CD45_pos_D03_S423_comb	5.5735	3.06483	Immune cells	CD4Tconv	Tfh	T	4	T	Patient84	Tumor	67	Male	Metastatic
cy84_Primary_CD45_pos_D06_S426_comb	6.12486	2.25973	Immune cells	CD4Tconv	Tfh	T	4	T	Patient84	Tumor	67	Male	Metastatic
cy60_1_cd_45_pos_4_B04_S16_comb	8.27167	4.53094	Immune cells	CD4Tconv	CD4Tn	T	2	T	Patient60	Tumor	69	Male	Metastatic
cy60_1_cd_45_pos_4_G06_S78_comb	7.81638	5.73729	Immune cells	CD4Tconv	CD4Tn	T	2	T	Patient60	Tumor	69	Male	Metastatic
cy60_1_cd_45_pos_4_B10_S22_comb	6.62678	4.54576	Immune cells	CD4Tconv	CD4Tn	T	2	T	Patient60	Tumor	69	Male	Metastatic
cy60_1_cd_45_pos_4_A06_S6_comb	7.40125	3.16213	Immune cells	CD4Tconv	CD4Tn	T	2	T	Patient60	Tumor	69	Male	Metastatic
cy60_1_cd_45_pos_4_G12_S84_comb	6.59394	5.32562	Immune cells	CD4Tconv	CD4Tn	T	2	T	Patient60	Tumor	69	Male	Metastatic
cy60_1_cd_45_pos_3_H11_S383_comb	8.79507	2.27911	Immune cells	CD4Tconv	Tfh	T	4	T	Patient60	Tumor	69	Male	Metastatic
cy60_1_cd_45_pos_3_A05_S293_comb	7.25387	3.65728	Immune cells	CD4Tconv	CD4Tn	T	2	T	Patient60	Tumor	69	Male	Metastatic
cy88_cd_45_pos_G03_S459_comb	8.45847	3.18287	Immune cells	CD4Tconv	CD4Tn	T	2	T	Patient88	Tumor	54	Female	Metastatic
cy60_1_cd_45_pos_4_D03_S39_comb	5.72333	2.98893	Immune cells	CD4Tconv	Tfh	T	4	T	Patient60	Tumor	69	Male	Metastatic
cy60_1_cd_45_pos_3_F04_S352_comb	8.9228	3.40735	Immune cells	CD4Tconv	CD4Tn	T	2	T	Patient60	Tumor	69	Male	Metastatic
cy60_1_cd_45_pos_4_C03_S27_comb	5.75457	1.47235	Immune cells	CD4Tconv	Tfh	T	4	T	Patient60	Tumor	69	Male	Metastatic
cy88_cd_45_pos_3_F07_S643_comb	7.67575	3.85661	Immune cells	CD4Tconv	Tfh	T	4	T	Patient88	Tumor	54	Female	Metastatic
cy60_1_cd_45_neg_3_H07_S571_comb	-5.88554	4.50633	Immune cells	CD4Tconv	Tfh	Malignant	4	Malignant	Patient60	Tumor	69	Male	Metastatic
cy88_cd_45_pos_D11_S431_comb	5.13905	2.27003	Immune cells	CD4Tconv	Tfh	T	4	T	Patient88	Tumor	54	Female	Metastatic
cy88_cd_45_pos_3_B07_S595_comb	8.55015	2.80071	Immune cells	CD4Tconv	Tfh	T	4	T	Patient88	Tumor	54	Female	Metastatic
cy88_cd_45_pos_3_B05_S593_comb	8.40736	2.08063	Immune cells	CD4Tconv	Tfh	T	4	T	Patient88	Tumor	54	Female	Metastatic
cy60_1_cd_45_pos_3_C05_S317_comb	8.66138	2.26883	Immune cells	CD4Tconv	Tfh	T	4	T	Patient60	Tumor	69	Male	Metastatic
cy60_1_cd_45_pos_3_D01_S325_comb	9.02663	4.31638	Immune cells	CD4Tconv	CD4Tn	T	2	T	Patient60	Tumor	69	Male	Metastatic
cy88_cd_45_pos_B07_S403_comb	8.91379	4.23818	Immune cells	CD4Tconv	Tfh	T	4	T	Patient88	Tumor	54	Female	Metastatic
cy88_cd_45_pos_C09_S417_comb	5.84864	2.24907	Immune cells	CD4Tconv	Tfh	T	4	T	Patient88	Tumor	54	Female	Metastatic
cy60_1_cd_45_pos_4_E09_S57_comb	8.66675	2.84025	Immune cells	CD4Tconv	CD4Tn	T	2	T	Patient60	Tumor	69	Male	Metastatic
cy60_1_cd_45_pos_3_G04_S364_comb	8.83194	3.30268	Immune cells	CD4Tconv	Tfh	T	4	T	Patient60	Tumor	69	Male	Metastatic
cy60_1_cd_45_pos_4_C10_S34_comb	7.83032	5.91928	Immune cells	CD4Tconv	CD4Tn	T	2	T	Patient60	Tumor	69	Male	Metastatic
cy60_1_cd_45_pos_4_E02_S50_comb	7.9936	3.15742	Immune cells	CD4Tconv	Tfh	T	4	T	Patient60	Tumor	69	Male	Metastatic
cy88_cd_45_pos_H10_S478_comb	6.68264	1.96687	Immune cells	CD4Tconv	Tfh	T	4	T	Patient88	Tumor	54	Female	Metastatic
cy88_cd_45_pos_F07_S451_comb	8.93091	4.34751	Immune cells	CD4Tconv	Tfh	T	4	T	Patient88	Tumor	54	Female	Metastatic
cy60_1_cd_45_pos_4_B11_S23_comb	6.22474	3.30053	Immune cells	CD4Tconv	CD4Tn	T	2	T	Patient60	Tumor	69	Male	Metastatic
cy80_CD_90_pos_F03_S927_comb	-6.35708	-2.42102	Immune cells	CD4Tconv	Th1	Malignant	13	Malignant	Patient80	Tumor	86	Female	Metastatic
cy60_1_cd_45_pos_3_C07_S319_comb	7.27689	3.89275	Immune cells	CD4Tconv	CD4Tn	T	2	T	Patient60	Tumor	69	Male	Metastatic
cy60_1_cd_45_pos_3_B06_S306_comb	8.52531	3.57593	Immune cells	CD4Tconv	CD4Tn	T	2	T	Patient60	Tumor	69	Male	Metastatic
cy60_1_cd_45_pos_3_F08_S356_comb	8.48741	2.90278	Immune cells	CD4Tconv	Tfh	T	4	T	Patient60	Tumor	69	Male	Metastatic
cy88_cd_45_pos_H06_S474_comb	9.15635	4.2335	Immune cells	CD4Tconv	Tfh	T	4	T	Patient88	Tumor	54	Female	Metastatic
cy60_1_cd_45_pos_3_E02_S338_comb	6.45559	4.76427	Immune cells	CD4Tconv	Tfh	T	4	T	Patient60	Tumor	69	Male	Metastatic
cy60_1_cd_45_pos_4_D06_S42_comb	6.17249	2.20313	Immune cells	CD4Tconv	Tfh	T	4	T	Patient60	Tumor	69	Male	Metastatic
cy60_1_cd_45_pos_4_D07_S43_comb	7.86309	5.18945	Immune cells	CD4Tconv	CD4Tn	T	2	T	Patient60	Tumor	69	Male	Metastatic
cy60_1_cd_45_pos_4_G07_S79_comb	6.03724	5.11734	Immune cells	CD4Tconv	CD4Tn	T	2	T	Patient60	Tumor	69	Male	Metastatic
cy88_cd_45_pos_3_F09_S645_comb	8.67071	2.18717	Immune cells	CD4Tconv	Tfh	T	4	T	Patient88	Tumor	54	Female	Metastatic
cy60_1_cd_45_pos_4_C11_S35_comb	6.60426	-0.393314	Immune cells	CD4Tconv	Tfh	NK	4	NK	Patient60	Tumor	69	Male	Metastatic
cy88_cd_45_pos_3_C09_S609_comb	8.81509	2.62191	Immune cells	CD4Tconv	Tfh	T	4	T	Patient88	Tumor	54	Female	Metastatic
cy88_cd_45_pos_3_B09_S597_comb	9.18658	4.78244	Immune cells	CD4Tconv	CD4Tn	T	2	T	Patient88	Tumor	54	Female	Metastatic
cy60_1_cd_45_pos_4_H03_S87_comb	8.01328	6.02759	Immune cells	CD4Tconv	CD4Tn	T	2	T	Patient60	Tumor	69	Male	Metastatic
cy88_cd_45_pos_E07_S439_comb	9.10359	4.82368	Immune cells	CD4Tconv	CD4Tn	T	2	T	Patient88	Tumor	54	Female	Metastatic
cy60_1_cd_45_pos_3_B07_S307_comb	8.80535	2.13781	Immune cells	CD4Tconv	Tfh	T	4	T	Patient60	Tumor	69	Male	Metastatic
cy88_cd_45_pos_F09_S453_comb	7.76426	3.2889	Immune cells	CD4Tconv	Tfh	T	4	T	Patient88	Tumor	54	Female	Metastatic
cy88_cd_45_pos_C11_S419_comb	9.00013	5.22409	Immune cells	CD4Tconv	Tfh	T	4	T	Patient88	Tumor	54	Female	Metastatic
cy80_CD_90_pos_E03_S915_comb	-6.36752	-2.45316	Immune cells	CD4Tconv	Th1	Malignant	13	Malignant	Patient80	Tumor	86	Female	Metastatic
cy60_1_cd_45_pos_4_D11_S47_comb	7.68262	4.60057	Immune cells	CD4Tconv	Tfh	T	4	T	Patient60	Tumor	69	Male	Metastatic
cy60_1_cd_45_pos_HC_pos_HLDAR_pos_D07_S1003_comb	8.62312	2.09267	Immune cells	CD4Tconv	Tfh	T	4	T	Patient60	Tumor	69	Male	Metastatic
cy60_1_cd_45_pos_3_H01_S373_comb	8.8379	3.15838	Immune cells	CD4Tconv	CD4Tn	T	2	T	Patient60	Tumor	69	Male	Metastatic
cy60_1_cd_45_pos_4_E04_S52_comb	7.6475	6.05781	Immune cells	CD4Tconv	CD4Tn	T	2	T	Patient60	Tumor	69	Male	Metastatic
cy88_cd_45_pos_E11_S443_comb	8.20143	2.36409	Immune cells	CD4Tconv	Tfh	T	4	T	Patient88	Tumor	54	Female	Metastatic
cy60_1_cd_45_pos_3_F01_S349_comb	8.95653	4.08298	Immune cells	CD4Tconv	CD4Tn	T	2	T	Patient60	Tumor	69	Male	Metastatic
cy88_cd_45_pos_B09_S405_comb	4.37535	0.947604	Immune cells	CD4Tconv	Tfh	T	4	T	Patient88	Tumor	54	Female	Metastatic
cy88_cd_45_pos_3_D09_S621_comb	9.18907	4.52826	Immune cells	CD4Tconv	CD4Tn	T	2	T	Patient88	Tumor	54	Female	Metastatic
cy60_1_cd_45_pos_4_H02_S86_comb	7.0523	2.24595	Immune cells	CD4Tconv	Tfh	T	4	T	Patient60	Tumor	69	Male	Metastatic
cy60_1_cd_45_pos_3_D09_S333_comb	7.66374	3.91395	Immune cells	CD4Tconv	CD4Tn	Malignant	2	Malignant	Patient60	Tumor	69	Male	Metastatic
cy60_1_cd_45_pos_3_E09_S345_comb	4.74681	1.07846	Immune cells	CD4Tconv	Tfh	T	4	T	Patient60	Tumor	69	Male	Metastatic
cy60_1_cd_45_pos_3_G03_S363_comb	8.77738	2.13973	Immune cells	CD4Tconv	Tfh	T	4	T	Patient60	Tumor	69	Male	Metastatic
cy60_1_cd_45_neg_1_D12_S240_comb	3.05609	5.68445	Immune cells	CD4Tconv	Th1	Malignant	13	Malignant	Patient60	Tumor	69	Male	Metastatic
cy88_cd_45_pos_3_C07_S607_comb	8.74384	5.53858	Immune cells	CD4Tconv	Tfh	T	4	T	Patient88	Tumor	54	Female	Metastatic
cy88_cd_45_pos_E03_S435_comb	6.28517	1.18076	Immune cells	CD4Tconv	Tfh	T	4	T	Patient88	Tumor	54	Female	Metastatic
cy60_1_cd_45_pos_4_A09_S9_comb	7.0876	5.12083	Immune cells	CD4Tconv	CD4Tn	T	2	T	Patient60	Tumor	69	Male	Metastatic
cy60_1_cd_45_pos_4_D09_S45_comb	7.45824	5.27857	Immune cells	CD4Tconv	CD4Tn	T	2	T	Patient60	Tumor	69	Male	Metastatic
cy88_cd_45_pos_E09_S441_comb	9.02324	4.5289	Immune cells	CD4Tconv	Tfh	T	4	T	Patient88	Tumor	54	Female	Metastatic
cy60_1_cd_45_pos_3_F06_S354_comb	3.77182	4.95392	Immune cells	CD4Tconv	Tfh	T	4	T	Patient60	Tumor	69	Male	Metastatic
cy60_1_cd_45_pos_3_H02_S374_comb	5.09428	1.14577	Immune cells	CD4Tconv	Tfh	T	4	T	Patient60	Tumor	69	Male	Metastatic
cy60_1_cd_45_pos_3_F02_S350_comb	7.09786	3.58068	Immune cells	CD4Tconv	Tfh	T	4	T	Patient60	Tumor	69	Male	Metastatic
cy88_cd_45_pos_3_F04_S640_comb	6.53951	2.47828	Immune cells	CD4Tconv	Tfh	T	4	T	Patient88	Tumor	54	Female	Metastatic
cy60_1_cd_45_pos_4_H09_S93_comb	8.71056	3.91231	Immune cells	CD4Tconv	CD4Tn	T	2	T	Patient60	Tumor	69	Male	Metastatic
cy60_1_cd_45_pos_3_D11_S335_comb	5.98766	1.91257	Immune cells	CD4Tconv	Tfh	T	4	T	Patient60	Tumor	69	Male	Metastatic
cy60_1_cd_45_pos_3_C08_S320_comb	7.02858	3.47269	Immune cells	CD4Tconv	Tfh	T	4	T	Patient60	Tumor	69	Male	Metastatic
cy88_cd_45_pos_C02_S410_comb	2.93083	6.01854	Immune cells	CD4Tconv	Th1	T	13	T	Patient88	Tumor	54	Female	Metastatic
cy60_1_cd_45_pos_3_F11_S359_comb	8.88273	3.17034	Immune cells	CD4Tconv	CD4Tn	T	2	T	Patient60	Tumor	69	Male	Metastatic
cy88_cd_45_pos_G11_S467_comb	8.73046	4.04979	Immune cells	CD4Tconv	Tfh	T	4	T	Patient88	Tumor	54	Female	Metastatic
cy60_1_cd_45_pos_4_B09_S21_comb	6.9236	5.63141	Immune cells	CD4Tconv	CD4Tn	T	2	T	Patient60	Tumor	69	Male	Metastatic
cy88_cd_45_pos_3_H08_S668_comb	7.92225	3.86523	Immune cells	CD4Tconv	CD4Tn	T	2	T	Patient88	Tumor	54	Female	Metastatic
cy88_cd_45_pos_D02_S422_comb	7.61949	3.48523	Immune cells	CD4Tconv	Tfh	T	4	T	Patient88	Tumor	54	Female	Metastatic
cy88_cd_45_pos_3_B03_S591_comb	8.77609	2.76117	Immune cells	CD4Tconv	Tfh	T	4	T	Patient88	Tumor	54	Female	Metastatic
cy60_1_cd_45_pos_4_C04_S28_comb	5.26519	2.93703	Immune cells	CD4Tconv	Tfh	T	4	T	Patient60	Tumor	69	Male	Metastatic
cy60_1_cd_45_pos_3_H05_S377_comb	8.83181	2.51049	Immune cells	CD4Tconv	Tfh	Unknown	4	Unknown	Patient60	Tumor	69	Male	Metastatic
cy60_1_cd_45_pos_3_G05_S365_comb	8.36019	2.72561	Immune cells	CD4Tconv	Tfh	T	4	T	Patient60	Tumor	69	Male	Metastatic
cy60_1_cd_45_pos_3_B10_S310_comb	8.79573	3.58529	Immune cells	CD4Tconv	CD4Tn	T	2	T	Patient60	Tumor	69	Male	Metastatic
cy88_cd_45_pos_C05_S413_comb	5.4597	2.42366	Immune cells	CD4Tconv	Tfh	T	4	T	Patient88	Tumor	54	Female	Metastatic
cy88_cd_45_pos_B01_S397_comb	8.66978	2.27037	Immune cells	CD4Tconv	Tfh	T	4	T	Patient88	Tumor	54	Female	Metastatic
cy60_1_cd_45_pos_3_C01_S313_comb	7.45938	3.73568	Immune cells	CD4Tconv	CD4Tn	T	2	T	Patient60	Tumor	69	Male	Metastatic
cy60_1_cd_45_pos_3_B04_S304_comb	8.73925	2.73526	Immune cells	CD4Tconv	Tfh	Unknown	4	Unknown	Patient60	Tumor	69	Male	Metastatic
cy60_1_cd_45_pos_4_C06_S30_comb	5.60965	0.905316	Immune cells	CD4Tconv	Tfh	T	4	T	Patient60	Tumor	69	Male	Metastatic
cy60_1_cd_45_pos_3_B08_S308_comb	8.80013	2.98142	Immune cells	CD4Tconv	CD4Tn	T	2	T	Patient60	Tumor	69	Male	Metastatic
CY88_3_F05_S641_comb	-7.01318	4.21936	Immune cells	CD4Tconv	Tfh	Malignant	4	Malignant	Patient88	Tumor	54	Female	Metastatic
CY88_3_D11_S623_comb	2.67934	5.6829	Immune cells	CD4Tconv	Th1	Malignant	13	Malignant	Patient88	Tumor	54	Female	Metastatic
CY89A_CD45_POS_10_C12_S228_comb	4.06505	5.3548	Immune cells	CD4Tconv	Th1	T	13	T	Patient89	Tumor	67	Male	Metastatic
CY89A_CD45_POS_4_E11_S443_comb	6.31829	2.79381	Immune cells	CD4Tconv	Tfh	T	4	T	Patient89	Tumor	67	Male	Metastatic
CY89A_CD45_POS_10_B02_S206_comb	7.16518	4.85188	Immune cells	CD4Tconv	CD4Tn	T	2	T	Patient89	Tumor	67	Male	Metastatic
CY89A_CD45_POS_6_B03_S111_comb	8.01975	5.61453	Immune cells	CD4Tconv	CD4Tn	T	2	T	Patient89	Tumor	67	Male	Metastatic
CY89A_CD45_POS_10_G12_S276_comb	7.02589	4.24891	Immune cells	CD4Tconv	CD4Tn	T	2	T	Patient89	Tumor	67	Male	Metastatic
CY89A_CD45_POS_4_B07_S403_comb	5.46408	3.08123	Immune cells	CD4Tconv	Tfh	T	4	T	Patient89	Tumor	67	Male	Metastatic
CY89A_CD45_POS_6_A07_S103_comb	7.85474	2.27094	Immune cells	CD4Tconv	Tfh	T	4	T	Patient89	Tumor	67	Male	Metastatic
CY89A_CD45_POS_4_B06_S402_comb	8.33205	4.84613	Immune cells	CD4Tconv	CD4Tn	T	2	T	Patient89	Tumor	67	Male	Metastatic
CY89A_CD45_POS_6_B11_S119_comb	8.34084	4.59304	Immune cells	CD4Tconv	Tfh	T	4	T	Patient89	Tumor	67	Male	Metastatic
CY89A_CD45_POS_4_A10_S394_comb	5.06806	2.3195	Immune cells	CD4Tconv	Tfh	T	4	T	Patient89	Tumor	67	Male	Metastatic
CY89A_CD45_POS_4_E04_S436_comb	7.95254	4.28721	Immune cells	CD4Tconv	CD4Tn	T	2	T	Patient89	Tumor	67	Male	Metastatic
CY89A_Core_15_F02_S62_comb	6.41403	1.88357	Immune cells	CD4Tconv	Tfh	T	4	T	Patient89	Tumor	67	Male	Metastatic
CY89A_Core_15_C07_S31_comb	8.25838	4.78087	Immune cells	CD4Tconv	CD4Tn	T	2	T	Patient89	Tumor	67	Male	Metastatic
CY89A_CD45_POS_4_E07_S439_comb	4.2953	2.27209	Immune cells	CD4Tconv	Tfh	T	4	T	Patient89	Tumor	67	Male	Metastatic
CY89A_CD45_POS_4_D05_S425_comb	7.59377	4.28341	Immune cells	CD4Tconv	CD4Tn	T	2	T	Patient89	Tumor	67	Male	Metastatic
CY89A_CD45_POS_10_A06_S198_comb	7.021	3.59784	Immune cells	CD4Tconv	CD4Tn	T	2	T	Patient89	Tumor	67	Male	Metastatic
CY89A_CD45_POS_6_G10_S178_comb	8.35065	3.82157	Immune cells	CD4Tconv	CD4Tn	T	2	T	Patient89	Tumor	67	Male	Metastatic
CY89A_CD45_POS_4_F12_S456_comb	7.16895	2.19117	Immune cells	CD4Tconv	Tfh	T	4	T	Patient89	Tumor	67	Male	Metastatic
CY89A_CD45_POS_6_G02_S170_comb	8.08814	4.60524	Immune cells	CD4Tconv	CD4Tn	T	2	T	Patient89	Tumor	67	Male	Metastatic
CY89A_CD45_POS_10_H07_S283_comb	8.59825	3.69926	Immune cells	CD4Tconv	CD4Tn	T	2	T	Patient89	Tumor	67	Male	Metastatic
CY89A_CD45_POS_6_G03_S171_comb	8.13575	4.94115	Immune cells	CD4Tconv	CD4Tn	T	2	T	Patient89	Tumor	67	Male	Metastatic
CY89A_CD45_POS_4_G01_S457_comb	7.73346	4.96915	Immune cells	CD4Tconv	CD4Tn	T	2	T	Patient89	Tumor	67	Male	Metastatic
CY89A_Core_15_E05_S53_comb	6.77165	3.98804	Immune cells	CD4Tconv	CD4Tn	Malignant	2	Malignant	Patient89	Tumor	67	Male	Metastatic
CY89A_Core_15_C08_S32_comb	8.16619	4.69557	Immune cells	CD4Tconv	CD4Tn	T	2	T	Patient89	Tumor	67	Male	Metastatic
CY89A_CD45_POS_4_E02_S434_comb	6.94578	5.61828	Immune cells	CD4Tconv	CD4Tn	T	2	T	Patient89	Tumor	67	Male	Metastatic
CY89A_Core_15_H12_S96_comb	7.50129	5.50086	Immune cells	CD4Tconv	CD4Tn	T	2	T	Patient89	Tumor	67	Male	Metastatic
CY89A_Core_15_A07_S7_comb	6.91025	5.58846	Immune cells	CD4Tconv	CD4Tn	Malignant	2	Malignant	Patient89	Tumor	67	Male	Metastatic
CY89A_CD45_POS_4_H03_S471_comb	8.36819	4.2832	Immune cells	CD4Tconv	CD4Tn	T	2	T	Patient89	Tumor	67	Male	Metastatic
CY89A_Core_15_G12_S84_comb	7.75009	5.02261	Immune cells	CD4Tconv	CD4Tn	Malignant	2	Malignant	Patient89	Tumor	67	Male	Metastatic
CY89A_Core_15_A01_S1_comb	6.44829	3.76907	Immune cells	CD4Tconv	Tfh	T	4	T	Patient89	Tumor	67	Male	Metastatic
CY89A_Core_15_G07_S79_comb	8.14008	4.34842	Immune cells	CD4Tconv	CD4Tn	T	2	T	Patient89	Tumor	67	Male	Metastatic
CY89A_CD45_POS_6_D04_S136_comb	3.02561	5.78112	Immune cells	CD4Tconv	Th1	T	13	T	Patient89	Tumor	67	Male	Metastatic
CY89A_CD45_POS_6_C11_S131_comb	7.5678	3.87227	Immune cells	CD4Tconv	CD4Tn	Malignant	2	Malignant	Patient89	Tumor	67	Male	Metastatic
CY89A_CD45_POS_4_C02_S410_comb	6.95323	4.76992	Immune cells	CD4Tconv	CD4Tn	T	2	T	Patient89	Tumor	67	Male	Metastatic
CY89A_CD45_POS_10_G06_S270_comb	4.08797	3.51054	Immune cells	CD4Tconv	Tfh	T	4	T	Patient89	Tumor	67	Male	Metastatic
CY89A_CD45_POS_4_E09_S441_comb	8.6273	2.23191	Immune cells	CD4Tconv	Tfh	T	4	T	Patient89	Tumor	67	Male	Metastatic
CY89A_CD45_POS_10_A10_S202_comb	7.58394	6.15814	Immune cells	CD4Tconv	CD4Tn	T	2	T	Patient89	Tumor	67	Male	Metastatic
CY89A_CD45_POS_4_C05_S413_comb	6.49894	3.10494	Immune cells	CD4Tconv	Tfh	Malignant	4	Malignant	Patient89	Tumor	67	Male	Metastatic
CY89A_Core_15_F12_S72_comb	6.21319	-0.0656601	Immune cells	CD4Tconv	Tfh	T	4	T	Patient89	Tumor	67	Male	Metastatic
CY89A_CD45_POS_6_D09_S141_comb	8.15855	3.96916	Immune cells	CD4Tconv	CD4Tn	Malignant	2	Malignant	Patient89	Tumor	67	Male	Metastatic
CY89A_CD45_POS_6_C02_S122_comb	8.72318	2.51017	Immune cells	CD4Tconv	Tfh	T	4	T	Patient89	Tumor	67	Male	Metastatic
CY89A_CD45_POS_4_A02_S386_comb	7.57458	2.88654	Immune cells	CD4Tconv	CD4Tn	T	2	T	Patient89	Tumor	67	Male	Metastatic
CY89A_CD45_POS_6_B10_S118_comb	8.44999	2.65629	Immune cells	CD4Tconv	Tfh	T	4	T	Patient89	Tumor	67	Male	Metastatic
CY89A_Core_15_F01_S61_comb	8.22288	4.32894	Immune cells	CD4Tconv	CD4Tn	T	2	T	Patient89	Tumor	67	Male	Metastatic
CY89A_CD45_POS_10_G02_S266_comb	8.48766	2.58623	Immune cells	CD4Tconv	Tfh	T	4	T	Patient89	Tumor	67	Male	Metastatic
CY89A_CD45_POS_6_H08_S188_comb	7.7636	4.27999	Immune cells	CD4Tconv	CD4Tn	T	2	T	Patient89	Tumor	67	Male	Metastatic
CY89A_CD45_POS_6_C06_S126_comb	8.01456	5.37108	Immune cells	CD4Tconv	CD4Tn	T	2	T	Patient89	Tumor	67	Male	Metastatic
CY89A_CD45_POS_10_B12_S216_comb	3.86508	5.0365	Immune cells	CD4Tconv	Tfh	T	4	T	Patient89	Tumor	67	Male	Metastatic
CY89A_Core_15_D01_S37_comb	8.17443	5.26222	Immune cells	CD4Tconv	CD4Tn	Malignant	2	Malignant	Patient89	Tumor	67	Male	Metastatic
CY89A_CD45_POS_6_F08_S164_comb	8.02309	3.38967	Immune cells	CD4Tconv	CD4Tn	T	2	T	Patient89	Tumor	67	Male	Metastatic
CY89A_Core_15_D12_S48_comb	5.59389	2.33254	Immune cells	CD4Tconv	Tfh	T	4	T	Patient89	Tumor	67	Male	Metastatic
CY89A_CD45_POS_4_G12_S468_comb	7.48845	4.57449	Immune cells	CD4Tconv	CD4Tn	Malignant	2	Malignant	Patient89	Tumor	67	Male	Metastatic
CY89A_CD45_POS_6_B01_S109_comb	7.00163	4.18193	Immune cells	CD4Tconv	CD4Tn	T	2	T	Patient89	Tumor	67	Male	Metastatic
CY89A_CD45_POS_10_F02_S254_comb	4.48566	5.52523	Immune cells	CD4Tconv	Th1	T	13	T	Patient89	Tumor	67	Male	Metastatic
CY89A_CD45_POS_4_A07_S391_comb	6.98266	3.97686	Immune cells	CD4Tconv	Tfh	T	4	T	Patient89	Tumor	67	Male	Metastatic
CY89A_CD45_POS_4_B08_S404_comb	6.60616	4.15891	Immune cells	CD4Tconv	Tfh	T	4	T	Patient89	Tumor	67	Male	Metastatic
CY89A_Core_15_H08_S92_comb	7.54075	5.38313	Immune cells	CD4Tconv	CD4Tn	T	2	T	Patient89	Tumor	67	Male	Metastatic
CY89A_CD45_POS_6_C03_S123_comb	8.65429	3.00876	Immune cells	CD4Tconv	CD4Tn	Malignant	2	Malignant	Patient89	Tumor	67	Male	Metastatic
CY89A_Core_15_D08_S44_comb	7.49547	3.5831	Immune cells	CD4Tconv	CD4Tn	T	2	T	Patient89	Tumor	67	Male	Metastatic
CY89A_CD45_POS_4_C08_S416_comb	7.37822	4.98214	Immune cells	CD4Tconv	CD4Tn	T	2	T	Patient89	Tumor	67	Male	Metastatic
CY89A_CD45_POS_4_H02_S470_comb	6.38638	5.12856	Immune cells	CD4Tconv	CD4Tn	T	2	T	Patient89	Tumor	67	Male	Metastatic
CY89A_Core_15_B11_S23_comb	6.6933	3.65304	Immune cells	CD4Tconv	Tfh	T	4	T	Patient89	Tumor	67	Male	Metastatic
CY89A_CD45_POS_6_E04_S148_comb	3.30903	5.4623	Immune cells	CD4Tconv	Tfh	T	4	T	Patient89	Tumor	67	Male	Metastatic
CY89A_CD45_POS_10_E11_S251_comb	8.05306	2.80723	Immune cells	CD4Tconv	Tfh	T	4	T	Patient89	Tumor	67	Male	Metastatic
CY89A_CD45_POS_6_H01_S181_comb	7.23203	5.12744	Immune cells	CD4Tconv	CD4Tn	T	2	T	Patient89	Tumor	67	Male	Metastatic
CY89A_CD45_POS_6_C09_S129_comb	7.11488	4.16295	Immune cells	CD4Tconv	CD4Tn	T	2	T	Patient89	Tumor	67	Male	Metastatic
CY89A_CD45_POS_4_C03_S411_comb	7.12872	5.41062	Immune cells	CD4Tconv	CD4Tn	Malignant	2	Malignant	Patient89	Tumor	67	Male	Metastatic
CY89A_CD45_POS_4_F03_S447_comb	0.573494	-1.7504	Immune cells	CD4Tconv	Tfh	T	4	T	Patient89	Tumor	67	Male	Metastatic
CY89A_CD45_POS_4_D09_S429_comb	2.97347	5.99538	Immune cells	CD4Tconv	Th1	T	13	T	Patient89	Tumor	67	Male	Metastatic
CY89A_Core_15_E12_S60_comb	8.59029	2.33478	Immune cells	CD4Tconv	Tfh	T	4	T	Patient89	Tumor	67	Male	Metastatic
CY89A_CD45_POS_4_C01_S409_comb	5.14581	3.02042	Immune cells	CD4Tconv	Tfh	T	4	T	Patient89	Tumor	67	Male	Metastatic
CY89A_CD45_POS_10_F11_S263_comb	6.43663	3.60499	Immune cells	CD4Tconv	Tfh	T	4	T	Patient89	Tumor	67	Male	Metastatic
CY89A_CD45_POS_10_F12_S264_comb	6.38237	4.43981	Immune cells	CD4Tconv	CD4Tn	T	2	T	Patient89	Tumor	67	Male	Metastatic
CY89A_CD45_POS_10_A05_S197_comb	7.10179	5.21842	Immune cells	CD4Tconv	CD4Tn	T	2	T	Patient89	Tumor	67	Male	Metastatic
CY89COREQ1_C11_S323_comb	8.33652	4.94695	Immune cells	CD4Tconv	CD4Tn	T	2	T	Patient89	Tumor	67	Male	Metastatic
CY89COREQ1_A02_S290_comb	7.07053	4.9296	Immune cells	CD4Tconv	CD4Tn	T	2	T	Patient89	Tumor	67	Male	Metastatic
CY75_1FNA_E07_S535_comb	6.74305	4.93159	Immune cells	CD4Tconv	CD4Tn	T	2	T	Patient75	Tumor	80	Male	Metastatic
CY89FNAQ2_B12_S408_comb	2.86742	5.84468	Immune cells	CD4Tconv	Th1	Malignant	13	Malignant	Patient89	Tumor	67	Male	Metastatic
CY89FNA_C01_S217_comb	6.50763	3.11519	Immune cells	CD4Tconv	Tfh	T	4	T	Patient89	Tumor	67	Male	Metastatic
CY89COREQ1_H09_S381_comb	7.30737	4.12053	Immune cells	CD4Tconv	CD4Tn	T	2	T	Patient89	Tumor	67	Male	Metastatic
CY75_1FNA_G09_S561_comb	6.36428	4.56561	Immune cells	CD4Tconv	CD4Tn	T	2	T	Patient75	Tumor	80	Male	Metastatic
CY75_1FNA_G07_S559_comb	6.23244	3.84351	Immune cells	CD4Tconv	CD4Tn	T	2	T	Patient75	Tumor	80	Male	Metastatic
CY89FNAQ2_C11_S419_comb	2.86186	5.6713	Immune cells	CD4Tconv	Th1	Unknown	13	Unknown	Patient89	Tumor	67	Male	Metastatic
CY89FNA_D02_S230_comb	7.6401	6.03537	Immune cells	CD4Tconv	CD4Tn	T	2	T	Patient89	Tumor	67	Male	Metastatic
CY75_1FNA_H02_S566_comb	7.20852	4.35729	Immune cells	CD4Tconv	CD4Tn	T	2	T	Patient75	Tumor	80	Male	Metastatic
CY75_1FNA_F01_S541_comb	7.22555	2.25872	Immune cells	CD4Tconv	Tfh	T	4	T	Patient75	Tumor	80	Male	Metastatic
CY89FNAQ2_B10_S406_comb	2.69384	5.6765	Immune cells	CD4Tconv	Th1	Malignant	13	Malignant	Patient89	Tumor	67	Male	Metastatic
CY89COREQ1_B04_S304_comb	5.69632	2.21291	Immune cells	CD4Tconv	Tfh	T	4	T	Patient89	Tumor	67	Male	Metastatic
CY89FNA_A02_S194_comb	8.55285	4.45409	Immune cells	CD4Tconv	CD4Tn	T	2	T	Patient89	Tumor	67	Male	Metastatic
CY89COREQ1_D01_S325_comb	8.19443	2.82911	Immune cells	CD4Tconv	Tfh	T	4	T	Patient89	Tumor	67	Male	Metastatic
CY89FNA_A03_S195_comb	6.34529	-0.0342572	Immune cells	CD4Tconv	Tfh	NK	4	NK	Patient89	Tumor	67	Male	Metastatic
CY89COREQ1_D03_S327_comb	7.68659	3.62703	Immune cells	CD4Tconv	CD4Tn	T	2	T	Patient89	Tumor	67	Male	Metastatic
CY89FNAQ2_D04_S424_comb	2.8564	5.70121	Immune cells	CD4Tconv	Th1	Unknown	13	Unknown	Patient89	Tumor	67	Male	Metastatic
CY89FNA_G10_S274_comb	7.94189	4.48634	Immune cells	CD4Tconv	CD4Tn	T	2	T	Patient89	Tumor	67	Male	Metastatic
CY89FNA_B07_S211_comb	5.46001	2.02853	Immune cells	CD4Tconv	Tfh	Malignant	4	Malignant	Patient89	Tumor	67	Male	Metastatic
CY89COREQ1_D10_S334_comb	8.19047	4.41064	Immune cells	CD4Tconv	CD4Tn	T	2	T	Patient89	Tumor	67	Male	Metastatic
CY75_1FNA_E11_S539_comb	3.65013	3.19901	Immune cells	CD4Tconv	Tfh	T	4	T	Patient75	Tumor	80	Male	Metastatic
CY75_1FNA_E12_S540_comb	6.60829	5.34244	Immune cells	CD4Tconv	CD4Tn	T	2	T	Patient75	Tumor	80	Male	Metastatic
CY89FNAQ2_A03_S387_comb	2.873	5.86436	Immune cells	CD4Tconv	Th1	Unknown	13	Unknown	Patient89	Tumor	67	Male	Metastatic
CY75_1FNA_A03_S483_comb	6.24847	0.0769917	Immune cells	CD4Tconv	Tfh	Unknown	4	Unknown	Patient75	Tumor	80	Male	Metastatic
CY89COREQ1_D06_S330_comb	8.22446	4.12379	Immune cells	CD4Tconv	CD4Tn	T	2	T	Patient89	Tumor	67	Male	Metastatic
CY89CORE11_E07_S151_comb	-5.34643	-0.540616	Immune cells	CD4Tconv	Tfh	Unknown	4	Unknown	Patient89	Tumor	67	Male	Metastatic
CY75_1FNA_G11_S563_comb	6.33143	4.06263	Immune cells	CD4Tconv	Tfh	T	4	T	Patient75	Tumor	80	Male	Metastatic
CY75_1FNA_H09_S573_comb	6.04533	5.51397	Immune cells	CD4Tconv	CD4Tn	T	2	T	Patient75	Tumor	80	Male	Metastatic
CY89COREQ1_B12_S312_comb	7.49078	2.69998	Immune cells	CD4Tconv	Tfh	T	4	T	Patient89	Tumor	67	Male	Metastatic
CY75_1FNA_A10_S490_comb	5.29915	3.23517	Immune cells	CD4Tconv	Tfh	T	4	T	Patient75	Tumor	80	Male	Metastatic
CY89COREQ1_B11_S311_comb	3.46548	2.16929	Immune cells	CD4Tconv	Tfh	T	4	T	Patient89	Tumor	67	Male	Metastatic
CY89COREQ1_D12_S336_comb	6.91768	2.95515	Immune cells	CD4Tconv	Tfh	T	4	T	Patient89	Tumor	67	Male	Metastatic
CY75_1FNA_H11_S575_comb	5.93443	4.27024	Immune cells	CD4Tconv	CD4Tn	T	2	T	Patient75	Tumor	80	Male	Metastatic
CY75_1FNA_F07_S547_comb	5.48897	4.38164	Immune cells	CD4Tconv	CD4Tn	T	2	T	Patient75	Tumor	80	Male	Metastatic
CY75_1FNA_A05_S485_comb	6.64532	4.95486	Immune cells	CD4Tconv	CD4Tn	T	2	T	Patient75	Tumor	80	Male	Metastatic
CY75_1FNA_E03_S531_comb	3.5572	2.53888	Immune cells	CD4Tconv	Tfh	T	4	T	Patient75	Tumor	80	Male	Metastatic
CY75_1FNA_F04_S544_comb	6.74128	2.44489	Immune cells	CD4Tconv	Tfh	T	4	T	Patient75	Tumor	80	Male	Metastatic
CY75_1FNA_F06_S546_comb	5.91239	4.4865	Immune cells	CD4Tconv	Tfh	T	4	T	Patient75	Tumor	80	Male	Metastatic
CY75_1FNA_A12_S492_comb	7.96051	2.49057	Immune cells	CD4Tconv	Tfh	T	4	T	Patient75	Tumor	80	Male	Metastatic
CY89FNAQ2_A11_S395_comb	2.8114	5.66782	Immune cells	CD4Tconv	Th1	Unknown	13	Unknown	Patient89	Tumor	67	Male	Metastatic
CY89COREQ1_E12_S348_comb	6.74665	4.647	Immune cells	CD4Tconv	CD4Tn	T	2	T	Patient89	Tumor	67	Male	Metastatic
CY89FNAQ2_C12_S420_comb	2.89909	5.8718	Immune cells	CD4Tconv	Th1	Malignant	13	Malignant	Patient89	Tumor	67	Male	Metastatic
CY89COREQ1_G05_S365_comb	8.69661	4.42478	Immune cells	CD4Tconv	CD4Tn	T	2	T	Patient89	Tumor	67	Male	Metastatic
CY89FNAQ2_A06_S390_comb	2.9099	5.94023	Immune cells	CD4Tconv	Th1	Malignant	13	Malignant	Patient89	Tumor	67	Male	Metastatic
CY75_1FNA_G03_S555_comb	5.7511	4.50772	Immune cells	CD4Tconv	CD4Tn	T	2	T	Patient75	Tumor	80	Male	Metastatic
CY75_1FNA_G01_S553_comb	5.25591	3.14531	Immune cells	CD4Tconv	Tfh	T	4	T	Patient75	Tumor	80	Male	Metastatic
CY89COREQ1_F04_S352_comb	8.39251	5.15022	Immune cells	CD4Tconv	CD4Tn	T	2	T	Patient89	Tumor	67	Male	Metastatic
CY75_1FNA_G04_S556_comb	7.07161	2.05692	Immune cells	CD4Tconv	Tfh	T	4	T	Patient75	Tumor	80	Male	Metastatic
CY89COREQ1_A06_S294_comb	6.68753	5.26653	Immune cells	CD4Tconv	CD4Tn	T	2	T	Patient89	Tumor	67	Male	Metastatic
CY75_1FNA_G06_S558_comb	4.03997	4.20055	Immune cells	CD4Tconv	Tfh	T	4	T	Patient75	Tumor	80	Male	Metastatic
CY89FNAQ2_A09_S393_comb	2.5803	5.6757	Immune cells	CD4Tconv	Th1	Malignant	13	Malignant	Patient89	Tumor	67	Male	Metastatic
CY75_1FNA_B01_S493_comb	4.37568	2.43969	Immune cells	CD4Tconv	Tfh	T	4	T	Patient75	Tumor	80	Male	Metastatic
cy94_cd45pos_4_D05_S41_comb	6.7675	4.56527	Immune cells	CD4Tconv	CD4Tn	T	2	T	Patient94	Tumor	54	Female	Metastatic
cy88_cd45pos_5_F03_S255_comb	7.6471	6.11714	Immune cells	CD4Tconv	Tfh	Malignant	4	Malignant	Patient88	Tumor	54	Female	Metastatic
cy88_cd45pos_5_F04_S256_comb	6.49411	-1.23263	Immune cells	CD4Tconv	Tfh	Malignant	4	Malignant	Patient88	Tumor	54	Female	Metastatic
cy94_cd45pos_G11_S179_comb	4.58767	5.56483	Immune cells	CD4Tconv	Th1	Malignant	13	Malignant	Patient94	Tumor	54	Female	Metastatic
cy94_cd45pos_A05_S101_comb	8.37302	5.41234	Immune cells	CD4Tconv	CD4Tn	T	2	T	Patient94	Tumor	54	Female	Metastatic
cy94_cd45pos_C07_S127_comb	6.34559	5.37088	Immune cells	CD4Tconv	CD4Tn	Unknown	2	Unknown	Patient94	Tumor	54	Female	Metastatic
cy94_cd45pos_4_D11_S47_comb	7.64918	5.17499	Immune cells	CD4Tconv	CD4Tn	T	2	T	Patient94	Tumor	54	Female	Metastatic
cy94_cd45pos_F04_S160_comb	9.01916	4.72284	Immune cells	CD4Tconv	CD4Tn	T	2	T	Patient94	Tumor	54	Female	Metastatic
cy94_cd45neg_cd90pos_G06_S366_comb	5.87482	5.4929	Immune cells	CD4Tconv	CD4Tn	T	2	T	Patient94	Tumor	54	Female	Metastatic
cy94_cd45pos_4_C10_S34_comb	8.61213	5.22318	Immune cells	CD4Tconv	CD4Tn	Malignant	2	Malignant	Patient94	Tumor	54	Female	Metastatic
cy94_cd45pos_G03_S171_comb	7.92035	5.97402	Immune cells	CD4Tconv	CD4Tn	T	2	T	Patient94	Tumor	54	Female	Metastatic
cy94_cd45pos_D12_S144_comb	8.11493	3.99799	Immune cells	CD4Tconv	CD4Tn	T	2	T	Patient94	Tumor	54	Female	Metastatic
cy94_cd45pos_4_E02_S50_comb	6.03861	2.29602	Immune cells	CD4Tconv	Tfh	T	4	T	Patient94	Tumor	54	Female	Metastatic
cy94_cd45pos_A11_S107_comb	4.5649	1.35942	Immune cells	CD4Tconv	Tfh	T	4	T	Patient94	Tumor	54	Female	Metastatic
cy94_cd45neg_cd90pos_E05_S341_comb	8.69726	4.17077	Immune cells	CD4Tconv	Tfh	Unknown	4	Unknown	Patient94	Tumor	54	Female	Metastatic
cy94_cd45pos_4_B03_S15_comb	6.71134	5.51231	Immune cells	CD4Tconv	CD4Tn	T	2	T	Patient94	Tumor	54	Female	Metastatic
cy94_cd45pos_4_C09_S33_comb	5.21896	5.66851	Immune cells	CD4Tconv	CD4Tn	T	2	T	Patient94	Tumor	54	Female	Metastatic
cy94_cd45pos_4_D02_S38_comb	5.78028	5.62068	Immune cells	CD4Tconv	Th1	Unknown	13	Unknown	Patient94	Tumor	54	Female	Metastatic
cy94_cd45pos_4_G07_S79_comb	4.76607	5.70516	Immune cells	CD4Tconv	Th1	T	13	T	Patient94	Tumor	54	Female	Metastatic
cy94_cd45pos_4_G11_S83_comb	7.38952	5.67368	Immune cells	CD4Tconv	CD4Tn	T	2	T	Patient94	Tumor	54	Female	Metastatic
cy94_cd45pos_F07_S163_comb	8.69176	5.59071	Immune cells	CD4Tconv	CD4Tn	T	2	T	Patient94	Tumor	54	Female	Metastatic
cy94_cd45pos_A06_S102_comb	7.13953	5.95745	Immune cells	CD4Tconv	CD4Tn	T	2	T	Patient94	Tumor	54	Female	Metastatic
cy94_cd45pos_4_D01_S37_comb	3.7576	2.34347	Immune cells	CD4Tconv	Tfh	T	4	T	Patient94	Tumor	54	Female	Metastatic
cy94_cd45pos_4_H02_S86_comb	5.2974	1.99379	Immune cells	CD4Tconv	Tfh	T	4	T	Patient94	Tumor	54	Female	Metastatic
cy94_cd45pos_A10_S106_comb	7.4984	5.03113	Immune cells	CD4Tconv	Tfh	T	4	T	Patient94	Tumor	54	Female	Metastatic
cy88_cd45pos_5_C03_S219_comb	8.7192	4.33136	Immune cells	CD4Tconv	CD4Tn	T	2	T	Patient88	Tumor	54	Female	Metastatic
cy94_cd45neg_cd90pos_D02_S326_comb	3.52002	5.75418	Immune cells	CD4Tconv	Th1	T	13	T	Patient94	Tumor	54	Female	Metastatic
cy94_cd45neg_cd90pos_C03_S315_comb	7.61714	5.07553	Immune cells	CD4Tconv	CD4Tn	T	2	T	Patient94	Tumor	54	Female	Metastatic
cy94_cd45pos_D05_S137_comb	7.836	5.44983	Immune cells	CD4Tconv	CD4Tn	T	2	T	Patient94	Tumor	54	Female	Metastatic
cy94_cd45pos_B11_S119_comb	5.55755	2.23842	Immune cells	CD4Tconv	Tfh	T	4	T	Patient94	Tumor	54	Female	Metastatic
cy94_cd45pos_4_A02_S2_comb	5.35286	1.99894	Immune cells	CD4Tconv	Tfh	T	4	T	Patient94	Tumor	54	Female	Metastatic
cy94_cd45pos_4_C11_S35_comb	8.14391	6.00998	Immune cells	CD4Tconv	CD4Tn	T	2	T	Patient94	Tumor	54	Female	Metastatic
cy94_cd45pos_F01_S157_comb	5.16744	5.67925	Immune cells	CD4Tconv	CD4Tn	Malignant	2	Malignant	Patient94	Tumor	54	Female	Metastatic
cy94_cd45pos_4_C01_S25_comb	8.52305	5.13709	Immune cells	CD4Tconv	CD4Tn	T	2	T	Patient94	Tumor	54	Female	Metastatic
cy94_cd45pos_4_H09_S93_comb	8.47052	5.9188	Immune cells	CD4Tconv	CD4Tn	T	2	T	Patient94	Tumor	54	Female	Metastatic
cy94_cd45pos_4_C02_S26_comb	8.35029	5.84331	Immune cells	CD4Tconv	CD4Tn	Malignant	2	Malignant	Patient94	Tumor	54	Female	Metastatic
cy88_cd45pos_5_G02_S266_comb	7.18703	3.604	Immune cells	CD4Tconv	CD4Tn	T	2	T	Patient88	Tumor	54	Female	Metastatic
cy94_cd45pos_D06_S138_comb	8.48169	4.72835	Immune cells	CD4Tconv	CD4Tn	T	2	T	Patient94	Tumor	54	Female	Metastatic
cy94_cd45pos_G10_S178_comb	6.80376	4.77244	Immune cells	CD4Tconv	CD4Tn	T	2	T	Patient94	Tumor	54	Female	Metastatic
cy94_cd45pos_A01_S97_comb	7.38185	5.91786	Immune cells	CD4Tconv	CD4Tn	T	2	T	Patient94	Tumor	54	Female	Metastatic
cy88_cd45pos_5_E04_S244_comb	6.42645	2.71648	Immune cells	CD4Tconv	Tfh	Malignant	4	Malignant	Patient88	Tumor	54	Female	Metastatic
cy94_cd45pos_4_H04_S88_comb	8.69368	5.21608	Immune cells	CD4Tconv	CD4Tn	T	2	T	Patient94	Tumor	54	Female	Metastatic
cy94_cd45pos_G12_S180_comb	7.50049	4.3907	Immune cells	CD4Tconv	CD4Tn	T	2	T	Patient94	Tumor	54	Female	Metastatic
cy94_cd45pos_G08_S176_comb	7.89186	4.41522	Immune cells	CD4Tconv	CD4Tn	T	2	T	Patient94	Tumor	54	Female	Metastatic
cy94_cd45pos_G02_S170_comb	7.95523	5.55757	Immune cells	CD4Tconv	CD4Tn	T	2	T	Patient94	Tumor	54	Female	Metastatic
cy94_cd45pos_4_A09_S9_comb	5.70385	5.04911	Immune cells	CD4Tconv	CD4Tn	T	2	T	Patient94	Tumor	54	Female	Metastatic
cy94_cd45pos_4_A04_S4_comb	6.12559	5.17306	Immune cells	CD4Tconv	CD4Tn	T	2	T	Patient94	Tumor	54	Female	Metastatic
cy94_cd45pos_4_A01_S1_comb	8.48544	5.78102	Immune cells	CD4Tconv	CD4Tn	T	2	T	Patient94	Tumor	54	Female	Metastatic
cy94_cd45pos_D02_S134_comb	7.40733	5.69434	Immune cells	CD4Tconv	CD4Tn	T	2	T	Patient94	Tumor	54	Female	Metastatic
cy94_cd45pos_4_A06_S6_comb	6.00128	5.08502	Immune cells	CD4Tconv	CD4Tn	T	2	T	Patient94	Tumor	54	Female	Metastatic
cy94_cd45pos_A03_S99_comb	7.69674	6.04028	Immune cells	CD4Tconv	CD4Tn	Malignant	2	Malignant	Patient94	Tumor	54	Female	Metastatic
cy94_cd45pos_4_G01_S73_comb	7.3956	5.90928	Immune cells	CD4Tconv	CD4Tn	Unknown	2	Unknown	Patient94	Tumor	54	Female	Metastatic
cy94_cd45pos_4_G09_S81_comb	8.45887	4.11926	Immune cells	CD4Tconv	CD4Tn	T	2	T	Patient94	Tumor	54	Female	Metastatic
cy94_cd45pos_4_E08_S56_comb	7.91701	5.53389	Immune cells	CD4Tconv	CD4Tn	T	2	T	Patient94	Tumor	54	Female	Metastatic
cy94_cd45pos_B07_S115_comb	8.63808	5.04278	Immune cells	CD4Tconv	Tfh	T	4	T	Patient94	Tumor	54	Female	Metastatic
cy88_cd45pos_5_E01_S241_comb	6.86993	3.03955	Immune cells	CD4Tconv	Tfh	T	4	T	Patient88	Tumor	54	Female	Metastatic
cy94_cd45neg_cd90pos_D06_S330_comb	7.9252	4.66052	Immune cells	CD4Tconv	CD4Tn	T	2	T	Patient94	Tumor	54	Female	Metastatic
cy94_cd45pos_4_E07_S55_comb	7.33426	4.40745	Immune cells	CD4Tconv	CD4Tn	T	2	T	Patient94	Tumor	54	Female	Metastatic
cy94_cd45pos_4_E11_S59_comb	8.77239	4.86852	Immune cells	CD4Tconv	CD4Tn	T	2	T	Patient94	Tumor	54	Female	Metastatic
cy94_cd45pos_4_C07_S31_comb	7.70157	5.98787	Immune cells	CD4Tconv	CD4Tn	Malignant	2	Malignant	Patient94	Tumor	54	Female	Metastatic
cy94_cd45pos_4_H07_S91_comb	7.98445	5.15183	Immune cells	CD4Tconv	CD4Tn	T	2	T	Patient94	Tumor	54	Female	Metastatic
cy94_cd45pos_A12_S108_comb	4.41134	5.49554	Immune cells	CD4Tconv	Th1	T	13	T	Patient94	Tumor	54	Female	Metastatic
cy94_cd45pos_4_E03_S51_comb	7.7232	6.13869	Immune cells	CD4Tconv	CD4Tn	Malignant	2	Malignant	Patient94	Tumor	54	Female	Metastatic
cy94_cd45pos_H10_S190_comb	7.74166	5.87734	Immune cells	CD4Tconv	CD4Tn	T	2	T	Patient94	Tumor	54	Female	Metastatic
cy94_cd45pos_G06_S174_comb	8.54361	5.46313	Immune cells	CD4Tconv	CD4Tn	T	2	T	Patient94	Tumor	54	Female	Metastatic
cy94_cd45pos_H08_S188_comb	7.75828	4.8182	Immune cells	CD4Tconv	CD4Tn	Malignant	2	Malignant	Patient94	Tumor	54	Female	Metastatic
cy94_cd45pos_4_G12_S84_comb	7.76413	5.09021	Immune cells	CD4Tconv	CD4Tn	Malignant	2	Malignant	Patient94	Tumor	54	Female	Metastatic
cy94_cd45pos_4_H08_S92_comb	7.90507	5.01755	Immune cells	CD4Tconv	CD4Tn	T	2	T	Patient94	Tumor	54	Female	Metastatic
cy94_cd45pos_C10_S130_comb	8.4446	4.91787	Immune cells	CD4Tconv	CD4Tn	T	2	T	Patient94	Tumor	54	Female	Metastatic
cy94_cd45pos_B08_S116_comb	8.02592	6.02562	Immune cells	CD4Tconv	CD4Tn	T	2	T	Patient94	Tumor	54	Female	Metastatic
cy94_cd45pos_4_H03_S87_comb	8.18146	5.82109	Immune cells	CD4Tconv	CD4Tn	T	2	T	Patient94	Tumor	54	Female	Metastatic
cy94_cd45pos_4_E05_S53_comb	7.27229	3.79813	Immune cells	CD4Tconv	CD4Tn	T	2	T	Patient94	Tumor	54	Female	Metastatic
cy94_cd45pos_4_A05_S5_comb	7.69482	5.35162	Immune cells	CD4Tconv	CD4Tn	T	2	T	Patient94	Tumor	54	Female	Metastatic
cy94_cd45pos_A08_S104_comb	5.29034	3.77317	Immune cells	CD4Tconv	Tfh	T	4	T	Patient94	Tumor	54	Female	Metastatic
cy94_cd45pos_B03_S111_comb	8.76107	4.32599	Immune cells	CD4Tconv	CD4Tn	T	2	T	Patient94	Tumor	54	Female	Metastatic
cy94_cd45pos_4_E06_S54_comb	6.3802	4.53112	Immune cells	CD4Tconv	CD4Tn	T	2	T	Patient94	Tumor	54	Female	Metastatic
cy94_cd45neg_cd90pos_B02_S302_comb	5.56023	5.44781	Immune cells	CD4Tconv	CD4Tn	T	2	T	Patient94	Tumor	54	Female	Metastatic
cy94_cd45pos_C01_S121_comb	7.89652	5.07501	Immune cells	CD4Tconv	CD4Tn	Malignant	2	Malignant	Patient94	Tumor	54	Female	Metastatic
cy94_cd45pos_4_H10_S94_comb	7.46761	4.77199	Immune cells	CD4Tconv	CD4Tn	T	2	T	Patient94	Tumor	54	Female	Metastatic
cy88_cd45pos_5_D05_S233_comb	8.28623	4.36747	Immune cells	CD4Tconv	CD4Tn	Malignant	2	Malignant	Patient88	Tumor	54	Female	Metastatic
cy94_cd45pos_4_A10_S10_comb	8.97595	5.20795	Immune cells	CD4Tconv	CD4Tn	T	2	T	Patient94	Tumor	54	Female	Metastatic
cy94_cd45pos_4_D10_S46_comb	8.46124	5.7354	Immune cells	CD4Tconv	CD4Tn	T	2	T	Patient94	Tumor	54	Female	Metastatic
cy94_cd45pos_4_D09_S45_comb	8.29701	5.68533	Immune cells	CD4Tconv	CD4Tn	T	2	T	Patient94	Tumor	54	Female	Metastatic
cy94_cd45pos_F10_S166_comb	8.06288	5.51253	Immune cells	CD4Tconv	CD4Tn	T	2	T	Patient94	Tumor	54	Female	Metastatic
cy94_cd45pos_4_B11_S23_comb	8.23019	5.38637	Immune cells	CD4Tconv	CD4Tn	T	2	T	Patient94	Tumor	54	Female	Metastatic
cy94_cd45pos_H06_S186_comb	7.25038	4.4017	Immune cells	CD4Tconv	CD4Tn	T	2	T	Patient94	Tumor	54	Female	Metastatic
cy88_cd45pos_5_B02_S206_comb	2.91938	5.89249	Immune cells	CD4Tconv	Th1	Malignant	13	Malignant	Patient88	Tumor	54	Female	Metastatic
cy94_cd45pos_F08_S164_comb	7.34634	5.92082	Immune cells	CD4Tconv	CD4Tn	T	2	T	Patient94	Tumor	54	Female	Metastatic
cy94_cd45pos_4_B07_S19_comb	8.27438	6.00345	Immune cells	CD4Tconv	CD4Tn	T	2	T	Patient94	Tumor	54	Female	Metastatic
cy94_cd45pos_4_A03_S3_comb	5.92187	2.44745	Immune cells	CD4Tconv	Tfh	T	4	T	Patient94	Tumor	54	Female	Metastatic
cy94_cd45pos_C02_S122_comb	7.39689	5.14666	Immune cells	CD4Tconv	CD4Tn	T	2	T	Patient94	Tumor	54	Female	Metastatic
cy94_cd45pos_F02_S158_comb	8.48457	5.84432	Immune cells	CD4Tconv	CD4Tn	T	2	T	Patient94	Tumor	54	Female	Metastatic
cy94_cd45neg_cd90pos_G03_S363_comb	4.12975	5.63439	Immune cells	CD4Tconv	Th1	Malignant	13	Malignant	Patient94	Tumor	54	Female	Metastatic
cy94_cd45pos_H03_S183_comb	6.28755	5.66607	Immune cells	CD4Tconv	CD4Tn	T	2	T	Patient94	Tumor	54	Female	Metastatic
cy94_cd45pos_H11_S191_comb	7.48227	5.51918	Immune cells	CD4Tconv	CD4Tn	T	2	T	Patient94	Tumor	54	Female	Metastatic
cy94_cd45pos_H12_S192_comb	7.87218	5.48724	Immune cells	CD4Tconv	CD4Tn	T	2	T	Patient94	Tumor	54	Female	Metastatic
cy94_cd45pos_H02_S182_comb	7.67937	6.07588	Immune cells	CD4Tconv	CD4Tn	T	2	T	Patient94	Tumor	54	Female	Metastatic
cy94_cd45pos_A04_S100_comb	8.60662	4.94891	Immune cells	CD4Tconv	CD4Tn	Malignant	2	Malignant	Patient94	Tumor	54	Female	Metastatic
cy94_cd45pos_G09_S177_comb	7.39751	4.89933	Immune cells	CD4Tconv	Tfh	Malignant	4	Malignant	Patient94	Tumor	54	Female	Metastatic
cy88_cd45pos_5_C02_S218_comb	6.07891	4.68739	Immune cells	CD4Tconv	CD4Tn	Malignant	2	Malignant	Patient88	Tumor	54	Female	Metastatic
cy94_cd45pos_B05_S113_comb	6.15423	5.64707	Immune cells	CD4Tconv	CD4Tn	T	2	T	Patient94	Tumor	54	Female	Metastatic
CY88CD45POS_2_C11_S419_comb	7.93244	4.77842	Immune cells	CD4Tconv	CD4Tn	T	2	T	Patient88	Tumor	54	Female	Metastatic
CY94CD45POS_1_G06_S174_comb	7.43253	5.81129	Immune cells	CD4Tconv	CD4Tn	T	2	T	Patient94	Tumor	54	Female	Metastatic
CY94CD45POS_1_D11_S143_comb	7.65607	5.20022	Immune cells	CD4Tconv	CD4Tn	T	2	T	Patient94	Tumor	54	Female	Metastatic
CY88CD45_150813_D04_S328_comb	6.80742	2.4185	Immune cells	CD4Tconv	Tfh	T	4	T	Patient88	Tumor	54	Female	Metastatic
CY94CD45POS_1_B11_S119_comb	8.20861	5.35539	Immune cells	CD4Tconv	CD4Tn	T	2	T	Patient94	Tumor	54	Female	Metastatic
CY94CD45POS_1_H08_S188_comb	7.50983	5.9492	Immune cells	CD4Tconv	CD4Tn	T	2	T	Patient94	Tumor	54	Female	Metastatic
CY94CD45POS_1_D05_S137_comb	8.37314	5.3717	Immune cells	CD4Tconv	CD4Tn	Malignant	2	Malignant	Patient94	Tumor	54	Female	Metastatic
CY94CD45POS_1_B10_S118_comb	8.38978	2.89974	Immune cells	CD4Tconv	CD4Tn	T	2	T	Patient94	Tumor	54	Female	Metastatic
CY94CD45POS_1_E01_S145_comb	8.11861	4.82207	Immune cells	CD4Tconv	CD4Tn	T	2	T	Patient94	Tumor	54	Female	Metastatic
CY94CD45POS_1_H10_S190_comb	7.6923	5.63166	Immune cells	CD4Tconv	CD4Tn	T	2	T	Patient94	Tumor	54	Female	Metastatic
CY94CD45POS_1_G11_S179_comb	6.49724	4.68157	Immune cells	CD4Tconv	CD4Tn	T	2	T	Patient94	Tumor	54	Female	Metastatic
CY88CD45_150813_F01_S349_comb	8.69697	3.86338	Immune cells	CD4Tconv	Tfh	T	4	T	Patient88	Tumor	54	Female	Metastatic
CY88CD45_150813_B03_S303_comb	8.64217	4.60379	Immune cells	CD4Tconv	Tfh	T	4	T	Patient88	Tumor	54	Female	Metastatic
CY94CD45POS_1_C07_S127_comb	7.349	5.86987	Immune cells	CD4Tconv	CD4Tn	T	2	T	Patient94	Tumor	54	Female	Metastatic
CY88CD45POS_7_D01_S229_comb	8.13378	5.71967	Immune cells	CD4Tconv	CD4Tn	Malignant	2	Malignant	Patient88	Tumor	54	Female	Metastatic
CY94CD45POS_1_D09_S141_comb	7.5401	5.18223	Immune cells	CD4Tconv	CD4Tn	Unknown	2	Unknown	Patient94	Tumor	54	Female	Metastatic
CY88CD45POS_7_D05_S233_comb	8.91252	4.16184	Immune cells	CD4Tconv	Tfh	T	4	T	Patient88	Tumor	54	Female	Metastatic
CY88CD45_150813_E03_S339_comb	7.51494	4.52399	Immune cells	CD4Tconv	Tfh	Unknown	4	Unknown	Patient88	Tumor	54	Female	Metastatic
CY88CD45_150813_E06_S342_comb	8.79156	4.79957	Immune cells	CD4Tconv	CD4Tn	T	2	T	Patient88	Tumor	54	Female	Metastatic
CY88CD45_150813_G02_S362_comb	8.64444	4.74565	Immune cells	CD4Tconv	CD4Tn	T	2	T	Patient88	Tumor	54	Female	Metastatic
CY94CD45POS_1_E12_S156_comb	8.20226	5.61622	Immune cells	CD4Tconv	CD4Tn	T	2	T	Patient94	Tumor	54	Female	Metastatic
CY88CD45POS_2_D03_S423_comb	9.18371	4.74998	Immune cells	CD4Tconv	Tfh	T	4	T	Patient88	Tumor	54	Female	Metastatic
CY88CD45_150813_G07_S367_comb	5.61335	5.60387	Immune cells	CD4Tconv	CD4Tn	T	2	T	Patient88	Tumor	54	Female	Metastatic
CY94CD45POS_1_B09_S117_comb	8.32162	5.28119	Immune cells	CD4Tconv	CD4Tn	T	2	T	Patient94	Tumor	54	Female	Metastatic
CY94CD45POS_1_H01_S181_comb	8.9204	4.78438	Immune cells	CD4Tconv	CD4Tn	T	2	T	Patient94	Tumor	54	Female	Metastatic
CY88CD45POS_2_D11_S431_comb	4.5744	1.91081	Immune cells	CD4Tconv	Tfh	T	4	T	Patient88	Tumor	54	Female	Metastatic
CY94CD45POS_1_A09_S105_comb	8.81539	5.57178	Immune cells	CD4Tconv	CD4Tn	T	2	T	Patient94	Tumor	54	Female	Metastatic
CY94CD45POS_1_G04_S172_comb	8.01425	5.88251	Immune cells	CD4Tconv	CD4Tn	T	2	T	Patient94	Tumor	54	Female	Metastatic
CY88CD45POS_2_F02_S446_comb	-6.9611	3.48663	Immune cells	CD4Tconv	Tfh	Malignant	4	Malignant	Patient88	Tumor	54	Female	Metastatic
CY94CD45POS_1_H02_S182_comb	7.58157	5.86008	Immune cells	CD4Tconv	CD4Tn	T	2	T	Patient94	Tumor	54	Female	Metastatic
CY88CD45POS_7_H05_S281_comb	5.55701	5.08373	Immune cells	CD4Tconv	CD4Tn	T	2	T	Patient88	Tumor	54	Female	Metastatic
CY88CD45POS_7_G05_S269_comb	2.93519	5.94466	Immune cells	CD4Tconv	Th1	T	13	T	Patient88	Tumor	54	Female	Metastatic
CY88CD45_150813_G05_S365_comb	8.6149	5.30474	Immune cells	CD4Tconv	CD4Tn	T	2	T	Patient88	Tumor	54	Female	Metastatic
CY88CD45_150813_H06_S378_comb	8.97065	5.42395	Immune cells	CD4Tconv	Tfh	Malignant	4	Malignant	Patient88	Tumor	54	Female	Metastatic
CY94CD45POS_1_A02_S98_comb	7.97369	5.48864	Immune cells	CD4Tconv	CD4Tn	T	2	T	Patient94	Tumor	54	Female	Metastatic
CY88CD45_150813_C11_S323_comb	9.07034	4.80521	Immune cells	CD4Tconv	Tfh	Malignant	4	Malignant	Patient88	Tumor	54	Female	Metastatic
CY88CD45POS_2_C05_S413_comb	8.79254	3.79805	Immune cells	CD4Tconv	Tfh	T	4	T	Patient88	Tumor	54	Female	Metastatic
CY88CD45_150813_E11_S347_comb	8.88342	3.9117	Immune cells	CD4Tconv	Tfh	T	4	T	Patient88	Tumor	54	Female	Metastatic
CY94CD45POS_1_F02_S158_comb	7.99136	5.3782	Immune cells	CD4Tconv	CD4Tn	T	2	T	Patient94	Tumor	54	Female	Metastatic
CY88CD45POS_7_F07_S259_comb	4.99969	5.57642	Immune cells	CD4Tconv	CD4Tn	T	2	T	Patient88	Tumor	54	Female	Metastatic
CY94CD45POS_1_C12_S132_comb	8.0914	5.89463	Immune cells	CD4Tconv	CD4Tn	T	2	T	Patient94	Tumor	54	Female	Metastatic
CY88CD45POS_2_F01_S445_comb	5.63734	2.58144	Immune cells	CD4Tconv	Tfh	Malignant	4	Malignant	Patient88	Tumor	54	Female	Metastatic
CY88CD45_150813_A01_S289_comb	7.6575	5.92266	Immune cells	CD4Tconv	CD4Tn	Malignant	2	Malignant	Patient88	Tumor	54	Female	Metastatic
CY88CD45POS_7_E01_S241_comb	7.24318	4.33578	Immune cells	CD4Tconv	CD4Tn	T	2	T	Patient88	Tumor	54	Female	Metastatic
CY88CD45POS_7_B03_S207_comb	7.65535	5.15313	Immune cells	CD4Tconv	CD4Tn	T	2	T	Patient88	Tumor	54	Female	Metastatic
CY94CD45POS_1_F01_S157_comb	8.13849	5.76478	Immune cells	CD4Tconv	CD4Tn	T	2	T	Patient94	Tumor	54	Female	Metastatic
CY88CD45POS_2_C07_S415_comb	8.68407	4.68866	Immune cells	CD4Tconv	CD4Tn	T	2	T	Patient88	Tumor	54	Female	Metastatic
CY94CD45POS_1_H11_S191_comb	7.28029	3.3629	Immune cells	CD4Tconv	CD4Tn	T	2	T	Patient94	Tumor	54	Female	Metastatic
CY94CD45POS_1_D12_S144_comb	5.65291	3.94214	Immune cells	CD4Tconv	Tfh	T	4	T	Patient94	Tumor	54	Female	Metastatic
CY88CD45POS_2_D02_S422_comb	7.75412	-10.4694	Immune cells	CD4Tconv	Tfh	Malignant	4	Malignant	Patient88	Tumor	54	Female	Metastatic
CY88CD45POS_2_D07_S427_comb	8.79288	4.94407	Immune cells	CD4Tconv	CD4Tn	T	2	T	Patient88	Tumor	54	Female	Metastatic
CY88CD45_150813_C05_S317_comb	6.7057	2.87558	Immune cells	CD4Tconv	Tfh	T	4	T	Patient88	Tumor	54	Female	Metastatic
CY88CD45_150813_A12_S300_comb	6.0478	5.56094	Immune cells	CD4Tconv	Tfh	Malignant	4	Malignant	Patient88	Tumor	54	Female	Metastatic
CY88CD45POS_7_E07_S247_comb	4.16334	2.57503	Immune cells	CD4Tconv	Tfh	T	4	T	Patient88	Tumor	54	Female	Metastatic
CY88CD45POS_7_G02_S266_comb	5.27426	2.68381	Immune cells	CD4Tconv	Tfh	T	4	T	Patient88	Tumor	54	Female	Metastatic
CY88CD45_150813_C01_S313_comb	7.41516	6.06602	Immune cells	CD4Tconv	CD4Tn	Malignant	2	Malignant	Patient88	Tumor	54	Female	Metastatic
CY94CD45POS_1_A03_S99_comb	8.2169	4.67572	Immune cells	CD4Tconv	CD4Tn	T	2	T	Patient94	Tumor	54	Female	Metastatic
CY88CD45POS_7_H03_S279_comb	3.69113	4.40699	Immune cells	CD4Tconv	Tfh	T	4	T	Patient88	Tumor	54	Female	Metastatic
CY88CD45_150813_D01_S325_comb	8.58806	5.67903	Immune cells	CD4Tconv	Tfh	T	4	T	Patient88	Tumor	54	Female	Metastatic
CY94CD45POS_1_D01_S133_comb	8.08185	5.91854	Immune cells	CD4Tconv	CD4Tn	T	2	T	Patient94	Tumor	54	Female	Metastatic
CY94CD45POS_1_A01_S97_comb	8.37681	5.87173	Immune cells	CD4Tconv	CD4Tn	T	2	T	Patient94	Tumor	54	Female	Metastatic
CY88CD45POS_2_G11_S467_comb	7.37974	5.8925	Immune cells	CD4Tconv	Tfh	Malignant	4	Malignant	Patient88	Tumor	54	Female	Metastatic
CY88CD45POS_2_E05_S437_comb	8.45281	2.98722	Immune cells	CD4Tconv	Tfh	T	4	T	Patient88	Tumor	54	Female	Metastatic
CY88CD45_150813_C06_S318_comb	4.62546	4.32912	Immune cells	CD4Tconv	Tfh	Malignant	4	Malignant	Patient88	Tumor	54	Female	Metastatic
CY88CD45POS_7_F03_S255_comb	8.50253	5.87167	Immune cells	CD4Tconv	CD4Tn	Malignant	2	Malignant	Patient88	Tumor	54	Female	Metastatic
CY88CD45POS_7_E05_S245_comb	5.20905	2.77776	Immune cells	CD4Tconv	Tfh	T	4	T	Patient88	Tumor	54	Female	Metastatic
CY88CD45_150813_G08_S368_comb	5.15475	5.55173	Immune cells	CD4Tconv	CD4Tn	Malignant	2	Malignant	Patient88	Tumor	54	Female	Metastatic
CY88CD45_150813_B01_S301_comb	8.99826	4.07005	Immune cells	CD4Tconv	Tfh	T	4	T	Patient88	Tumor	54	Female	Metastatic
CY94CD45POS_1_D04_S136_comb	7.90158	5.85545	Immune cells	CD4Tconv	CD4Tn	T	2	T	Patient94	Tumor	54	Female	Metastatic
CY88CD45POS_2_G04_S460_comb	9.15532	4.48907	Immune cells	CD4Tconv	Tfh	T	4	T	Patient88	Tumor	54	Female	Metastatic
CY94CD45POS_1_C10_S130_comb	8.31136	3.03048	Immune cells	CD4Tconv	Tfh	T	4	T	Patient94	Tumor	54	Female	Metastatic
CY88CD45POS_2_F03_S447_comb	8.70959	3.84409	Immune cells	CD4Tconv	Tfh	T	4	T	Patient88	Tumor	54	Female	Metastatic
CY88CD45POS_2_C09_S417_comb	8.42464	3.231	Immune cells	CD4Tconv	Tfh	T	4	T	Patient88	Tumor	54	Female	Metastatic
CY88CD45POS_7_C09_S225_comb	8.67667	3.37514	Immune cells	CD4Tconv	CD4Tn	T	2	T	Patient88	Tumor	54	Female	Metastatic
CY88CD45POS_7_D07_S235_comb	5.39468	2.65372	Immune cells	CD4Tconv	Tfh	T	4	T	Patient88	Tumor	54	Female	Metastatic
CY88CD45POS_2_G09_S465_comb	8.40747	1.96561	Immune cells	CD4Tconv	Tfh	T	4	T	Patient88	Tumor	54	Female	Metastatic
CY94CD45POS_1_B04_S112_comb	5.38093	5.42284	Immune cells	CD4Tconv	CD4Tn	T	2	T	Patient94	Tumor	54	Female	Metastatic
CY88CD45POS_7_E02_S242_comb	7.28102	3.54225	Immune cells	CD4Tconv	Tfh	Malignant	4	Malignant	Patient88	Tumor	54	Female	Metastatic
CY88CD45_150813_H11_S383_comb	8.86482	4.23938	Immune cells	CD4Tconv	CD4Tn	T	2	T	Patient88	Tumor	54	Female	Metastatic
CY94CD45POS_1_G01_S169_comb	7.64881	4.41366	Immune cells	CD4Tconv	CD4Tn	T	2	T	Patient94	Tumor	54	Female	Metastatic
CY88CD45POS_2_F11_S455_comb	8.7833	3.56219	Immune cells	CD4Tconv	Tfh	T	4	T	Patient88	Tumor	54	Female	Metastatic
CY88CD45_150813_B09_S309_comb	8.95484	4.2093	Immune cells	CD4Tconv	Tfh	T	4	T	Patient88	Tumor	54	Female	Metastatic
CY94CD45POS_1_C09_S129_comb	7.68361	3.76295	Immune cells	CD4Tconv	CD4Tn	T	2	T	Patient94	Tumor	54	Female	Metastatic
CY88CD45POS_7_B05_S209_comb	7.75556	2.76	Immune cells	CD4Tconv	Tfh	T	4	T	Patient88	Tumor	54	Female	Metastatic
CY88CD45_150813_H10_S382_comb	5.16749	2.5438	Immune cells	CD4Tconv	Tfh	T	4	T	Patient88	Tumor	54	Female	Metastatic
CY88CD45POS_2_F05_S449_comb	7.09527	2.11715	Immune cells	CD4Tconv	Tfh	T	4	T	Patient88	Tumor	54	Female	Metastatic
CY88CD45POS_7_B07_S211_comb	8.11241	5.97007	Immune cells	CD4Tconv	Tfh	T	4	T	Patient88	Tumor	54	Female	Metastatic
CY88CD45_150813_E08_S344_comb	8.90791	4.08441	Immune cells	CD4Tconv	Tfh	T	4	T	Patient88	Tumor	54	Female	Metastatic
CY88CD45_150813_B07_S307_comb	7.56725	2.82336	Immune cells	CD4Tconv	Tfh	T	4	T	Patient88	Tumor	54	Female	Metastatic
CY88CD45POS_2_C03_S411_comb	9.15097	4.82212	Immune cells	CD4Tconv	Tfh	T	4	T	Patient88	Tumor	54	Female	Metastatic
CY94CD45POS_1_A11_S107_comb	7.97641	4.56348	Immune cells	CD4Tconv	CD4Tn	T	2	T	Patient94	Tumor	54	Female	Metastatic
CY88CD45POS_2_G01_S457_comb	8.96684	5.16737	Immune cells	CD4Tconv	Tfh	Malignant	4	Malignant	Patient88	Tumor	54	Female	Metastatic
CY94CD45POS_1_F06_S162_comb	7.41604	5.0878	Immune cells	CD4Tconv	CD4Tn	Malignant	2	Malignant	Patient94	Tumor	54	Female	Metastatic
CY88CD45_150813_H01_S373_comb	7.41936	6.00475	Immune cells	CD4Tconv	Tfh	T	4	T	Patient88	Tumor	54	Female	Metastatic
CY94CD45POS_1_H07_S187_comb	8.25559	2.99727	Immune cells	CD4Tconv	CD4Tn	T	2	T	Patient94	Tumor	54	Female	Metastatic
CY88CD45_150813_F11_S359_comb	9.14142	4.74499	Immune cells	CD4Tconv	CD4Tn	T	2	T	Patient88	Tumor	54	Female	Metastatic
CY84_PRIM_POS_All_7_B06_S210_comb	6.28475	1.81122	Immune cells	CD4Tconv	Tfh	NK	4	NK	Patient84	Tumor	67	Male	Metastatic
CY94_CD45NEG_CD90POS_2_A05_S5_comb	7.79901	4.26051	Immune cells	CD4Tconv	CD4Tn	T	2	T	Patient94	Tumor	54	Female	Metastatic
CY94_CD45NEG_CD90POS_2_D09_S45_comb	4.72238	5.62256	Immune cells	CD4Tconv	CD4Tn	Malignant	2	Malignant	Patient94	Tumor	54	Female	Metastatic
CY84_PRIM_POS_All_8_B08_S116_comb	6.83606	4.83075	Immune cells	CD4Tconv	CD4Tn	T	2	T	Patient84	Tumor	67	Male	Metastatic
CY94_CD45NEG_CD90POS_2_C03_S27_comb	7.33594	5.73337	Immune cells	CD4Tconv	CD4Tn	T	2	T	Patient94	Tumor	54	Female	Metastatic
CY84_PRIM_POS_All_7_F10_S262_comb	5.90231	3.40083	Immune cells	CD4Tconv	Tfh	Malignant	4	Malignant	Patient84	Tumor	67	Male	Metastatic
CY84_PRIM_POS_All_7_B12_S216_comb	7.29582	4.01425	Immune cells	CD4Tconv	CD4Tn	T	2	T	Patient84	Tumor	67	Male	Metastatic
monika_C11_S119_comb	7.20645	4.01748	Immune cells	CD4Tconv	Tfh	T	4	T	Patient75	Tumor	80	Male	Metastatic
monika_C12_S120_comb	5.93916	2.61162	Immune cells	CD4Tconv	Tfh	T	4	T	Patient75	Tumor	80	Male	Metastatic
monika_E8_S142_comb	3.44362	3.67457	Immune cells	CD4Tconv	Tfh	T	4	T	Patient75	Tumor	80	Male	Metastatic
monika_E2_S138_comb	5.30758	2.84976	Immune cells	CD4Tconv	Tfh	T	4	T	Patient75	Tumor	80	Male	Metastatic
monika_E5_S139_comb	4.97299	1.75237	Immune cells	CD4Tconv	Tfh	T	4	T	Patient75	Tumor	80	Male	Metastatic
monika_E11_S136_comb	5.1714	2.69144	Immune cells	CD4Tconv	Tfh	T	4	T	Patient75	Tumor	80	Male	Metastatic
SS2_B2_S160_comb	3.39271	5.44422	Immune cells	CD4Tconv	Th1	T	13	T	Patient75	Tumor	80	Male	Metastatic
SS2_A5_S155_comb	4.6581	1.17031	Immune cells	CD4Tconv	Tfh	T	4	T	Patient75	Tumor	80	Male	Metastatic
monika_B6_S114_comb	5.03873	1.13338	Immune cells	CD4Tconv	Tfh	T	4	T	Patient75	Tumor	80	Male	Metastatic
monika_B8_S116_comb	3.4586	3.76009	Immune cells	CD4Tconv	Tfh	T	4	T	Patient75	Tumor	80	Male	Metastatic
SS2_A12_S153_comb	4.2957	2.49712	Immune cells	CD4Tconv	Tfh	T	4	T	Patient75	Tumor	80	Male	Metastatic
monika_F10_S145_comb	3.43479	4.11877	Immune cells	CD4Tconv	Tfh	T	4	T	Patient75	Tumor	80	Male	Metastatic
monika_F8_S151_comb	3.29142	3.49118	Immune cells	CD4Tconv	Tfh	T	4	T	Patient75	Tumor	80	Male	Metastatic
monika_F9_S152_comb	3.54608	4.01864	Immune cells	CD4Tconv	Tfh	T	4	T	Patient75	Tumor	80	Male	Metastatic
monika_A3_S102_comb	4.34424	2.38299	Immune cells	CD4Tconv	Tfh	T	4	T	Patient75	Tumor	80	Male	Metastatic
monika_C5_S123_comb	7.03362	4.33161	Immune cells	CD4Tconv	Tfh	T	4	T	Patient75	Tumor	80	Male	Metastatic
SS2_G5_S191_comb	3.3911	3.94767	Immune cells	CD4Tconv	Tfh	T	4	T	Patient75	Tumor	80	Male	Metastatic
CY75_1_CD45_CD8_1__S29_comb	2.90732	4.64948	Immune cells	CD4Tconv	Tfh	T	4	T	Patient75	Tumor	80	Male	Metastatic
CY75_1_CD45_CD8_1__S5_comb	4.8224	0.880969	Immune cells	CD4Tconv	Tfh	T	4	T	Patient75	Tumor	80	Male	Metastatic
CY75_1_CD45_CD8_7__S283_comb	3.38332	3.58945	Immune cells	CD4Tconv	Tfh	T	4	T	Patient75	Tumor	80	Male	Metastatic
CY75_1_CD45_CD8_8__S336_comb	3.43994	3.90892	Immune cells	CD4Tconv	Tfh	T	4	T	Patient75	Tumor	80	Male	Metastatic
CY75_1_CD45_CD8_8__S381_comb	2.82474	5.60447	Immune cells	CD4Tconv	Tfh	T	4	T	Patient75	Tumor	80	Male	Metastatic
CY75_1_CD45_CD8_8__S306_comb	6.25537	4.82035	Immune cells	CD4Tconv	Tfh	T	4	T	Patient75	Tumor	80	Male	Metastatic
CY75_1_CD45_CD8_8__S289_comb	3.90432	4.4514	Immune cells	CD4Tconv	Tfh	T	4	T	Patient75	Tumor	80	Male	Metastatic
CY75_1_CD45_CD8_8__S320_comb	3.24482	4.48258	Immune cells	CD4Tconv	Tfh	T	4	T	Patient75	Tumor	80	Male	Metastatic
CY75_1_CD45_CD8_7__S247_comb	2.80772	5.30858	Immune cells	CD4Tconv	Tfh	T	4	T	Patient75	Tumor	80	Male	Metastatic
CY75_1_CD45_CD8_8__S303_comb	6.82617	-0.532286	Immune cells	CD4Tconv	Tfh	T	4	T	Patient75	Tumor	80	Male	Metastatic
CY75_1_CD45_CD8_1__S69_comb	2.68679	5.55752	Immune cells	CD4Tconv	Th1	T	13	T	Patient75	Tumor	80	Male	Metastatic
CY75_1_CD45_CD8_3__S181_comb	4.00885	4.31108	Immune cells	CD4Tconv	Tfh	T	4	T	Patient75	Tumor	80	Male	Metastatic
CY75_1_CD45_CD8_7__S222_comb	0.295097	-1.4377	Immune cells	CD4Tconv	Tfh	T	4	T	Patient75	Tumor	80	Male	Metastatic
CY58_1_CD45_B02_S974_comb	1.41364	0.482275	Immune cells	CD8Tex	CD8Tex	T	0	T	Patient58	Tumor	67	Female	Metastatic
Cy74_CD45_A03_S387_comb	-0.135582	0.29725	Immune cells	CD8Tex	CD8Tex	T	0	T	Patient74	Tumor	63	Male	Metastatic
Cy74_CD45_D04_S424_comb	4.65071	1.07352	Immune cells	CD8Tex	CD8Tex	T	0	T	Patient74	Tumor	63	Male	Metastatic
Cy74_CD45_C11_S419_comb	4.4577	1.07939	Immune cells	CD8Tex	CD8Tex	T	0	T	Patient74	Tumor	63	Male	Metastatic
Cy71_CD45_B07_S499_comb	4.25543	1.08291	Immune cells	CD8Tex	CD8Tex	T	0	T	Patient71	Tumor	79	Male	Metastatic
Cy74_CD45_H03_S471_comb	2.91154	1.46295	Immune cells	CD8Tex	CD8Tex	T	0	T	Patient74	Tumor	63	Male	Metastatic
CY58_1_CD45_A06_S966_comb	1.99063	1.44271	Immune cells	CD8Tex	CD8Tex	T	0	T	Patient58	Tumor	67	Female	Metastatic
Cy81_FNA_CD45_A09_S201_comb	6.35274	-1.20618	Immune cells	CD8Tex	CD8Tex	T	0	T	Patient81	Tumor	43	Female	Metastatic
Cy74_CD45_F07_S451_comb	0.971006	0.352887	Immune cells	CD8Tex	CD8Tex	T	0	T	Patient74	Tumor	63	Male	Metastatic
Cy74_CD45_C02_S410_comb	1.43206	0.616809	Immune cells	CD8Tex	CD8Tex	T	0	T	Patient74	Tumor	63	Male	Metastatic
Cy74_CD45_A08_S392_comb	3.36173	2.46292	Immune cells	CD8Tex	CD8Tex	T	0	T	Patient74	Tumor	63	Male	Metastatic
Cy74_CD45_A04_S388_comb	4.49826	1.39392	Immune cells	CD8Tex	CD8Tex	T	0	T	Patient74	Tumor	63	Male	Metastatic
Cy74_CD45_E06_S438_comb	3.6326	0.554741	Immune cells	CD8Tex	CD8Tex	Malignant	0	Malignant	Patient74	Tumor	63	Male	Metastatic
Cy81_FNA_CD45_H12_S288_comb	-0.311784	-8.9074	Immune cells	CD8Tex	CD8Tex	Unknown	0	Unknown	Patient81	Tumor	43	Female	Metastatic
Cy74_CD45_F01_S445_comb	1.02669	0.141534	Immune cells	CD8Tex	CD8Tex	T	0	T	Patient74	Tumor	63	Male	Metastatic
Cy74_CD45_D01_S421_comb	2.53994	0.547117	Immune cells	CD8Tex	CD8Tex	T	0	T	Patient74	Tumor	63	Male	Metastatic
Cy81_FNA_CD45_A03_S195_comb	3.72816	0.835073	Immune cells	CD8Tex	CD8Tex	T	0	T	Patient81	Tumor	43	Female	Metastatic
Cy81_FNA_CD45_D11_S239_comb	6.06926	-0.53343	Immune cells	CD8Tex	CD8Tex	T	0	T	Patient81	Tumor	43	Female	Metastatic
CY58_1_CD45_F10_S1030_comb	5.47965	0.993907	Immune cells	CD8Tex	CD8Tex	T	0	T	Patient58	Tumor	67	Female	Metastatic
Cy74_CD45_F08_S452_comb	2.00116	0.313581	Immune cells	CD8Tex	CD8Tex	T	0	T	Patient74	Tumor	63	Male	Metastatic
Cy74_CD45_F02_S446_comb	4.90128	0.396172	Immune cells	CD8Tex	CD8Tex	T	0	T	Patient74	Tumor	63	Male	Metastatic
Cy71_CD45_D12_S528_comb	5.17225	1.76258	Immune cells	CD8Tex	CD8Tex	T	0	T	Patient71	Tumor	79	Male	Metastatic
Cy74_CD45_H06_S474_comb	1.9656	0.861988	Immune cells	CD8Tex	CD8Tex	T	0	T	Patient74	Tumor	63	Male	Metastatic
Cy74_CD45_H12_S480_comb	1.10873	-0.385092	Immune cells	CD8Tex	CD8Tex	T	0	T	Patient74	Tumor	63	Male	Metastatic
CY58_1_CD45_G11_S1043_comb	3.67726	1.99376	Immune cells	CD8Tex	CD8Tex	T	0	T	Patient58	Tumor	67	Female	Metastatic
Cy71_CD45_F03_S543_comb	3.39979	0.752882	Immune cells	CD8Tex	CD8Tex	T	0	T	Patient71	Tumor	79	Male	Metastatic
CY58_1_CD45_E05_S1013_comb	3.40463	1.95558	Immune cells	CD8Tex	CD8Tex	T	0	T	Patient58	Tumor	67	Female	Metastatic
CY58_1_CD45_F04_S1024_comb	0.981907	2.41332	Immune cells	CD8Tex	CD8Tex	T	0	T	Patient58	Tumor	67	Female	Metastatic
Cy81_FNA_CD45_F04_S256_comb	2.50267	0.367767	Immune cells	CD8Tex	CD8Tex	T	0	T	Patient81	Tumor	43	Female	Metastatic
CY58_1_CD45_A07_S967_comb	1.51923	-0.0982638	Immune cells	CD8Tex	CD8Tex	T	0	T	Patient58	Tumor	67	Female	Metastatic
Cy74_CD45_E08_S440_comb	4.88392	0.244209	Immune cells	CD8Tex	CD8Tex	T	0	T	Patient74	Tumor	63	Male	Metastatic
CY58_1_CD45_A04_S964_comb	1.76714	0.869178	Immune cells	CD8Tex	CD8Tex	T	0	T	Patient58	Tumor	67	Female	Metastatic
Cy74_CD45_G07_S463_comb	1.34561	0.64432	Immune cells	CD8Tex	CD8Tex	T	0	T	Patient74	Tumor	63	Male	Metastatic
Cy74_CD45_B06_S402_comb	4.38436	1.84799	Immune cells	CD8Tex	CD8Tex	T	0	T	Patient74	Tumor	63	Male	Metastatic
Cy74_CD45_H02_S470_comb	1.71568	1.13307	Immune cells	CD8Tex	CD8Tex	T	0	T	Patient74	Tumor	63	Male	Metastatic
Cy74_CD45_A02_S386_comb	-0.170059	0.275358	Immune cells	CD8Tex	CD8Tex	Malignant	0	Malignant	Patient74	Tumor	63	Male	Metastatic
Cy74_CD45_C06_S414_comb	4.49779	1.13148	Immune cells	CD8Tex	CD8Tex	T	0	T	Patient74	Tumor	63	Male	Metastatic
Cy81_FNA_CD45_F10_S262_comb	3.46095	1.17296	Immune cells	CD8Tex	CD8Tex	T	0	T	Patient81	Tumor	43	Female	Metastatic
Cy74_CD45_E02_S434_comb	1.85356	0.927036	Immune cells	CD8Tex	CD8Tex	T	0	T	Patient74	Tumor	63	Male	Metastatic
Cy81_FNA_CD45_B01_S205_comb	-2.06935	0.035945	Immune cells	CD8Tex	CD8Tex	T	0	T	Patient81	Tumor	43	Female	Metastatic
Cy72_CD45_D11_S719_comb	4.77535	2.07686	Immune cells	CD8Tex	CD8Tex	T	0	T	Patient72	Tumor	57	Female	Metastatic
CY58_1_CD45_H11_S1055_comb	2.17914	1.14112	Immune cells	CD8Tex	CD8Tex	T	0	T	Patient58	Tumor	67	Female	Metastatic
Cy71_CD45_D05_S521_comb	2.97552	0.936609	Immune cells	CD8Tex	CD8Tex	T	0	T	Patient71	Tumor	79	Male	Metastatic
CY58_1_CD45_A03_S963_comb	5.77374	0.918066	Immune cells	CD8Tex	CD8Tex	T	0	T	Patient58	Tumor	67	Female	Metastatic
Cy74_CD45_E07_S439_comb	2.19687	0.0301258	Immune cells	CD8Tex	CD8Tex	T	0	T	Patient74	Tumor	63	Male	Metastatic
CY58_1_CD45_C02_S986_comb	3.06632	1.61151	Immune cells	CD8Tex	CD8Tex	T	0	T	Patient58	Tumor	67	Female	Metastatic
Cy74_CD45_F04_S448_comb	1.82864	1.96092	Immune cells	CD8Tex	CD8Tex	T	0	T	Patient74	Tumor	63	Male	Metastatic
Cy74_CD45_G10_S466_comb	3.40071	1.26237	Immune cells	CD8Tex	CD8Tex	T	0	T	Patient74	Tumor	63	Male	Metastatic
Cy81_FNA_CD45_C03_S219_comb	4.55141	0.831579	Immune cells	CD8Tex	CD8Tex	T	0	T	Patient81	Tumor	43	Female	Metastatic
CY58_1_CD45_B11_S983_comb	3.19055	2.5298	Immune cells	CD8Tex	CD8Tex	T	0	T	Patient58	Tumor	67	Female	Metastatic
Cy71_CD45_F04_S544_comb	4.07181	0.795603	Immune cells	CD8Tex	CD8Tex	T	0	T	Patient71	Tumor	79	Male	Metastatic
CY58_1_CD45_D07_S1003_comb	2.26034	2.31561	Immune cells	CD8Tex	CD8Tex	T	0	T	Patient58	Tumor	67	Female	Metastatic
Cy81_FNA_CD45_B06_S210_comb	6.23962	0.0572755	Immune cells	CD8Tex	CD8Tex	T	0	T	Patient81	Tumor	43	Female	Metastatic
CY58_1_CD45_A05_S965_comb	6.24537	-0.384394	Immune cells	CD8Tex	CD8Tex	NK	0	NK	Patient58	Tumor	67	Female	Metastatic
CY58_1_CD45_C07_S991_comb	2.49678	0.755012	Immune cells	CD8Tex	CD8Tex	T	0	T	Patient58	Tumor	67	Female	Metastatic
CY58_1_CD45_H10_S1054_comb	3.57616	2.96398	Immune cells	CD8Tex	CD8Tex	T	0	T	Patient58	Tumor	67	Female	Metastatic
CY58_1_CD45_A11_S971_comb	6.63964	-1.47349	Immune cells	CD8Tex	CD8Tex	Malignant	0	Malignant	Patient58	Tumor	67	Female	Metastatic
Cy74_CD45_D09_S429_comb	4.35262	2.01414	Immune cells	CD8Tex	CD8Tex	T	0	T	Patient74	Tumor	63	Male	Metastatic
Cy71_CD45_D03_S519_comb	3.64972	1.16419	Immune cells	CD8Tex	CD8Tex	T	0	T	Patient71	Tumor	79	Male	Metastatic
CY58_1_CD45_G07_S1039_comb	3.85755	1.49178	Immune cells	CD8Tex	CD8Tex	T	0	T	Patient58	Tumor	67	Female	Metastatic
Cy71_CD45_F12_S552_comb	3.58488	1.79333	Immune cells	CD8Tex	CD8Tex	T	0	T	Patient71	Tumor	79	Male	Metastatic
Cy74_CD45_A11_S395_comb	1.49677	0.982395	Immune cells	CD8Tex	CD8Tex	T	0	T	Patient74	Tumor	63	Male	Metastatic
Cy71_CD45_D10_S526_comb	3.86466	-0.318803	Immune cells	CD8Tex	CD8Tex	T	0	T	Patient71	Tumor	79	Male	Metastatic
CY58_1_CD45_C10_S994_comb	4.25379	0.808041	Immune cells	CD8Tex	CD8Tex	T	0	T	Patient58	Tumor	67	Female	Metastatic
CY58_1_CD45_G04_S1036_comb	3.3989	3.01022	Immune cells	CD8Tex	CD8Tex	T	0	T	Patient58	Tumor	67	Female	Metastatic
Cy71_CD45_E01_S529_comb	3.1727	0.997992	Immune cells	CD8Tex	CD8Tex	T	0	T	Patient71	Tumor	79	Male	Metastatic
Cy71_CD45_C06_S510_comb	3.08775	0.0619722	Immune cells	CD8Tex	CD8Tex	T	0	T	Patient71	Tumor	79	Male	Metastatic
Cy81_FNA_CD45_D04_S232_comb	4.42238	1.09711	Immune cells	CD8Tex	CD8Tex	T	0	T	Patient81	Tumor	43	Female	Metastatic
Cy74_CD45_H11_S479_comb	2.52243	0.615452	Immune cells	CD8Tex	CD8Tex	T	0	T	Patient74	Tumor	63	Male	Metastatic
Cy74_CD45_D02_S422_comb	4.96113	1.20913	Immune cells	CD8Tex	CD8Tex	T	0	T	Patient74	Tumor	63	Male	Metastatic
Cy81_FNA_CD45_A04_S196_comb	4.82799	1.21979	Immune cells	CD8Tex	CD8Tex	T	0	T	Patient81	Tumor	43	Female	Metastatic
CY58_1_CD45_H01_S1045_comb	5.38266	1.09492	Immune cells	CD8Tex	CD8Tex	T	0	T	Patient58	Tumor	67	Female	Metastatic
Cy74_CD45_C01_S409_comb	0.950162	0.95988	Immune cells	CD8Tex	CD8Tex	T	0	T	Patient74	Tumor	63	Male	Metastatic
Cy74_CD45_D06_S426_comb	1.68864	0.331854	Immune cells	CD8Tex	CD8Tex	T	0	T	Patient74	Tumor	63	Male	Metastatic
Cy74_CD45_C04_S412_comb	0.86889	1.11655	Immune cells	CD8Tex	CD8Tex	T	0	T	Patient74	Tumor	63	Male	Metastatic
CY58_1_CD45_B04_S976_comb	2.6828	0.235574	Immune cells	CD8Tex	CD8Tex	T	0	T	Patient58	Tumor	67	Female	Metastatic
CY58_1_CD45_F07_S1027_comb	2.49756	2.46994	Immune cells	CD8Tex	CD8Tex	T	0	T	Patient58	Tumor	67	Female	Metastatic
Cy74_CD45_E09_S441_comb	0.359399	0.293811	Immune cells	CD8Tex	CD8Tex	T	0	T	Patient74	Tumor	63	Male	Metastatic
Cy81_FNA_CD45_C04_S220_comb	4.91202	1.05252	Immune cells	CD8Tex	CD8Tex	T	0	T	Patient81	Tumor	43	Female	Metastatic
Cy74_CD45_F06_S450_comb	2.40451	0.726457	Immune cells	CD8Tex	CD8Tex	T	0	T	Patient74	Tumor	63	Male	Metastatic
Cy74_CD45_E10_S442_comb	4.70966	-0.230168	Immune cells	CD8Tex	CD8Tex	Malignant	0	Malignant	Patient74	Tumor	63	Male	Metastatic
Cy74_CD45_C09_S417_comb	-0.399015	0.464977	Immune cells	CD8Tex	CD8Tex	T	0	T	Patient74	Tumor	63	Male	Metastatic
Cy74_CD45_C08_S416_comb	4.74743	0.52244	Immune cells	CD8Tex	CD8Tex	T	0	T	Patient74	Tumor	63	Male	Metastatic
CY58_1_CD45_C08_S992_comb	6.16458	-0.98871	Immune cells	CD8Tex	CD8Tex	T	0	T	Patient58	Tumor	67	Female	Metastatic
Cy74_CD45_E01_S433_comb	5.09053	1.7979	Immune cells	CD8Tex	CD8Tex	T	0	T	Patient74	Tumor	63	Male	Metastatic
CY58_1_CD45_D01_S997_comb	6.21221	-0.0712386	Immune cells	CD8Tex	CD8Tex	NK	0	NK	Patient58	Tumor	67	Female	Metastatic
Cy74_CD45_B10_S406_comb	1.61923	0.678045	Immune cells	CD8Tex	CD8Tex	T	0	T	Patient74	Tumor	63	Male	Metastatic
Cy72_CD45_C08_S704_comb	4.21767	0.401842	Immune cells	CD8Tex	CD8Tex	Malignant	0	Malignant	Patient72	Tumor	57	Female	Metastatic
Cy71_CD45_G04_S556_comb	2.28208	0.41124	Immune cells	CD8Tex	CD8Tex	T	0	T	Patient71	Tumor	79	Male	Metastatic
Cy81_FNA_CD45_G05_S269_comb	4.00901	0.558114	Immune cells	CD8Tex	CD8Tex	T	0	T	Patient81	Tumor	43	Female	Metastatic
Cy71_CD45_G10_S562_comb	2.16344	0.585242	Immune cells	CD8Tex	CD8Tex	T	0	T	Patient71	Tumor	79	Male	Metastatic
CY58_1_CD45_B05_S977_comb	-0.943555	0.190235	Immune cells	CD8Tex	CD8Tex	T	0	T	Patient58	Tumor	67	Female	Metastatic
Cy74_CD45_B04_S400_comb	3.00958	0.593445	Immune cells	CD8Tex	CD8Tex	T	0	T	Patient74	Tumor	63	Male	Metastatic
Cy74_CD45_E11_S443_comb	2.95573	0.595436	Immune cells	CD8Tex	CD8Tex	T	0	T	Patient74	Tumor	63	Male	Metastatic
Cy74_CD45_H04_S472_comb	2.26831	0.929707	Immune cells	CD8Tex	CD8Tex	T	0	T	Patient74	Tumor	63	Male	Metastatic
Cy72_CD45_E07_S727_comb	4.72573	1.39468	Immune cells	CD8Tex	CD8Tex	T	0	T	Patient72	Tumor	57	Female	Metastatic
Cy74_CD45_G11_S467_comb	1.69335	0.120715	Immune cells	CD8Tex	CD8Tex	Malignant	0	Malignant	Patient74	Tumor	63	Male	Metastatic
Cy74_CD45_D07_S427_comb	4.59992	1.45873	Immune cells	CD8Tex	CD8Tex	T	0	T	Patient74	Tumor	63	Male	Metastatic
cy80.Cd45.pos.PD1.pos.S165.G09.S165.comb	4.86591	1.96086	Immune cells	CD8Tex	CD8Tex	T	0	T	Patient80	Tumor	86	Female	Metastatic
cy80.Cd45.pos.PD1.pos.S115.E07.S115.comb	4.54301	-0.193124	Immune cells	CD8Tex	CD8Tex	T	0	T	Patient80	Tumor	86	Female	Metastatic
cy80.Cd45.pos.Pd1.neg.S228.B12.S228.comb	6.40062	-0.447465	Immune cells	CD8Tex	CD8Tex	Malignant	0	Malignant	Patient80	Tumor	86	Female	Metastatic
cy80.Cd45.pos.PD1.pos.S159.G03.S159.comb	4.43674	1.19587	Immune cells	CD8Tex	CD8Tex	T	0	T	Patient80	Tumor	86	Female	Metastatic
cy80.Cd45.pos.PD1.pos.S191.H11.S191.comb	2.03706	0.858516	Immune cells	CD8Tex	CD8Tex	T	0	T	Patient80	Tumor	86	Female	Metastatic
cy80.Cd45.pos.PD1.pos.S137.F05.S137.comb	3.54182	0.118876	Immune cells	CD8Tex	CD8Tex	T	0	T	Patient80	Tumor	86	Female	Metastatic
cy80.Cd45.pos.Pd1.neg.S224.B08.S224.comb	5.21604	-0.0112373	Immune cells	CD8Tex	CD8Tex	T	0	T	Patient80	Tumor	86	Female	Metastatic
cy80.Cd45.pos.PD1.pos.S135.F03.S135.comb	4.32096	1.31623	Immune cells	CD8Tex	CD8Tex	T	0	T	Patient80	Tumor	86	Female	Metastatic
cy80.Cd45.pos.PD1.pos.S140.F08.S140.comb	4.54716	0.149158	Immune cells	CD8Tex	CD8Tex	T	0	T	Patient80	Tumor	86	Female	Metastatic
cy80.Cd45.pos.PD1.pos.B07.S43.comb	4.9514	0.716043	Immune cells	CD8Tex	CD8Tex	T	0	T	Patient80	Tumor	86	Female	Metastatic
cy80.Cd45.pos.PD1.pos.S190.H10.S190.comb	4.63813	-0.237503	Immune cells	CD8Tex	CD8Tex	T	0	T	Patient80	Tumor	86	Female	Metastatic
cy80.Cd45.pos.PD1.pos.C11.S71.comb	-0.911431	0.1454	Immune cells	CD8Tex	CD8Tex	T	0	T	Patient80	Tumor	86	Female	Metastatic
cy80.Cd45.pos.PD1.pos.B08.S44.comb	5.01027	0.340497	Immune cells	CD8Tex	CD8Tex	T	0	T	Patient80	Tumor	86	Female	Metastatic
cy80.Cd45.pos.PD1.pos.S184.H04.S184.comb	4.25845	-0.214336	Immune cells	CD8Tex	CD8Tex	T	0	T	Patient80	Tumor	86	Female	Metastatic
cy80.Cd45.pos.PD1.pos.S183.H03.S183.comb	2.74931	0.620128	Immune cells	CD8Tex	CD8Tex	T	0	T	Patient80	Tumor	86	Female	Metastatic
cy80.Cd45.pos.Pd1.neg.S365.H05.S365.comb	6.09633	-0.508108	Immune cells	CD8Tex	CD8Tex	Malignant	0	Malignant	Patient80	Tumor	86	Female	Metastatic
cy80.Cd45.pos.PD1.pos.S187.H07.S187.comb	4.35425	-0.17732	Immune cells	CD8Tex	CD8Tex	T	0	T	Patient80	Tumor	86	Female	Metastatic
cy80.Cd45.pos.PD1.pos.S167.G11.S167.comb	8.54933	1.92307	Immune cells	CD8Tex	CD8Tex	T	0	T	Patient80	Tumor	86	Female	Metastatic
cy80.Cd45.pos.PD1.pos.A08.S20.comb	4.46961	-0.254526	Immune cells	CD8Tex	CD8Tex	T	0	T	Patient80	Tumor	86	Female	Metastatic
cy80.Cd45.pos.PD1.pos.S114.E06.S114.comb	5.05771	0.784631	Immune cells	CD8Tex	CD8Tex	T	0	T	Patient80	Tumor	86	Female	Metastatic
cy80.Cd45.pos.PD1.pos.B05.S41.comb	4.32988	0.903643	Immune cells	CD8Tex	CD8Tex	T	0	T	Patient80	Tumor	86	Female	Metastatic
cy80.Cd45.pos.PD1.pos.S181.H01.S181.comb	4.70291	-0.195694	Immune cells	CD8Tex	CD8Tex	T	0	T	Patient80	Tumor	86	Female	Metastatic
cy80.Cd45.pos.PD1.pos.S139.F07.S139.comb	4.26023	1.71528	Immune cells	CD8Tex	CD8Tex	T	0	T	Patient80	Tumor	86	Female	Metastatic
cy80.Cd45.pos.PD1.pos.D08.S92.comb	3.70573	2.11258	Immune cells	CD8Tex	CD8Tex	T	0	T	Patient80	Tumor	86	Female	Metastatic
cy80.Cd45.pos.Pd1.neg.S293.E05.S293.comb	6.42362	-0.620521	Immune cells	CD8Tex	CD8Tex	NK	0	NK	Patient80	Tumor	86	Female	Metastatic
cy80.Cd45.pos.PD1.pos.S164.G08.S164.comb	2.0668	0.0558072	Immune cells	CD8Tex	CD8Tex	T	0	T	Patient80	Tumor	86	Female	Metastatic
cy80.Cd45.pos.PD1.pos.C09.S69.comb	4.97917	-0.420692	Immune cells	CD8Tex	CD8Tex	T	0	T	Patient80	Tumor	86	Female	Metastatic
cy80.Cd45.pos.PD1.pos.C03.S63.comb	4.94592	-0.0763811	Immune cells	CD8Tex	CD8Tex	T	0	T	Patient80	Tumor	86	Female	Metastatic
cy80.Cd45.pos.PD1.pos.S116.E08.S116.comb	5.17101	1.59186	Immune cells	CD8Tex	CD8Tex	T	0	T	Patient80	Tumor	86	Female	Metastatic
cy80.Cd45.pos.PD1.pos.S141.F09.S141.comb	3.05647	0.459642	Immune cells	CD8Tex	CD8Tex	T	0	T	Patient80	Tumor	86	Female	Metastatic
cy80.Cd45.pos.PD1.pos.C06.S66.comb	4.24237	-0.240441	Immune cells	CD8Tex	CD8Tex	T	0	T	Patient80	Tumor	86	Female	Metastatic
cy80.Cd45.pos.PD1.pos.S112.E04.S112.comb	4.29344	-0.0741233	Immune cells	CD8Tex	CD8Tex	T	0	T	Patient80	Tumor	86	Female	Metastatic
cy80.Cd45.pos.PD1.pos.S188.H08.S188.comb	1.73773	0.770094	Immune cells	CD8Tex	CD8Tex	T	0	T	Patient80	Tumor	86	Female	Metastatic
cy80.Cd45.pos.PD1.pos.D03.S87.comb	-1.9135	0.0624139	Immune cells	CD8Tex	CD8Tex	T	0	T	Patient80	Tumor	86	Female	Metastatic
cy79.p3.CD45.pos.PD1.pos.AS.C2.R1.G10.S466.comb	1.40656	1.82046	Immune cells	CD8Tex	CD8Tex	T	0	T	Patient79	Tumor	74	Male	Metastatic
cy79.p3.CD45.pos.PD1.pos.AS.C2.R1.G11.S467.comb	3.71567	2.4202	Immune cells	CD8Tex	CD8Tex	T	0	T	Patient79	Tumor	74	Male	Metastatic
cy79.p3.CD45.pos.PD1.pos.AS.C2.R1.B10.S406.comb	2.94298	1.0534	Immune cells	CD8Tex	CD8Tex	T	0	T	Patient79	Tumor	74	Male	Metastatic
cy79.p1.CD45.pos.PD1.pos.AS.C5.R1.C02.S218.comb	1.78932	1.40173	Immune cells	CD8Tex	CD8Tex	T	0	T	Patient79	Tumor	74	Male	Metastatic
cy79.p1.CD45.pos.PD1.pos.AS.C5.R1.C08.S224.comb	1.62578	0.968224	Immune cells	CD8Tex	CD8Tex	T	0	T	Patient79	Tumor	74	Male	Metastatic
cy79.p1.CD45.pos.PD1.pos.AS.C5.R1.H10.S286.comb	3.24167	2.1697	Immune cells	CD8Tex	CD8Tex	T	0	T	Patient79	Tumor	74	Male	Metastatic
cy79.p3.CD45.pos.PD1.pos.AS.C2.R1.C01.S409.comb	2.59218	1.68786	Immune cells	CD8Tex	CD8Tex	T	0	T	Patient79	Tumor	74	Male	Metastatic
cy79.p3.CD45.pos.PD1.pos.AS.C2.R1.A08.S392.comb	1.51278	2.23861	Immune cells	CD8Tex	CD8Tex	T	0	T	Patient79	Tumor	74	Male	Metastatic
cy79.p1.CD45.pos.PD1.pos.AS.C5.R1.H03.S279.comb	2.03497	2.24816	Immune cells	CD8Tex	CD8Tex	T	0	T	Patient79	Tumor	74	Male	Metastatic
cy79.p3.CD45.pos.PD1.pos.AS.C2.R1.C11.S419.comb	2.70668	2.15811	Immune cells	CD8Tex	CD8Tex	T	0	T	Patient79	Tumor	74	Male	Metastatic
cy79.p1.CD45.pos.PD1.pos.AS.C5.R1.G08.S272.comb	2.40641	2.54989	Immune cells	CD8Tex	CD8Tex	T	0	T	Patient79	Tumor	74	Male	Metastatic
cy79.p3.CD45.pos.PD1.pos.AS.C2.R1.B02.S398.comb	1.38829	1.32781	Immune cells	CD8Tex	CD8Tex	T	0	T	Patient79	Tumor	74	Male	Metastatic
cy79.p3.CD45.pos.PD1.pos.AS.C2.R1.F04.S448.comb	1.86465	0.393908	Immune cells	CD8Tex	CD8Tex	T	0	T	Patient79	Tumor	74	Male	Metastatic
cy79.p1.CD45.pos.PD1.pos.AS.C5.R1.C10.S226.comb	2.54062	1.22162	Immune cells	CD8Tex	CD8Tex	T	0	T	Patient79	Tumor	74	Male	Metastatic
cy79.p1.CD45.pos.PD1.pos.AS.C5.R1.G09.S273.comb	3.54811	2.16505	Immune cells	CD8Tex	CD8Tex	T	0	T	Patient79	Tumor	74	Male	Metastatic
cy79.p1.CD45.pos.PD1.pos.AS.C5.R1.B06.S210.comb	1.59027	2.07715	Immune cells	CD8Tex	CD8Tex	T	0	T	Patient79	Tumor	74	Male	Metastatic
cy79.p1.CD45.pos.PD1.pos.AS.C5.R1.D07.S235.comb	1.71441	1.68697	Immune cells	CD8Tex	CD8Tex	T	0	T	Patient79	Tumor	74	Male	Metastatic
cy79.p3.CD45.pos.PD1.pos.AS.C2.R1.F09.S453.comb	2.45906	2.03287	Immune cells	CD8Tex	CD8Tex	T	0	T	Patient79	Tumor	74	Male	Metastatic
cy79.p1.CD45.pos.PD1.pos.AS.C5.R1.G11.S275.comb	3.27544	3.6228	Immune cells	CD8Tex	CD8Tex	T	0	T	Patient79	Tumor	74	Male	Metastatic
cy79.p1.CD45.pos.PD1.pos.AS.C5.R1.A10.S202.comb	1.42513	1.74869	Immune cells	CD8Tex	CD8Tex	T	0	T	Patient79	Tumor	74	Male	Metastatic
cy79.p1.CD45.pos.PD1.pos.AS.C5.R1.C07.S223.comb	2.5593	2.42378	Immune cells	CD8Tex	CD8Tex	T	0	T	Patient79	Tumor	74	Male	Metastatic
cy79.p1.CD45.pos.PD1.pos.AS.C5.R1.F10.S262.comb	-0.843867	0.345015	Immune cells	CD8Tex	CD8Tex	T	0	T	Patient79	Tumor	74	Male	Metastatic
cy79.p3.CD45.pos.PD1.pos.AS.C2.R1.B08.S404.comb	1.81087	0.816492	Immune cells	CD8Tex	CD8Tex	T	0	T	Patient79	Tumor	74	Male	Metastatic
cy79.p3.CD45.pos.PD1.pos.AS.C2.R1.F12.S456.comb	2.61274	2.41141	Immune cells	CD8Tex	CD8Tex	T	0	T	Patient79	Tumor	74	Male	Metastatic
cy79.p1.CD45.pos.PD1.pos.AS.C5.R1.B09.S213.comb	6.72068	1.96322	Immune cells	CD8Tex	CD8Tex	T	0	T	Patient79	Tumor	74	Male	Metastatic
cy79.p1.CD45.pos.PD1.pos.AS.C5.R1.H12.S288.comb	1.98741	0.730455	Immune cells	CD8Tex	CD8Tex	T	0	T	Patient79	Tumor	74	Male	Metastatic
cy79.p3.CD45.pos.PD1.pos.AS.C2.R1.B01.S397.comb	2.17085	1.56632	Immune cells	CD8Tex	CD8Tex	T	0	T	Patient79	Tumor	74	Male	Metastatic
cy79.p3.CD45.pos.PD1.pos.AS.C2.R1.E01.S433.comb	2.75447	1.68368	Immune cells	CD8Tex	CD8Tex	T	0	T	Patient79	Tumor	74	Male	Metastatic
cy79.p1.CD45.pos.PD1.pos.AS.C5.R1.B08.S212.comb	1.63518	0.702723	Immune cells	CD8Tex	CD8Tex	T	0	T	Patient79	Tumor	74	Male	Metastatic
cy79.p3.CD45.pos.PD1.pos.AS.C2.R1.D02.S422.comb	2.01436	2.25299	Immune cells	CD8Tex	CD8Tex	T	0	T	Patient79	Tumor	74	Male	Metastatic
cy79.p1.CD45.pos.PD1.pos.AS.C5.R1.F09.S261.comb	1.46114	1.62769	Immune cells	CD8Tex	CD8Tex	T	0	T	Patient79	Tumor	74	Male	Metastatic
cy79.p1.CD45.pos.PD1.pos.AS.C5.R1.D08.S236.comb	0.0223014	0.806574	Immune cells	CD8Tex	CD8Tex	T	0	T	Patient79	Tumor	74	Male	Metastatic
cy79.p1.CD45.pos.PD1.pos.AS.C5.R1.F05.S257.comb	0.59439	1.86517	Immune cells	CD8Tex	CD8Tex	T	0	T	Patient79	Tumor	74	Male	Metastatic
cy79.p3.CD45.pos.PD1.pos.AS.C2.R1.F03.S447.comb	1.99691	0.829705	Immune cells	CD8Tex	CD8Tex	T	0	T	Patient79	Tumor	74	Male	Metastatic
cy79.p3.CD45.pos.PD1.pos.AS.C2.R1.F10.S454.comb	3.46758	1.90297	Immune cells	CD8Tex	CD8Tex	T	0	T	Patient79	Tumor	74	Male	Metastatic
cy79.p1.CD45.pos.PD1.pos.AS.C5.R1.H07.S283.comb	4.54582	2.31485	Immune cells	CD8Tex	CD8Tex	T	0	T	Patient79	Tumor	74	Male	Metastatic
cy79.p3.CD45.pos.PD1.pos.AS.C2.R1.E07.S439.comb	2.49662	1.19947	Immune cells	CD8Tex	CD8Tex	T	0	T	Patient79	Tumor	74	Male	Metastatic
cy79.p1.CD45.pos.PD1.pos.AS.C5.R1.C01.S217.comb	2.53584	2.03993	Immune cells	CD8Tex	CD8Tex	Unknown	0	Unknown	Patient79	Tumor	74	Male	Metastatic
cy79.p1.CD45.pos.PD1.pos.AS.C5.R1.D11.S239.comb	1.5641	0.7478	Immune cells	CD8Tex	CD8Tex	Unknown	0	Unknown	Patient79	Tumor	74	Male	Metastatic
cy79.p3.CD45.pos.PD1.pos.AS.C2.R1.G12.S468.comb	3.35027	2.61816	Immune cells	CD8Tex	CD8Tex	T	0	T	Patient79	Tumor	74	Male	Metastatic
cy79.p1.CD45.pos.PD1.pos.AS.C5.R1.D02.S230.comb	1.2341	1.75755	Immune cells	CD8Tex	CD8Tex	T	0	T	Patient79	Tumor	74	Male	Metastatic
cy79.p3.CD45.pos.PD1.pos.AS.C2.R1.G01.S457.comb	3.60859	1.88145	Immune cells	CD8Tex	CD8Tex	T	0	T	Patient79	Tumor	74	Male	Metastatic
cy79.p1.CD45.pos.PD1.pos.AS.C5.R1.G04.S268.comb	2.50562	1.06043	Immune cells	CD8Tex	CD8Tex	T	0	T	Patient79	Tumor	74	Male	Metastatic
cy79.p1.CD45.pos.PD1.pos.AS.C5.R1.D01.S229.comb	3.7861	2.37234	Immune cells	CD8Tex	CD8Tex	T	0	T	Patient79	Tumor	74	Male	Metastatic
cy79.p1.CD45.pos.PD1.pos.AS.C5.R1.H02.S278.comb	2.91052	2.43289	Immune cells	CD8Tex	CD8Tex	T	0	T	Patient79	Tumor	74	Male	Metastatic
cy79.p1.CD45.pos.PD1.pos.AS.C5.R1.G03.S267.comb	2.13157	1.49883	Immune cells	CD8Tex	CD8Tex	T	0	T	Patient79	Tumor	74	Male	Metastatic
cy79.p1.CD45.pos.PD1.pos.AS.C5.R1.G02.S266.comb	2.00336	2.50253	Immune cells	CD8Tex	CD8Tex	T	0	T	Patient79	Tumor	74	Male	Metastatic
cy79.p3.CD45.pos.PD1.pos.AS.C2.R1.F05.S449.comb	3.16035	1.35831	Immune cells	CD8Tex	CD8Tex	T	0	T	Patient79	Tumor	74	Male	Metastatic
cy79.p1.CD45.pos.PD1.pos.AS.C5.R1.F04.S256.comb	2.57441	0.95436	Immune cells	CD8Tex	CD8Tex	T	0	T	Patient79	Tumor	74	Male	Metastatic
cy79.p1.CD45.pos.PD1.pos.AS.C5.R1.B04.S208.comb	1.6891	2.50573	Immune cells	CD8Tex	CD8Tex	T	0	T	Patient79	Tumor	74	Male	Metastatic
cy79.p1.CD45.pos.PD1.pos.AS.C5.R1.D10.S238.comb	1.60381	2.02517	Immune cells	CD8Tex	CD8Tex	T	0	T	Patient79	Tumor	74	Male	Metastatic
cy79.p3.CD45.pos.PD1.pos.AS.C2.R1.F06.S450.comb	2.17987	1.94761	Immune cells	CD8Tex	CD8Tex	T	0	T	Patient79	Tumor	74	Male	Metastatic
cy79.p3.CD45.pos.PD1.pos.AS.C2.R1.D08.S428.comb	2.78189	0.918141	Immune cells	CD8Tex	CD8Tex	T	0	T	Patient79	Tumor	74	Male	Metastatic
cy79.p3.CD45.pos.PD1.pos.AS.C2.R1.D01.S421.comb	3.2062	1.88122	Immune cells	CD8Tex	CD8Tex	T	0	T	Patient79	Tumor	74	Male	Metastatic
cy79.p1.CD45.pos.PD1.pos.AS.C5.R1.C09.S225.comb	2.17402	1.3103	Immune cells	CD8Tex	CD8Tex	T	0	T	Patient79	Tumor	74	Male	Metastatic
cy79.p1.CD45.pos.PD1.pos.AS.C5.R1.G05.S269.comb	2.09052	2.23742	Immune cells	CD8Tex	CD8Tex	T	0	T	Patient79	Tumor	74	Male	Metastatic
cy79.p1.CD45.pos.PD1.pos.AS.C5.R1.B05.S209.comb	2.45747	0.578751	Immune cells	CD8Tex	CD8Tex	Unknown	0	Unknown	Patient79	Tumor	74	Male	Metastatic
cy79.p3.CD45.pos.PD1.pos.AS.C2.R1.B05.S401.comb	2.26952	1.95669	Immune cells	CD8Tex	CD8Tex	T	0	T	Patient79	Tumor	74	Male	Metastatic
cy79.p1.CD45.pos.PD1.pos.AS.C5.R1.C06.S222.comb	4.42742	1.74819	Immune cells	CD8Tex	CD8Tex	T	0	T	Patient79	Tumor	74	Male	Metastatic
cy79.p3.CD45.pos.PD1.pos.AS.C2.R1.E09.S441.comb	2.53963	1.37164	Immune cells	CD8Tex	CD8Tex	T	0	T	Patient79	Tumor	74	Male	Metastatic
cy79.p3.CD45.pos.PD1.pos.AS.C2.R1.A12.S396.comb	2.13335	1.37899	Immune cells	CD8Tex	CD8Tex	T	0	T	Patient79	Tumor	74	Male	Metastatic
cy79.p1.CD45.pos.PD1.pos.AS.C5.R1.D06.S234.comb	3.07783	1.59354	Immune cells	CD8Tex	CD8Tex	T	0	T	Patient79	Tumor	74	Male	Metastatic
cy79.p1.CD45.pos.PD1.pos.AS.C5.R1.G12.S276.comb	1.74172	0.927049	Immune cells	CD8Tex	CD8Tex	T	0	T	Patient79	Tumor	74	Male	Metastatic
cy79.p3.CD45.pos.PD1.pos.AS.C2.R1.C09.S417.comb	3.16893	2.06129	Immune cells	CD8Tex	CD8Tex	T	0	T	Patient79	Tumor	74	Male	Metastatic
cy79.p3.CD45.pos.PD1.pos.AS.C2.R1.C12.S420.comb	2.88511	2.08174	Immune cells	CD8Tex	CD8Tex	T	0	T	Patient79	Tumor	74	Male	Metastatic
cy79.p1.CD45.pos.PD1.pos.AS.C5.R1.F11.S263.comb	2.32519	1.59994	Immune cells	CD8Tex	CD8Tex	T	0	T	Patient79	Tumor	74	Male	Metastatic
cy79.p1.CD45.pos.PD1.pos.AS.C5.R1.F08.S260.comb	1.90681	2.19035	Immune cells	CD8Tex	CD8Tex	T	0	T	Patient79	Tumor	74	Male	Metastatic
cy79.p1.CD45.pos.PD1.pos.AS.C5.R1.B07.S211.comb	1.7288	1.59669	Immune cells	CD8Tex	CD8Tex	T	0	T	Patient79	Tumor	74	Male	Metastatic
cy79.p1.CD45.pos.PD1.pos.AS.C5.R1.G10.S274.comb	4.50671	1.28518	Immune cells	CD8Tex	CD8Tex	T	0	T	Patient79	Tumor	74	Male	Metastatic
cy79.p1.CD45.pos.PD1.pos.AS.C5.R1.C12.S228.comb	3.12306	0.877471	Immune cells	CD8Tex	CD8Tex	T	0	T	Patient79	Tumor	74	Male	Metastatic
cy79.p3.CD45.pos.PD1.pos.AS.C2.R1.E10.S442.comb	-0.872082	0.347255	Immune cells	CD8Tex	CD8Tex	T	0	T	Patient79	Tumor	74	Male	Metastatic
cy79.p3.CD45.pos.PD1.pos.AS.C2.R1.B11.S407.comb	2.32129	1.49348	Immune cells	CD8Tex	CD8Tex	T	0	T	Patient79	Tumor	74	Male	Metastatic
cy79.p1.CD45.pos.PD1.pos.AS.C5.R1.C05.S221.comb	1.24295	0.841852	Immune cells	CD8Tex	CD8Tex	T	0	T	Patient79	Tumor	74	Male	Metastatic
cy79.p3.CD45.pos.PD1.pos.AS.C2.R1.C03.S411.comb	-0.238342	0.376692	Immune cells	CD8Tex	CD8Tex	T	0	T	Patient79	Tumor	74	Male	Metastatic
cy79.p1.CD45.pos.PD1.pos.AS.C5.R1.B12.S216.comb	4.25681	2.4211	Immune cells	CD8Tex	CD8Tex	T	0	T	Patient79	Tumor	74	Male	Metastatic
cy79.p3.CD45.pos.PD1.pos.AS.C2.R1.G03.S459.comb	3.94333	2.11302	Immune cells	CD8Tex	CD8Tex	T	0	T	Patient79	Tumor	74	Male	Metastatic
cy79.p1.CD45.pos.PD1.pos.AS.C5.R1.F12.S264.comb	1.41154	0.635463	Immune cells	CD8Tex	CD8Tex	T	0	T	Patient79	Tumor	74	Male	Metastatic
cy79.p3.CD45.pos.PD1.pos.AS.C2.R1.A02.S386.comb	3.94635	1.54548	Immune cells	CD8Tex	CD8Tex	T	0	T	Patient79	Tumor	74	Male	Metastatic
cy79.p1.CD45.pos.PD1.pos.AS.C5.R1.F06.S258.comb	2.51514	1.27377	Immune cells	CD8Tex	CD8Tex	T	0	T	Patient79	Tumor	74	Male	Metastatic
cy79.p1.CD45.pos.PD1.pos.AS.C5.R1.H04.S280.comb	2.38819	2.3176	Immune cells	CD8Tex	CD8Tex	T	0	T	Patient79	Tumor	74	Male	Metastatic
[truncated: 2,646 more rows]
