# Supplementary material for: The integration of single-cell sequencing, TCGA, and GEO data analysis revealed that PRRT3-AS1 is a biomarker and therapeutic target of SKCM
Source: Front Immunol. 2022 Sep 23;13:919145. doi: 10.3389/fimmu.2022.919145 (PMC9539251; doi:10.3389/fimmu.2022.919145)
Supplement: Supplementary file 1 [file DataSheet_1.zip › 919145_SupMaterial/Supplemental document 3_GSE15605_clinical data.xlsx]

## Sheet: Sheet1
Accession	Title	Source name	Gender	Age at diagnosis	Diagnosis	Regional metastases	Distant metastases	Braf mutation status	Nras mutation status
GSM390208	Normal_skin N118	Frozen tip of melanoma excision	m	79	NORMAL SKIN	not applicable	not applicable	not applicable	not applicable
GSM390209	Normal_skin N157	Frozen tip of melanoma excision	m	47	NORMAL SKIN	not applicable	not applicable	not applicable	not applicable
GSM390210	Normal_skin N173	Frozen tip of melanoma excision	f	44	NORMAL SKIN	not applicable	not applicable	not applicable	not applicable
GSM390211	Normal_skin N201	Frozen tip of melanoma excision	m	85	NORMAL SKIN	not applicable	not applicable	not applicable	not applicable
GSM390212	Normal_skin N206	Frozen tip of melanoma excision	m	39	NORMAL SKIN	not applicable	not applicable	not applicable	not applicable
GSM390213	Normal_skin N236	Frozen tip of melanoma excision	m	41	NORMAL SKIN	not applicable	not applicable	not applicable	not applicable
GSM390214	Normal_skin N243	Frozen tip of melanoma excision	m	50	NORMAL SKIN	not applicable	not applicable	not applicable	not applicable
GSM390215	Normal_skin N273	Frozen tip of melanoma excision	m	44	NORMAL SKIN	not applicable	not applicable	not applicable	not applicable
GSM390216	Normal_skin N275	Frozen tip of melanoma excision	m	74	NORMAL SKIN	not applicable	not applicable	not applicable	not applicable
GSM390217	Normal_skin N280	Frozen tip of melanoma excision	m	56	NORMAL SKIN	not applicable	not applicable	not applicable	not applicable
GSM390218	Normal_skin N287	Frozen tip of melanoma excision	f	73	NORMAL SKIN	not applicable	not applicable	not applicable	not applicable
GSM390219	Normal_skin N288	Frozen tip of melanoma excision	m	58	NORMAL SKIN	not applicable	not applicable	not applicable	not applicable
GSM390220	Normal_skin N290	Frozen tip of melanoma excision	f	20	NORMAL SKIN	not applicable	not applicable	not applicable	not applicable
GSM390221	Normal_skin N298	Frozen tip of melanoma excision	m	62	NORMAL SKIN	not applicable	not applicable	not applicable	not applicable
GSM390222	Normal_skin N307	Frozen tip of melanoma excision	m	55	NORMAL SKIN	not applicable	not applicable	not applicable	not applicable
GSM390223	Normal_skin N356	Frozen tip of melanoma excision	m	52	NORMAL SKIN	not applicable	not applicable	not applicable	not applicable
GSM390224	Primary_melanoma MEL101	Frozen half of the melanoma punch biopsy	m	66	DESMOPLASTIC MELANOMA	NO	NO	WT	WT
GSM390225	Primary_melanoma MEL128	Frozen half of the melanoma punch biopsy	m	60	SSM	YES	YES	WT	WT
GSM390226	Primary_melanoma MEL131	Frozen half of the melanoma punch biopsy	m	76	SSM	NO	YES	WT	Q61R
GSM390227	Primary_melanoma MEL135	Frozen half of the melanoma punch biopsy	m	50	SSM	NO	NO	WT	WT
GSM390228	Primary_melanoma MEL142	Frozen half of the melanoma punch biopsy	m	59	SSM			V600R	WT
GSM390229	Primary_melanoma MEL145	Frozen half of the melanoma punch biopsy	m	63	SSM	NO	NO	WT	WT
GSM390230	Primary_melanoma MEL157	Frozen half of the melanoma punch biopsy	m	47	NODULAR MELANOMA			WT	WT
GSM390231	Primary_melanoma MEL173	Frozen half of the melanoma punch biopsy	f	44	SSM	YES	NO	V600E	WT
GSM390232	Primary_melanoma MEL176	Frozen half of the melanoma punch biopsy	m	42	SSM	NO	YES	V600E	WT
GSM390233	Primary_melanoma MEL185	Frozen half of the melanoma punch biopsy	f	81	SSM	YES	NO	WT	WT
GSM390234	Primary_melanoma MEL190	Frozen half of the melanoma punch biopsy	m	83	MIS	NO	NO	V600E	WT
GSM390235	Primary_melanoma MEL197	Frozen half of the melanoma punch biopsy	m	80	NODULAR MELANOMA	NO	NO	WT	Q61R
GSM390236	Primary_melanoma MEL209	Frozen half of the melanoma punch biopsy	f	72	SSM	YES	YES	V600E	WT
GSM390237	Primary_melanoma MEL213	Frozen half of the melanoma punch biopsy	m	61	SPINDLE CELL MELANOMA	NO	NO	V600E	WT
GSM390238	Primary_melanoma MEL233	Frozen half of the melanoma punch biopsy	f	55	ACRAL MELANOMA	NO	NO	WT	Q61K
GSM390239	Primary_melanoma MEL236	Frozen half of the melanoma punch biopsy	m	41	SSM	NO	NO	L597S	WT
GSM390240	Primary_melanoma MEL243	Frozen half of the melanoma punch biopsy	m	50	SSM	YES		V600E	WT
GSM390241	Primary_melanoma MEL244	Frozen half of the melanoma punch biopsy	m	50	SSM	YES		V600E	WT
GSM390242	Primary_melanoma MEL250	Frozen half of the melanoma punch biopsy	f	33	NODULAR MELANOMA	YES	YES	WT	WT
GSM390243	Primary_melanoma MEL257	Frozen half of the melanoma punch biopsy	m	76	SSM	NO	NO	WT	WT
GSM390244	Primary_melanoma MEL258	Frozen half of the melanoma punch biopsy	f	45	SSM	NO	NO	WT	WT
GSM390245	Primary_melanoma MEL272	Frozen half of the melanoma punch biopsy	f	51	ACRAL MELANOMA	YES	YES	V600E	WT
GSM390246	Primary_melanoma MEL275	Frozen half of the melanoma punch biopsy	m	74	SSM	NO	YES	WT	WT
GSM390247	Primary_melanoma MEL276	Frozen half of the melanoma punch biopsy	m	79	SSM	NO	NO	WT	WT
GSM390248	Primary_melanoma MEL280	Frozen half of the melanoma punch biopsy	m	56	NODULAR MELANOMA	YES	YES	V600E	WT
GSM390249	Primary_melanoma MEL282	Frozen half of the melanoma punch biopsy	m	44	SSM	NO	NO	WT	WT
GSM390250	Primary_melanoma MEL283	Frozen half of the melanoma punch biopsy	f	33	MIS	NO	NO	WT	WT
GSM390251	Primary_melanoma MEL287	Frozen half of the melanoma punch biopsy	f	73	SSM	NO	NO	WT	WT
GSM390252	Primary_melanoma MEL290	Frozen half of the melanoma punch biopsy	f	20	SSM	NO	NO	V600E	WT
GSM390253	Primary_melanoma MEL294	Frozen half of the melanoma punch biopsy	f	70	ACRAL MELANOMA	NO	NO	WT	WT
GSM390254	Primary_melanoma MEL298	Frozen half of the melanoma punch biopsy	m	62	SSM			V600K	WT
GSM390255	Primary_melanoma MEL307	Frozen half of the melanoma punch biopsy	m	55	SSM	NO	NO	V600K	WT
GSM390256	Primary_melanoma MEL310	Frozen half of the melanoma punch biopsy	m	67	NODULAR MELANOMA	YES	NO	WT	Q61R
GSM390257	Primary_melanoma MEL326	Frozen half of the melanoma punch biopsy	m	43	DERMAL MELANOMA	YES	YES	V600E	WT
GSM390258	Primary_melanoma MEL339	Frozen half of the melanoma punch biopsy	m	48	POLYPOID MELANOMA	YES	YES	V600E	WT
GSM390259	Primary_melanoma MEL340	Frozen half of the melanoma punch biopsy	m	70	SSM	NO	NO	WT	WT
GSM390260	Primary_melanoma MEL356	Frozen half of the melanoma punch biopsy	m	52	SSM	NO	NO	V600E	WT
GSM390261	Primary_melanoma MEL362	Frozen half of the melanoma punch biopsy	m	36	NODULAR MELANOMA	NO	NO	V600E	WT
GSM390262	Primary_melanoma MEL364	Frozen half of the melanoma punch biopsy	f	87	SSM	NO	NO	WT	WT
GSM390263	Primary_melanoma MEL375	Frozen half of the melanoma punch biopsy	f	92	NODULAR MELANOMA	YES	NO	WT	Q61L
GSM390264	Primary_melanoma MEL380	Frozen half of the melanoma punch biopsy	m	66	SSM	YES	YES	V600E	WT
GSM390265	Primary_melanoma MEL385	Frozen half of the melanoma punch biopsy	m	42	SSM	NO	NO	WT	WT
GSM390266	Primary_melanoma MEL395	Frozen half of the melanoma punch biopsy	m	45	SSM	NO	NO	WT	WT
GSM390267	Primary_melanoma MEL420	Frozen half of the melanoma punch biopsy	m	80	LMM		YES	WT	WT
GSM390268	Primary_melanoma MEL429	Frozen half of the melanoma punch biopsy	f	87	NODULAR MELANOMA	YES	NO	WT	Q61L
GSM390269	Primary_melanoma MEL430	Frozen half of the melanoma punch biopsy	m	64	SSM	NO	YES	L597R	WT
GSM390270	Melanoma_metastasis METMEL195	Frozen melanoma metastasis	m	40	REGIONAL LYMPH NODE METASTASIS	YES	YES	V600E	WT
GSM390271	Melanoma_metastasis METMEL200701	Frozen melanoma metastasis	f	66	REGIONAL LYMPH NODE METASTASIS		YES	WT	Q61K
GSM390272	Melanoma_metastasis METMEL200703	Frozen melanoma metastasis	m	55	DISTANT METASTASIS		YES	V600E	WT
GSM390273	Melanoma_metastasis METMEL200705	Frozen melanoma metastasis	f	27	REGIONAL LYMPH NODE METASTASIS		YES	V600E	WT
GSM390274	Melanoma_metastasis METMEL200707	Frozen melanoma metastasis	m	33	DISTANT METASTASIS		YES	V600E	WT
GSM390275	Melanoma_metastasis METMEL200708	Frozen melanoma metastasis	m	71	REGIONAL LYMPH NODE METASTASIS		YES	V600K	WT
GSM390276	Melanoma_metastasis METMEL240	Frozen melanoma metastasis	m	36	REGIONAL LYMPH NODE METASTASIS	YES	NO	V600E	WT
GSM390277	Melanoma_metastasis METMEL261	Frozen melanoma metastasis	f	77	SUBCUTANIOUS SOFT TISSUE METASTASIS	YES	NO	WT	WT
GSM390278	Melanoma_metastasis METMEL291	Frozen melanoma metastasis	f	90	REGIONAL LYMPH NODE METASTASIS	YES	NO	WT	Q61K
GSM390279	Melanoma_metastasis METMEL308	Frozen melanoma metastasis	f	71	REGIONAL LYMPH NODE METASTASIS	YES	YES	V600E	WT
GSM390280	Melanoma_metastasis METMEL361	Frozen melanoma metastasis	m	53	SUBCUTANIOUS SOFT TISSUE METASTASIS	YES	YES	WT	WT
GSM390281	Melanoma_metastasis METMEL381	Frozen melanoma metastasis	f	89	REGIONAL LYMPH NODE METASTASIS	YES	YES	V600E	WT
