# Supplementary material for: The integration of single-cell sequencing, TCGA, and GEO data analysis revealed that PRRT3-AS1 is a biomarker and therapeutic target of SKCM
Source: Front Immunol. 2022 Sep 23;13:919145. doi: 10.3389/fimmu.2022.919145 (PMC9539251; doi:10.3389/fimmu.2022.919145)
Supplement: Supplementary file 1 [file DataSheet_1.zip › 919145_SupMaterial/Supplemental document 4_GSE19234_clinical data.xlsx]

## Sheet: Sheet1
Accession	Title	Source name	Stage at reccurence	Days lived since metastasis	Days since initial diagnosis	Gender	Age	Staus dead or alive
GSM476606	1	Tumor	IIIB	690	1816	male	87	0
GSM476607	01B	Tumor	IIIB	610	1816	male	87	0
GSM476608	2	Tumor	IIIC	1015	1475	male	79	0
GSM476609	3	Tumor	IIIB	1155	1417	male	56	0
GSM476610	4	Tumor	IV	92	620	female	84	1
GSM476611	5	Tumor	IIIC	780	1096	male	51	1
GSM476612	6	Tumor	IIIB	237	5675	male	35	1
GSM476613	7	Tumor	IV	590	955	male	86	1
GSM476614	07B	Tumor	IIIB	285	955	male	86	1
GSM476615	8	Tumor	IIIC	1143	1143	male	51	0
GSM476616	9	Tumor	IIIA	944	1520	female	49	0
GSM476617	10	Tumor	IIIB	1073	4821	female	90	1
GSM476618	11	Tumor	IV	68	3718	female	49	1
GSM476619	12	Tumor	IIIC	1009	1009	male	54	0
GSM476620	13	Tumor	IIIB	998	1788	female	54	0
GSM476621	14	Tumor	IIIB	901	901	female	82	0
GSM476622	16	Tumor	IIIB	961	1142	male	60	0
GSM476623	17	Tumor	IIIB	1048	2460	female	68	0
GSM476624	18	Tumor	IIIB	725	725	female	48	1
GSM476625	19	Tumor	IIIC	406	406	male	65	1
GSM476626	21	Tumor	IIIB	397	817	male	78	1
GSM476627	21B	Tumor	IIIB	397	817	male	78	1
GSM476628	22	Tumor	IIIB	887	3943	female	40	1
GSM476629	22B	Tumor	IIIB	805	3943	female	40	1
GSM476630	22D	Tumor	IIIB	540	3943	female	40	1
GSM476631	24	Tumor	IIIB	383	844	female	78	1
GSM476632	25	Tumor	IIIC	668	668	male	74	1
GSM476633	25B	Tumor	IIIC	668	668	male	74	1
GSM476634	26	Tumor	IV	259	594	male	69	1
GSM476635	27	Tumor	IIIB	282	282	male	44	0
GSM476636	28	Tumor	IIIC	791	4220	male	43	0
GSM476637	29	Tumor	IIIA	720	720	male	30	0
GSM476638	31	Tumor	IIIA	645	2656	male	60	0
GSM476639	32	Tumor	IIIB	440	440	male	92	1
GSM476640	33	Tumor	IIIB	513	1218	male	83	0
GSM476641	34	Tumor	IIIC	144	318	female	50	1
GSM476642	36	Tumor	IIIB	653	945	male	30	1
GSM476643	37	Tumor	IV	552	552	female	38	1
GSM476644	38	Tumor	IIIA	617	1556	female	77	0
GSM476645	39	Tumor	IIIB	609	4231	male	70	0
GSM476646	43	Tumor	IIIC	234	368	male	52	1
GSM476647	44	Tumor	IIIB	792	2683	male	79	0
GSM476648	45	Tumor	IIIC	558	1497	male	69	0
GSM476649	46	Tumor	IIIC	440	1397	female	77	1
