# Supplementary material for: The integration of single-cell sequencing, TCGA, and GEO data analysis revealed that PRRT3-AS1 is a biomarker and therapeutic target of SKCM
Source: Front Immunol. 2022 Sep 23;13:919145. doi: 10.3389/fimmu.2022.919145 (PMC9539251; doi:10.3389/fimmu.2022.919145)
Supplement: Supplementary file 1 [file DataSheet_1.zip › 919145_SupMaterial/Supplemental document 5_GSE81383_clinical data.xlsx]

## Sheet: Sheet1
Accession	Title
GSM2151479	A1_mel
GSM2151480	A2_mel
GSM2151481	A3_mel
GSM2151482	A4_mel
GSM2151483	A5_mel
GSM2151484	A6_mel
GSM2151485	A7_mel
GSM2151486	A8_mel
GSM2151487	A9_mel
GSM2151488	A10_mel
GSM2151489	A11_mel
GSM2151490	A12_mel
GSM2151491	B1_mel
GSM2151492	B2_mel
GSM2151493	B3_mel
GSM2151494	B4_mel
GSM2151495	B5_mel
GSM2151496	B6_mel
GSM2151497	B7_mel
GSM2151498	B8_mel
GSM2151499	B9_mel
GSM2151500	B10_mel
GSM2151501	B11_mel
GSM2151502	B12_mel
GSM2151503	C1_mel
GSM2151504	C2_mel
GSM2151505	C3_mel
GSM2151506	C4_mel
GSM2151507	C5_mel
GSM2151508	C6_mel
GSM2151509	C7_mel
GSM2151510	C8_mel
GSM2151511	C9_mel
GSM2151512	C10_mel
GSM2151513	C12_mel
GSM2151514	D1_mel
GSM2151515	D2_mel
GSM2151516	D3_mel
GSM2151517	D4_mel
GSM2151518	D5_mel
GSM2151519	D6_mel
GSM2151520	D7_mel
GSM2151521	D8_mel
GSM2151522	D9_mel
GSM2151523	D10_mel
GSM2151524	D11_mel
GSM2151525	D12_mel
GSM2151526	E1_mel
GSM2151527	E3_mel
GSM2151528	E4_mel
GSM2151529	E5_mel
GSM2151530	E6_mel
GSM2151531	E7_mel
GSM2151532	E8_mel
GSM2151533	E9_mel
GSM2151534	E10_mel
GSM2151535	E11_mel
GSM2151536	E12_mel
GSM2151537	F1_mel
GSM2151538	F2_mel
GSM2151539	F3_mel
GSM2151540	F4_mel
GSM2151541	F5_mel
GSM2151542	F6_mel
GSM2151543	F7_mel
GSM2151544	F8_mel
GSM2151545	F9_mel
GSM2151546	F10_mel
GSM2151547	F11_mel
GSM2151548	F12_mel
GSM2151549	G1_mel
GSM2151550	G2_mel
GSM2151551	G3_mel
GSM2151552	G4_mel
GSM2151553	G5_mel
GSM2151554	G6_mel
GSM2151555	G7_mel
GSM2151556	G8_mel
GSM2151557	G9_mel
GSM2151558	G10_mel
GSM2151559	G11_mel
GSM2151560	G12_mel
GSM2151561	H1_mel
GSM2151562	H2_mel
GSM2151563	H3_mel
GSM2151564	H4_mel
GSM2151565	H5_mel
GSM2151566	H6_mel
GSM2151567	H7_mel
GSM2151568	H10_mel
GSM2151569	H11_mel
GSM2151570	H12_mel
GSM2453895	A1_Mel2
GSM2453896	A11_Mel2
GSM2453897	A12_Mel2
GSM2453898	A2_Mel2
GSM2453899	A3_Mel2
GSM2453900	A4_Mel2
GSM2453901	A5_Mel2
GSM2453902	A6_Mel2
GSM2453903	A7_Mel2
GSM2453904	A8_Mel2
GSM2453905	A9_Mel2
GSM2453906	B1_Mel2
GSM2453907	B10_Mel2
GSM2453908	B11_Mel2
GSM2453909	B12_Mel2
GSM2453910	B2_Mel2
GSM2453911	B3_Mel2
GSM2453912	B4_Mel2
GSM2453913	B5_Mel2
GSM2453914	B6_Mel2
GSM2453915	B7_Mel2
GSM2453916	B8_Mel2
GSM2453917	C1_Mel2
GSM2453918	C10_Mel2
GSM2453919	C11_Mel2
GSM2453920	C12_Mel2
GSM2453921	C2_Mel2
GSM2453922	C3_Mel2
GSM2453923	C4_Mel2
GSM2453924	C5_Mel2
GSM2453925	C7_Mel2
GSM2453926	C8_Mel2
GSM2453927	D1_Mel2
GSM2453928	D10_Mel2
GSM2453929	D11_Mel2
GSM2453930	D12_Mel2
GSM2453931	D2_Mel2
GSM2453932	D3_Mel2
GSM2453933	D4_Mel2
GSM2453934	D5_Mel2
GSM2453935	D6_Mel2
GSM2453936	D7_Mel2
GSM2453937	D8_Mel2
GSM2453938	D9_Mel2
GSM2453939	E1_Mel2
GSM2453940	E10_Mel2
GSM2453941	E11_Mel2
GSM2453942	E12_Mel2
GSM2453943	E2_Mel2
GSM2453944	E3_Mel2
GSM2453945	E4_Mel2
GSM2453946	E5_Mel2
GSM2453947	E6_Mel2
GSM2453948	E9_Mel2
GSM2453949	F1_Mel2
GSM2453950	F11_Mel2
GSM2453951	F12_Mel2
GSM2453952	F2_Mel2
GSM2453953	F3_Mel2
GSM2453954	F4_Mel2
GSM2453955	F5_Mel2
GSM2453956	F6_Mel2
GSM2453957	F7_Mel2
GSM2453958	F8_Mel2
GSM2453959	F9_Mel2
GSM2453960	G1_Mel2
GSM2453961	G10_Mel2
GSM2453962	G11_Mel2
GSM2453963	G2_Mel2
GSM2453964	G3_Mel2
GSM2453965	G4_Mel2
GSM2453966	G5_Mel2
GSM2453967	G6_Mel2
GSM2453968	G7_Mel2
GSM2453969	H1_Mel2
GSM2453970	H10_Mel2
GSM2453971	H11_Mel2
GSM2453972	H12_Mel2
GSM2453973	H2_Mel2
GSM2453974	H3_Mel2
GSM2453975	H4_Mel2
GSM2453976	H5_Mel2
GSM2453977	H6_Mel2
GSM2453978	H8_Mel2
GSM2453979	A10_Mel3.a
GSM2453980	A11_Mel3.a
GSM2453981	A12_Mel3.a
GSM2453982	A2_Mel3.a
GSM2453983	A4_Mel3.a
GSM2453984	A5_Mel3.a
GSM2453985	A6_Mel3.a
GSM2453986	A8_Mel3.a
GSM2453987	A9_Mel3.a
GSM2453988	B1_Mel3.a
GSM2453989	B10_Mel3.a
GSM2453990	B11_Mel3.a
GSM2453991	B2_Mel3.a
GSM2453992	B3_Mel3.a
GSM2453993	B4_Mel3.a
GSM2453994	B6_Mel3.a
GSM2453995	B7_Mel3.a
GSM2453996	B8_Mel3.a
GSM2453997	B9_Mel3.a
GSM2453998	C1_Mel3.a
GSM2453999	C2_Mel3.a
GSM2454000	C3_Mel3.a
GSM2454001	C7_Mel3.a
GSM2454002	C8_Mel3.a
GSM2454003	C9_Mel3.a
GSM2454004	D1_Mel3.a
GSM2454005	D11_Mel3.a
GSM2454006	D2_Mel3.a
GSM2454007	D3_Mel3.a
GSM2454008	D7_Mel3.a
GSM2454009	D8_Mel3.a
GSM2454010	D9_Mel3.a
GSM2454011	E1_Mel3.a
GSM2454012	E2_Mel3.a
GSM2454013	E3_Mel3.a
GSM2454014	E7_Mel3.a
GSM2454015	E8_Mel3.a
GSM2454016	E9_Mel3.a
GSM2454017	F1_Mel3.a
GSM2454018	F7_Mel3.a
GSM2454019	F8_Mel3.a
GSM2454020	F9_Mel3.a
GSM2454021	G1_Mel3.a
GSM2454022	G2_Mel3.a
GSM2454023	G3_Mel3.a
GSM2454024	G5_Mel3.a
GSM2454025	G7_Mel3.a
GSM2454026	G8_Mel3.a
GSM2454027	G9_Mel3.a
GSM2454028	H1_Mel3.a
GSM2454029	H2_Mel3.a
GSM2454030	H3_Mel3.a
GSM2454031	H7_Mel3.a
GSM2454032	H8_Mel3.a
GSM2454033	A10B_Mel3.b
GSM2454034	A11B_Mel3.b
GSM2454035	A12B_Mel3.b
GSM2454036	A2B_Mel3.b
GSM2454037	A3B_Mel3.b
GSM2454038	A4B_Mel3.b
GSM2454039	A5B_Mel3.b
GSM2454040	A6B_Mel3.b
GSM2454041	A7B_Mel3.b
GSM2454042	A8B_Mel3.b
GSM2454043	A9B_Mel3.b
GSM2454044	B10B_Mel3.b
GSM2454045	B11B_Mel3.b
GSM2454046	B12B_Mel3.b
GSM2454047	B1B_Mel3.b
GSM2454048	B2B_Mel3.b
GSM2454049	B3B_Mel3.b
GSM2454050	B4B_Mel3.b
GSM2454051	B5B_Mel3.b
GSM2454052	B6B_Mel3.b
GSM2454053	B7B_Mel3.b
GSM2454054	B8B_Mel3.b
GSM2454055	B9B_Mel3.b
GSM2454056	C10B_Mel3.b
GSM2454057	C11B_Mel3.b
GSM2454058	C12B_Mel3.b
GSM2454059	C1B_Mel3.b
GSM2454060	C2B_Mel3.b
GSM2454061	C3B_Mel3.b
GSM2454062	C5B_Mel3.b
GSM2454063	C6B_Mel3.b
GSM2454064	C7B_Mel3.b
GSM2454065	C8B_Mel3.b
GSM2454066	C9B_Mel3.b
GSM2454067	D10B_Mel3.b
GSM2454068	D11B_Mel3.b
GSM2454069	D12B_Mel3.b
GSM2454070	D1B_Mel3.b
GSM2454071	D2B_Mel3.b
GSM2454072	D4B_Mel3.b
GSM2454073	D5B_Mel3.b
GSM2454074	D6B_Mel3.b
GSM2454075	D7B_Mel3.b
GSM2454076	D8B_Mel3.b
GSM2454077	E12B_Mel3.b
GSM2454078	E1B_Mel3.b
GSM2454079	E2B_Mel3.b
GSM2454080	E3B_Mel3.b
GSM2454081	E5B_Mel3.b
GSM2454082	E6B_Mel3.b
GSM2454083	E7B_Mel3.b
GSM2454084	E8B_Mel3.b
GSM2454085	E9B_Mel3.b
GSM2454086	F10B_Mel3.b
GSM2454087	F11B_Mel3.b
GSM2454088	F2B_Mel3.b
GSM2454089	F3B_Mel3.b
GSM2454090	F4B_Mel3.b
GSM2454091	F5B_Mel3.b
GSM2454092	F6B_Mel3.b
GSM2454093	F7B_Mel3.b
GSM2454094	F8B_Mel3.b
GSM2454095	G10B_Mel3.b
GSM2454096	G12B_Mel3.b
GSM2454097	G1B_Mel3.b
GSM2454098	G3B_Mel3.b
GSM2454099	G4B_Mel3.b
GSM2454100	G5B_Mel3.b
GSM2454101	G6B_Mel3.b
GSM2454102	G8B_Mel3.b
GSM2454103	G9B_Mel3.b
GSM2454104	H11B_Mel3.b
GSM2454105	H12B_Mel3.b
GSM2454106	H2B_Mel3.b
GSM2454107	H5B_Mel3.b
GSM2454108	H6B_Mel3.b
GSM2454109	H9B_Mel3.b
