# Supplementary material for: The integration of single-cell sequencing, TCGA, and GEO data analysis revealed that PRRT3-AS1 is a biomarker and therapeutic target of SKCM
Source: Front Immunol. 2022 Sep 23;13:919145. doi: 10.3389/fimmu.2022.919145 (PMC9539251; doi:10.3389/fimmu.2022.919145)
Supplement: Supplementary file 1 [file DataSheet_1.zip › 919145_SupMaterial/Supplemental document 6_TCGA_SKCM_clinical data.xlsx]

## Sheet: Sheet1
submitter_id.samples	age_at_initial_pathologic_diagnosis	batch_number	bcr	bcr_followup_barcode	bcr_followup_uuid	submitter_id	breslow_depth_value	day_of_dcc_upload	day_of_form_completion	days_to_initial_pathologic_diagnosis	days_to_submitted_specimen_dx	distant_metastasis_anatomic_site	file_uuid	followup_case_report_form_submission_reason	history_of_neoadjuvant_treatment	informed_consent_verified	interferon_90_day_prior_excision_admin_indicator	lactate_dehydrogenase_result	lost_follow_up	malignant_neoplasm_mitotic_count_rate	melanoma_clark_level_value	melanoma_origin_skin_anatomic_site	melanoma_ulceration_indicator	month_of_dcc_upload	month_of_form_completion	new_tumor_dx_prior_submitted_specimen_dx	other_dx	pathologic_M	pathologic_N	pathologic_T	patient_id	person_neoplasm_cancer_status	postoperative_rx_tx	primary_melanoma_at_diagnosis_count	primary_neoplasm_melanoma_dx	primary_tumor_multiple_present_ind	prior_radiation_therapy	prior_systemic_therapy	prior_systemic_therapy_type	radiation_therapy	radiation_therapy_to_primary	submitted_tumor_location	subsequent_primary_melanoma_during_followup	system_version	tissue_prospective_collection_indicator	tissue_retrospective_collection_indicator	tissue_source_site	weight	withdrawn
TCGA-D9-A4Z2-01A	50	262.74.0	Nationwide Children's Hospital	TCGA-D9-A4Z2-F57868	AB5F6B14-DAAE-4D19-B227-EC6E2D5ED0D0	TCGA-D9-A4Z2	25	14	28	0	7		8FC5ACEA-E493-4C8D-A3AC-5A68B1B8FC26		No	YES			NO	10	IV	Non-glabrous skin	YES	3	3	NO	No	M0	N3	T4b	A4Z2	WITH TUMOR	NO	2	YES	YES	NO	NO		NO	NO	Primary Tumor	NO	7th	YES	NO	D9	54	FALSE
TCGA-ER-A2NH-06A	49	180.87.0	Nationwide Children's Hospital	TCGA-ER-A2NH-F69370	CF52E6AD-959C-446F-B88F-E7E73B83E405	TCGA-ER-A2NH	4	14	7	0	618		7E2595AA-7EF7-4E83-AC3C-44179A594F47		No	YES			NO	1	IV	Non-glabrous skin	NO	3	1		No	M0	N3	T3a	A2NH	WITH TUMOR	NO		YES	NO	NO	NO		NO	NO	Regional Lymph Node		6th	YES	NO	ER		FALSE
TCGA-BF-A5EO-01A	65	291.69.0	Nationwide Children's Hospital	TCGA-BF-A5EO-F68880	9993CEA1-92A4-48E7-904E-542F5079A3C6	TCGA-BF-A5EO	8	14	23	0	0		480492D8-82C9-4211-8D4B-FBBAB0A8459B		No	YES			NO		III	Non-glabrous skin	YES	3	12		No	M0	N0	T4b	A5EO	TUMOR FREE	NO	1	YES	NO	NO	NO		NO	NO	Primary Tumor		7th	YES	NO	BF	110	FALSE
TCGA-D9-A6EA-06A	70	316.66.0	Nationwide Children's Hospital	TCGA-D9-A6EA-F57860	C0168BC0-E336-4944-86D9-C332EA962EC0	TCGA-D9-A6EA	6	14	28	0	422		A6210DB2-5211-43B3-9FB8-177784EAC4B2		No	YES		Normal	NO		IV	Non-glabrous skin	NO	3	3		No	M0	N3	T4a	A6EA	TUMOR FREE	NO	1	YES	NO	NO	NO		NO	NO		NO	7th	YES	NO	D9	58	FALSE
TCGA-D9-A4Z3-01A	73	277.76.0	Nationwide Children's Hospital	TCGA-D9-A4Z3-F58483	54923FD3-981A-4649-BEDD-860A06350154	TCGA-D9-A4Z3	75	14	11	0	0		ACF6C126-DFBA-431C-B768-7C5F0CD7E36E		No	YES			NO	10	V	Non-glabrous skin	YES	3	4		No	M0	N1b	T4b	A4Z3	TUMOR FREE	NO	1	YES	NO	NO	NO		NO	NO	Primary Tumor	NO	7th	YES	NO	D9	70	FALSE
TCGA-GN-A26A-06A	63	180.87.0	Nationwide Children's Hospital			TCGA-GN-A26A	2.3	14		0	618		0663AA03-5F7F-4537-B1A3-E5576F7A327A		No	YES				11	IV	Non-glabrous skin	NO	3		NO	No	M0	N1a	T3a	A26A			1	YES	NO	NO	NO			NO	Regional Cutaneous or Subcutaneous Tissue (includes satellite and in-transit metastasis)		6th	NO	YES	GN	66	FALSE
TCGA-D3-A3BZ-06A	63	180.87.0	Nationwide Children's Hospital	TCGA-D3-A3BZ-F45520	E3E4F520-07D7-42C1-B74D-A30F7A4708DE	TCGA-D3-A3BZ	4.6	14	16	0	488		BF045C42-5822-46B0-B7C4-4441E5472CFB		No	YES			NO	1	V	Non-glabrous skin	NO	3	7	NO	No	M0	N0	T4a	A3BZ	TUMOR FREE	NO		YES	NO	NO	NO		YES	NO	Regional Lymph Node	NO	7th	NO	YES	D3	99	FALSE
TCGA-D3-A51G-06A		277.76.0	Nationwide Children's Hospital	TCGA-D3-A51G-F60911	390FFB4F-D2AB-4D2A-B42D-883652921A7F	TCGA-D3-A51G	0	14	18				50E32A14-9C29-4994-AC7E-2BA337500C31		No	YES			NO		I	Non-glabrous skin		3	6	YES	Yes	M0	N0	Tis	A51G	TUMOR FREE	YES		YES	NO	NO	NO		NO	NO	Regional Cutaneous or Subcutaneous Tissue (includes satellite and in-transit metastasis)	NO	7th	NO	YES	D3	112	FALSE
TCGA-EE-A29R-06A	48	180.87.0	Nationwide Children's Hospital	TCGA-EE-A29R-F59763	3DAB4A16-5952-460C-9B59-DC23C644B2C4	TCGA-EE-A29R	3.5	14	20	0	171		F3442500-209D-45C7-997C-187B53CE576A		No	YES			YES	6	V	Non-glabrous skin	YES	3	5	NO	No	M0	N1b	T3b	A29R				YES	NO	NO	NO			NO	Regional Lymph Node		7th	YES	NO	EE		FALSE
TCGA-D3-A2JE-06A	75	388.48.0	Nationwide Children's Hospital			TCGA-D3-A2JE		14		0	140		B1B3D3F4-4A48-4614-8D98-DBA8B33C14EA		No	YES						Non-glabrous skin		3		NO	Yes	M0	N3	TX	A2JE				YES	NO	NO	NO			NO	Regional Lymph Node		6th	NO	YES	D3	81	FALSE
TCGA-W3-AA1V-06B	63	416.38.0	Nationwide Children's Hospital			TCGA-W3-AA1V	1.3	14		0	946		4769724A-5993-4103-B31E-EDB352D182B4		No	YES					IV	Non-glabrous skin	NO	3		NO	No	M0	N0	T3	AA1V				YES	NO	NO	NO			NO	Regional Lymph Node		4th	NO	YES	W3	91	FALSE
TCGA-DA-A1IA-06A	32	180.87.0	Nationwide Children's Hospital	TCGA-DA-A1IA-F70089	FC51240A-2001-4FE9-97CF-CD55C0B430B7	TCGA-DA-A1IA	1.3	14	27	0	1855	brain	4E62D848-9309-4819-8DF7-8DF15CCD865D		No	YES			NO		IV	Non-glabrous skin	NO	3	1		No	M0	N1b	T2a	A1IA	WITH TUMOR	NO	1	YES	NO	NO	NO		NO	NO	Distant Metastasis	NO	6th	NO	YES	DA		FALSE
TCGA-EE-A29T-06A	51	180.87.0	Nationwide Children's Hospital	TCGA-EE-A29T-F55117	96B388B2-BFA4-4033-BA80-177C7061EC5D	TCGA-EE-A29T		14	29	0	10326		43BA748D-707E-4752-BBFD-527E41F9BDBD		No	YES			NO			Non-glabrous skin		3	12	YES	No	M0	NX	TX	A29T	TUMOR FREE	NO		YES	NO	NO	NO		NO	NO	Regional Lymph Node	NO	1st	NO	YES	EE		FALSE
TCGA-EB-A3XB-01A	63	240.79.0	Nationwide Children's Hospital	TCGA-EB-A3XB-F41213	6592ABBE-555B-4782-92AD-AFE3D1F8EB3F	TCGA-EB-A3XB		14	13	0	0		DE01D624-A389-4BD4-BD6D-CE09E2DD1902		No	YES			NO		IV	Non-glabrous skin		3	3		No	M0	NX	T4	A3XB	TUMOR FREE	NO		YES		NO	NO		NO	NO	Primary Tumor	NO	7th	YES	NO	EB	80	FALSE
TCGA-FS-A1ZQ-06A	31	180.87.0	Nationwide Children's Hospital			TCGA-FS-A1ZQ		14		0	3799	lung	81048A54-134D-47F8-8C6B-DC9E5F390BF7		No	YES						Non-glabrous skin		3			No	M0	N0	TX	A1ZQ			1	YES	NO	NO	NO			YES	Distant Metastasis		6th	NO	YES	FS		FALSE
TCGA-EB-A85I-01A	66	358.51.0	Nationwide Children's Hospital	TCGA-EB-A85I-F61877	74E78246-6218-4314-B8A7-AF5043FB42EA	TCGA-EB-A85I	10	14	9	0	0		1CD3B59D-00C1-4EE5-AD71-A8DCD1D3D6E0		No	YES			NO			Non-glabrous skin	YES	3	7		No	M0	N0	T4b	A85I	TUMOR FREE	NO	1	YES		NO	NO		NO	NO	Primary Tumor	NO	7th	YES	NO	EB	82	FALSE
TCGA-D3-A5GO-06A	61	291.69.0	Nationwide Children's Hospital	TCGA-D3-A5GO-F60915	9ED5547B-C48F-402B-8211-A8D16CD11034	TCGA-D3-A5GO	4.3	14	18	0	2739	Soft tissue of right upper arm	88AAC1C5-A560-46F0-8A25-A7FE85F4B55B		No	YES			YES		V	Non-glabrous skin		3	6	YES	No	M0	N0	T4	A5GO				YES	NO	NO	NO			NO	Distant Metastasis		7th	NO	YES	D3	83	FALSE
TCGA-FR-A728-01A	54	332.57.0	Nationwide Children's Hospital	TCGA-FR-A728-F66624	F878CF96-2289-4593-8E4A-5741242A96AB	TCGA-FR-A728	12	14	21	0	16		8AA7655C-0D37-407F-96F0-DE8112D92BDA		No	YES			NO	6	IV	Non-glabrous skin	YES	3	10	NO	No	M0	N2a	T4b	A728	TUMOR FREE	YES		YES	NO	NO	NO		NO	NO	Primary Tumor	NO	7th	YES	NO	FR	87	FALSE
TCGA-EB-A85J-01A	66	358.51.0	Nationwide Children's Hospital	TCGA-EB-A85J-F61878	ED3B4C1F-767C-45E0-8E9B-C36248D3EDD4	TCGA-EB-A85J	5.5	14	9	0	0		52641746-173A-4430-BC34-D858B64E1915		No	YES			NO			Non-glabrous skin	NO	3	7		No	M0	N0	T4a	A85J	TUMOR FREE	YES	1	YES		NO	NO		NO	NO	Primary Tumor	NO	7th	YES	NO	EB	128	FALSE
TCGA-D3-A2JA-06A	68	180.87.0	Nationwide Children's Hospital	TCGA-D3-A2JA-F40740	1504323B-9883-4CF4-B02D-E44197CB64BA	TCGA-D3-A2JA	1.2	14	7	0	822		4386D921-85F8-4A4F-8674-08FBE0C798BE		No	YES			NO	0	III	Non-glabrous skin	NO	3	3	YES	No	M0	N1a	T2a	A2JA	TUMOR FREE	NO		YES	NO	NO	NO		NO	YES	Regional Cutaneous or Subcutaneous Tissue (includes satellite and in-transit metastasis)	NO	7th	NO	YES	D3	113	FALSE
TCGA-YG-AA3O-06A	62	393.46.0	Nationwide Children's Hospital	TCGA-YG-AA3O-F67869	48BA783C-56D0-4AAB-9F7F-16184D748565	TCGA-YG-AA3O		14	13	0	908		61B97687-4FB4-4631-BED7-D5F5F8E97B0E		No	YES			NO			Non-glabrous skin		3	11		No				AA3O	WITH TUMOR	YES		YES	NO	NO	NO		NO	NO	Regional Lymph Node	YES		YES	NO	YG	92	FALSE
TCGA-EE-A3AB-06A	30	180.87.0	Nationwide Children's Hospital	TCGA-EE-A3AB-F59751	1FD5BD7A-75C7-4FFD-BB97-36E6A641D315	TCGA-EE-A3AB		14	20	0	0		46D5759D-A919-4E67-AC58-A0C09E5E0F58		No	YES			YES			Non-glabrous skin		3	5		No	M0	N2a	T0	A3AB				NO		NO	NO				Regional Lymph Node		5th	NO	YES	EE		FALSE
TCGA-D3-A1QB-06A	75	180.87.0	Nationwide Children's Hospital	TCGA-D3-A1QB-F45519	DC07AAD2-679E-4F92-BD3B-282B3DAAB030	TCGA-D3-A1QB		14	16	0	441		FFF48EB4-5011-44D6-A958-C98ACFD2CBB2		No	YES			NO			Non-glabrous skin		3	7	YES	No	M0	N2c	T0	A1QB	TUMOR FREE	NO		NO		NO	NO		NO		Regional Lymph Node	NO	7th	NO	YES	D3	86	FALSE
TCGA-GN-A4U9-06A	71	332.57.0	Nationwide Children's Hospital	TCGA-GN-A4U9-F61269	26A50AA3-CD8D-4044-A0D5-52F338BCFA50	TCGA-GN-A4U9	1.7	14	26	0	60		EE40F343-4E34-4182-940F-320CDB780B4B		No	YES			NO	5	IV	Non-glabrous skin	YES	3	6	NO	No	M0	N3	T2b	A4U9	WITH TUMOR	YES	1	YES	NO	NO	NO		NO	NO	Regional Lymph Node	NO	7th	NO	YES	GN	104	FALSE
TCGA-ER-A3ET-06A	64	198.83.0	Nationwide Children's Hospital	TCGA-ER-A3ET-F69372	BCB8141F-EE7F-4047-993A-32F4D2F80315	TCGA-ER-A3ET	3.55	14	7	0	2243		BA70B15C-01ED-448D-9EED-CBAAE4A7C9B3		No	YES			NO		IV	Non-glabrous skin		3	1	NO	No	M0	N1a	T3a	A3ET	WITH TUMOR	NO		YES	NO	NO	NO		YES	NO	Regional Cutaneous or Subcutaneous Tissue (includes satellite and in-transit metastasis)		6th	YES	NO	ER		FALSE
TCGA-HR-A5NC-01A	90	291.69.0	Nationwide Children's Hospital	TCGA-HR-A5NC-F70729	FD13F733-A6FD-4F02-AB1C-A67967D369F2	TCGA-HR-A5NC	8	14	2	0	0		C9C15001-C075-4639-8E67-5C7BBBE2FE1C		No	YES			YES		V	Non-glabrous skin		3	3	NO	No	M0	NX	T4	A5NC			1	YES	NO	NO	NO			NO	Primary Tumor		6th	NO	YES	HR		FALSE
TCGA-FR-A729-06A	38	358.51.0	Nationwide Children's Hospital	TCGA-FR-A729-F66634	A152F2A2-94BF-461A-9985-B6DFD58F7CAF	TCGA-FR-A729	0.25	14	21	0	6186		8AEF3E1F-D069-4289-9823-DC1B39D14BDD		No	YES			NO		II		NO	3	10		No	M0	N0	T1	A729	WITH TUMOR	YES		YES	NO	NO	NO		NO	NO	Regional Lymph Node	NO	4th	YES	NO	FR	83	FALSE
TCGA-BF-A1PZ-01A	71	180.87.0	Nationwide Children's Hospital	TCGA-BF-A1PZ-F68909	4B1D5ACA-C24D-4E0A-A8A9-A843108AE1CD	TCGA-BF-A1PZ	8	14	23	0	0		DB0F34CD-3594-4DE7-9F20-D6BE76122271		No	YES			NO		III	Non-glabrous skin	NO	3	12		No	M0	N0	T4a	A1PZ	TUMOR FREE	NO	1	YES	NO	NO	NO		NO	NO	Primary Tumor		7th	YES	NO	BF	56	FALSE
TCGA-WE-AAA0-06A	47	393.46.0	Nationwide Children's Hospital	TCGA-WE-AAA0-F67339	826AB2CF-0860-4D9E-B61C-9B084E997C2D	TCGA-WE-AAA0	0.8	14	4	0	311		27E82066-0F36-481D-A837-1F4ADDEE802F		No	YES			NO	0		Non-glabrous skin	NO	3	11		No	M0	N0	T1a	AAA0	WITH TUMOR	NO	1	YES	NO	NO	NO		YES	NO	Regional Lymph Node	NO	7th	NO	YES	WE		FALSE
TCGA-EB-A430-01A	83	262.74.0	Nationwide Children's Hospital	TCGA-EB-A430-F57899	FBB7092B-338C-40FB-B72A-7B1FF6B34BE4	TCGA-EB-A430	18	14	21	0	0		F978C499-243C-42F0-9B93-5405CF1AE2B8		No	YES			YES		IV	Non-glabrous skin	YES	3	4		No	M0	N0	T4b	A430				YES	NO	NO	NO			NO	Primary Tumor		7th	YES	NO	EB	85	FALSE
TCGA-EE-A3J5-06A	71	198.83.0	Nationwide Children's Hospital			TCGA-EE-A3J5	4.8	14		0	467		80D2316D-82AF-47CA-A4CA-E14BD5055385		No	YES				8	V	Non-glabrous skin	NO	3		NO	No	M0	N1	T4a	A3J5			1	YES	NO	NO	NO			NO	Regional Cutaneous or Subcutaneous Tissue (includes satellite and in-transit metastasis)		5th	NO	YES	EE		FALSE
TCGA-WE-A8K4-01A	85	388.48.0	Nationwide Children's Hospital	TCGA-WE-A8K4-F67276	DBDCB180-0011-41E1-B16A-4A2AA7417124	TCGA-WE-A8K4	12	14	3	0	0		AAD4D726-4E81-4F9B-8433-F1CA0F0CC8A5		No	YES			NO	4		Non-glabrous skin		3	11		Yes	M0	NX	T4a	A8K4	TUMOR FREE	NO	1	YES	NO	NO	NO		NO	NO	Primary Tumor	NO	7th	YES	NO	WE		FALSE
TCGA-D3-A5GR-06A	23	291.69.0	Nationwide Children's Hospital	TCGA-D3-A5GR-F55314	FE2E3CF3-E00B-4BB5-AD4A-A471B05F7CC1	TCGA-D3-A5GR	0.98	14	3	0	5008		9EAEF1C7-C789-4A36-927B-DB444B867387		Yes	YES	YES		NO	1	III	Non-glabrous skin		3	1	YES	No	M0	N1	T1b	A5GR	WITH TUMOR	NO		YES	NO	NO	YES	Interferon	NO	NO	Regional Lymph Node	NO	7th	NO	YES	D3	114	FALSE
TCGA-EE-A2GS-06A	28	180.87.0	Nationwide Children's Hospital	TCGA-EE-A2GS-F59674	B4D6FD51-2575-4523-9F4D-79EDC5B690D9	TCGA-EE-A2GS	1.8	14	20	0	1295		B20AB398-5E86-4811-BA49-EAAD22C127EA		No	YES			NO	6	IV	Non-glabrous skin	NO	3	5	NO	No	M0	N0	T2a	A2GS	WITH TUMOR	YES		YES	NO	NO	NO		NO	NO	Regional Cutaneous or Subcutaneous Tissue (includes satellite and in-transit metastasis)	NO	6th	NO	YES	EE		FALSE
TCGA-EE-A29Q-06A	70	180.87.0	Nationwide Children's Hospital	TCGA-EE-A29Q-F55045	EEF32021-01AE-4851-8408-2D2AEDA944D2	TCGA-EE-A29Q	2.3	14	27	0	890		FF6EF291-7764-4725-A355-848442D49F6D		No	YES			NO	8	IV	Non-glabrous skin	YES	3	12		No	M0	N0	T3b	A29Q	WITH TUMOR	NO		YES	NO	NO	NO		NO	NO	Regional Cutaneous or Subcutaneous Tissue (includes satellite and in-transit metastasis)	NO	6th	NO	YES	EE		FALSE
TCGA-EE-A3J7-06A	43	198.83.0	Nationwide Children's Hospital	TCGA-EE-A3J7-F59752	744C4C44-2DE1-4A70-87E1-D6BFCB5CC54B	TCGA-EE-A3J7	1.12	14	20	0	1292		E6EB26AF-C93F-4031-9336-BC91F5A64728		No	YES			YES		II	Non-glabrous skin	YES	3	5	YES	No	M0	N0	T2	A3J7			1	YES	NO	NO	NO			NO	Regional Cutaneous or Subcutaneous Tissue (includes satellite and in-transit metastasis)		5th	NO	YES	EE		FALSE
TCGA-EB-A3XE-01A	77	240.79.0	Nationwide Children's Hospital	TCGA-EB-A3XE-F42007	9F87F66F-2863-44D4-BEDC-5EBCFF5195EF	TCGA-EB-A3XE	3	14	9	0	0		EE78DF3D-A074-404D-8287-BF218737BC7C		No	YES			YES			Non-glabrous skin	NO	3	4		No	M0	N0	T3a	A3XE	TUMOR FREE	NO	1	YES	NO	NO	NO		NO		Primary Tumor	NO	7th	YES	NO	EB	62	FALSE
TCGA-W3-A824-06A	63	358.51.0	Nationwide Children's Hospital	TCGA-W3-A824-F64489	FC6C70DC-2DF1-43AF-8043-E8B542A2FA84	TCGA-W3-A824	1.5	14	26	0	1461		6A841BC6-BF69-4121-B5AB-5B87F9CBD9E1		No	YES			NO			Non-glabrous skin		3	9	NO	No	M0	N0	T2	A824	WITH TUMOR	YES		YES	NO	NO	NO			NO	Regional Lymph Node	YES	4th	NO	YES	W3	79	FALSE
TCGA-FS-A4FD-06A	39	277.76.0	Nationwide Children's Hospital	TCGA-FS-A4FD-F62033	EB67D0C9-E4BA-45E1-BE59-6F48AF9F31C4	TCGA-FS-A4FD	2	14	11	0	2300		085DACD4-0C14-4FB7-90BD-8D152BD2D199		Yes	YES	YES		NO		IV			3	7		No	M0	N3	T2	A4FD	WITH TUMOR	NO	1	YES	YES	NO	YES	Interferon	NO	NO	Regional Lymph Node	NO	6th	NO	YES	FS		FALSE
TCGA-ER-A19H-06A	40	180.87.0	Nationwide Children's Hospital			TCGA-ER-A19H	0.4	14		0	3573		29E1FFF6-033F-4261-9CFC-F5AAD3E1820C		No	YES					II	Non-glabrous skin		3			No	M0	N0		A19H			1	YES	NO	NO	NO			NO	Regional Cutaneous or Subcutaneous Tissue (includes satellite and in-transit metastasis)		4th	YES	NO	ER		FALSE
TCGA-EB-A4OY-01A	65	277.76.0	Nationwide Children's Hospital	TCGA-EB-A4OY-F57676	56E5C92C-0D28-4EEE-9145-DDAFF18DCA7A	TCGA-EB-A4OY	10	14	19	0	-2		D6A3C15D-F713-43FB-B5B9-344465482132		No	YES			NO		V	Non-glabrous skin		3	3		No	M0	N1a	T4b	A4OY	TUMOR FREE	YES		YES		NO	NO		NO	NO	Primary Tumor	NO	7th	YES	NO	EB	87	FALSE
TCGA-ER-A3PL-06A	30	240.79.0	Nationwide Children's Hospital	TCGA-ER-A3PL-F69342	4940156A-6D72-42F6-A95E-AD17C919F121	TCGA-ER-A3PL	2.2	14	6	0	958		6A29BE6F-4360-406A-B2F9-9C4B2DE80E86		No	YES			NO		V	Non-glabrous skin	YES	3	1	NO	No	M1a	N0	T3b	A3PL	WITH TUMOR	NO		YES	NO	NO	NO		NO	NO	Regional Cutaneous or Subcutaneous Tissue (includes satellite and in-transit metastasis)		6th	YES	NO	ER		FALSE
TCGA-ER-A19A-06A	79	180.87.0	Nationwide Children's Hospital	TCGA-ER-A19A-F48977	C163BEA8-E3BA-437C-9B9F-791B7DBFC78A	TCGA-ER-A19A		14	24	0	41		109A9BB6-4D6A-436C-919E-5F05220E029E		No	YES			NO			Non-glabrous skin		3	9	NO	No	M1	N0	TX	A19A	TUMOR FREE	NO		NO		NO	NO		NO	NO	Regional Cutaneous or Subcutaneous Tissue (includes satellite and in-transit metastasis)		6th	YES	NO	ER		FALSE
TCGA-FS-A1ZR-06A	36	180.87.0	Nationwide Children's Hospital			TCGA-FS-A1ZR	2	14		0	79		AB1AE23C-0421-46C1-8675-C7FAC33E4738		No	YES					IV	Non-glabrous skin		3			No	M0	N0	T2	A1ZR			1	YES	NO	NO	NO			NO	Regional Cutaneous or Subcutaneous Tissue (includes satellite and in-transit metastasis)		4th	NO	YES	FS		FALSE
TCGA-DA-A3F3-06A	52	198.83.0	Nationwide Children's Hospital	TCGA-DA-A3F3-F70096	F284EA79-1E79-4396-800D-C2AB6AB6BC03	TCGA-DA-A3F3		14	27	0	106		1D1C4D82-3FFB-4F8D-A403-A53CE1299278		No	YES			NO			Non-glabrous skin		3	1		No	M0	N2b	T0	A3F3	WITH TUMOR	NO		NO		NO	NO		NO		Regional Lymph Node	NO	7th	NO	YES	DA		FALSE
TCGA-FS-A4F4-06A	64	277.76.0	Nationwide Children's Hospital			TCGA-FS-A4F4	2	14		0	1804		E30CDB48-A1C6-494D-B81E-6CAE7B71D583		No	YES					IV	Non-glabrous skin	YES	3			No	M0	N0	T3a	A4F4			1	YES	NO	NO	NO			NO	Regional Cutaneous or Subcutaneous Tissue (includes satellite and in-transit metastasis)		5th	NO	YES	FS		FALSE
TCGA-FR-A2OS-01A	49	206.84.0	Nationwide Children's Hospital	TCGA-FR-A2OS-F31116	29630931-6C4E-45CC-892C-EABCD517BB01	TCGA-FR-A2OS		14	24	0	0		84C055E7-16FF-45A2-BA60-D6548B84A70F		No	YES		Elevated	NO		V	Non-glabrous skin	YES	3	4	NO	No	M0	N0	T4b	A2OS	WITH TUMOR	NO	1	YES	NO	NO	NO		NO	NO	Primary Tumor	NO	6th	NO	YES	FR	84	FALSE
TCGA-Z2-AA3S-06A	58	408.40.0	Nationwide Children's Hospital	TCGA-Z2-AA3S-F68278	D473B9CF-0187-46F0-93F3-02DEEBB567EE	TCGA-Z2-AA3S	0.5	14	14	0	2628		ECEAAEB1-B2C0-4C6E-B99C-59A00836E1EE		No	YES			NO		II	Non-glabrous skin	NO	3	11	NO	No	M0	N0	T1a	AA3S	WITH TUMOR	NO		YES	NO	NO	NO		YES	NO	Regional Lymph Node	NO	6th	YES	NO	Z2	78	FALSE
TCGA-ER-A42H-01A	76	262.74.0	Nationwide Children's Hospital			TCGA-ER-A42H		14		0	114		14798F61-224E-4BD0-A01A-588823CD7CAF		No	YES						Non-glabrous skin		3		NO	No				A42H				YES	YES	NO	NO				Primary Tumor			YES	NO	ER		FALSE
TCGA-FS-A1YY-06A	55	180.87.0	Nationwide Children's Hospital			TCGA-FS-A1YY	2.7	14		0	6618	abdomen	B29E5CCD-665D-4CF4-B010-501A66151BF8		No	YES					IV	Non-glabrous skin	NO	3			No	M0	N0	T3a	A1YY			1	YES	NO	NO	NO			NO	Distant Metastasis		2nd	NO	YES	FS		FALSE
TCGA-EE-A3AF-06A	48	180.87.0	Nationwide Children's Hospital			TCGA-EE-A3AF		14		0	0		3C0EE9CA-D0F9-4177-82CC-33AB64AC9D59		No	YES								3		NO	No	M0	N3	T0	A3AF				NO		NO	NO				Regional Lymph Node		6th	NO	YES	EE		FALSE
TCGA-EB-A5VV-06A	74	332.57.0	Nationwide Children's Hospital	TCGA-EB-A5VV-F57708	F456F1AE-1755-4F2B-9566-A9242FFB0836	TCGA-EB-A5VV	4	14	21	0	198		58C42B6B-5F33-48F0-9A23-D32FBC7E658E		No	YES			YES			Non-glabrous skin	YES	3	3	NO	No	M0	N1	T3b	A5VV	TUMOR FREE	NO	1	YES	NO	NO	NO		NO	NO	Regional Lymph Node	NO	7th	YES	NO	EB	96	FALSE
TCGA-GF-A4EO-06A	74	262.74.0	Nationwide Children's Hospital	TCGA-GF-A4EO-F58340	1E6935D4-82A0-4793-B07B-B4E64BD4B653	TCGA-GF-A4EO		14	7	0	0	left axillary lymph node	7D034847-67B8-49B1-8A9E-376B8FC8B10C		No	YES			NO			Non-glabrous skin		3	4		No	M0	N3	T0	A4EO	TUMOR FREE	NO		NO	NO	NO	NO		YES		Regional Lymph Node	NO	7th	YES	NO	GF	105	FALSE
TCGA-EB-A82C-01A	70	358.51.0	Nationwide Children's Hospital	TCGA-EB-A82C-F65364	D09AB96E-18AF-4CE3-8224-69F202E9BA59	TCGA-EB-A82C	10	14	30	0	13		DDA5A7E2-1A73-4B48-9FAC-1962DF5D137A		No	YES			YES		V	Non-glabrous skin	YES	3	9		No	M0	N0	T4b	A82C				YES	NO	NO	NO			NO	Primary Tumor		7th	YES	NO	EB	42	FALSE
TCGA-ER-A19C-06A	77	180.87.0	Nationwide Children's Hospital			TCGA-ER-A19C	0.75	14		0	1372		B788EA36-6696-46FF-A9B6-43869E72AFB2		No	YES					III	Non-glabrous skin	NO	3			No	M0	NX	T2a	A19C			1	YES	NO	NO	NO			NO	Regional Lymph Node		5th	YES	NO	ER		FALSE
TCGA-BF-AAOU-01A	73	408.40.0	Nationwide Children's Hospital	TCGA-BF-AAOU-F68896	D6300EDC-4E4B-4C29-A9BC-4D589A0EB30F	TCGA-BF-AAOU	12	14	23	0	0		50233C55-3A7E-4AC5-B793-DF003CEB9C34		No	YES			NO		IV	Non-glabrous skin	YES	3	12		No	M0	N0	T4b	AAOU	TUMOR FREE	NO	1	YES	NO	NO	NO		NO	NO	Primary Tumor		7th	YES	NO	BF	50	FALSE
TCGA-ER-A19T-01A	51	180.87.0	Nationwide Children's Hospital	TCGA-ER-A19T-F48988	FA6E76A6-3112-413F-8C2F-16AFCB6E6AD3	TCGA-ER-A19T	15	14	24	0	70		DFC67AD0-19CA-43F9-A9A9-E3A2F0823DA7		No	YES	NO		NO	16	V	Non-glabrous skin	NO	3	9	NO	No	M1a	N3	T4a	A19T	WITH TUMOR	NO		YES	NO	NO	YES	Interferon	YES	NO	Primary Tumor		6th	YES	NO	ER	78	FALSE
TCGA-ER-A19T-06A	51	180.87.0	Nationwide Children's Hospital	TCGA-ER-A19T-F48988	FA6E76A6-3112-413F-8C2F-16AFCB6E6AD3	TCGA-ER-A19T	15	14	24	0	70		DFC67AD0-19CA-43F9-A9A9-E3A2F0823DA7		No	YES	NO		NO	16	V	Non-glabrous skin	NO	3	9	NO	No	M1a	N3	T4a	A19T	WITH TUMOR	NO		YES	NO	NO	YES	Interferon	YES	NO	Primary Tumor		6th	YES	NO	ER	78	FALSE
TCGA-EE-A2MH-06A	66	180.87.0	Nationwide Children's Hospital			TCGA-EE-A2MH	3.4	14		0	274		260F3C07-796A-47F8-A769-A394305E9D42		No	YES				2	V	Non-glabrous skin	NO	3		NO	No	M0	N0	T4a	A2MH				YES	NO	NO	NO			NO	Regional Lymph Node		5th	NO	YES	EE		FALSE
TCGA-RP-A690-06A	66	316.66.0	Nationwide Children's Hospital	TCGA-RP-A690-F71472	34C775CA-DE74-4B76-B2D5-C4C170031313	TCGA-RP-A690		14	25	0	0	spinal cord	A6985FFA-4D80-4511-B4BB-9B4568214B9B		No	YES			YES			Non-glabrous skin		3	3		No				A690	TUMOR FREE			NO		NO	NO				Distant Metastasis		6th	NO	YES	RP	49	FALSE
TCGA-HR-A2OG-06A	50	180.87.0	Nationwide Children's Hospital	TCGA-HR-A2OG-F35941	FE7BF7F3-6CCB-4AC8-99D3-73CD90C2E244	TCGA-HR-A2OG		14	16	0	0	Right Thigh (Subcutaneous Tissue)	420955E2-88E6-4865-A175-2869E7F56C91		No	YES			YES			Non-glabrous skin		3	10		No				A2OG				YES	NO	NO	NO			NO	Distant Metastasis			NO	YES	HR		FALSE
TCGA-GN-A4U7-06A	56	332.57.0	Nationwide Children's Hospital	TCGA-GN-A4U7-F61143	62E52813-5B8E-449A-988A-DBB50B9C4384	TCGA-GN-A4U7	1.39	14	25	0	148		CC54614A-62F8-457F-8AD2-CCD1E18FDF31		No	YES			NO	8	IV	Non-glabrous skin	NO	3	6	NO	No	M0	N3	T2b	A4U7	WITH TUMOR	NO	1	YES	NO	NO	NO		NO	NO	Regional Lymph Node	NO	7th	NO	YES	GN	48	FALSE
TCGA-D3-A2J9-06A	75	180.87.0	Nationwide Children's Hospital			TCGA-D3-A2J9	21	14		0	80		B43F86B3-3BC6-4260-9D94-DD3B7843E32C		No	YES					V	Non-glabrous skin	YES	3		NO	No	M0	N3	T4b	A2J9			2	YES	YES	NO	NO			NO	Regional Lymph Node		7th	NO	YES	D3	70	FALSE
TCGA-GN-A8LL-06A	68	388.48.0	Nationwide Children's Hospital			TCGA-GN-A8LL	5	14		0	209	Left Groin Lymph Node	E2E2B137-9269-4899-8ED0-BE852B6394B3		No	YES						Non-glabrous skin	YES	3			No	M0	NX	T4b	A8LL				YES	NO	NO	NO			NO	Regional Lymph Node		7th	NO	YES	GN	89	FALSE
TCGA-D9-A1JX-06A	80	180.87.0	Nationwide Children's Hospital	TCGA-D9-A1JX-F20728	03AEF2F9-9454-48BE-9993-80978FAEE0C3	TCGA-D9-A1JX		14	19	0			45461197-8760-4993-9C0E-8CE638341CE1	Scheduled Follow-up Submission	No	YES	NO				III	Non-glabrous skin	NO	3	1		No	M0	NX	TX	A1JX	WITH TUMOR	NO		YES	NO		NO		NO	NO	Regional Lymph Node		7th	YES	NO	D9	86	FALSE
TCGA-D3-A3C7-06A	57	180.87.0	Nationwide Children's Hospital	TCGA-D3-A3C7-F49193	7082F339-82AF-476D-B1D1-A5691E14AE0F	TCGA-D3-A3C7		14	26	0	0		FD5660E6-1978-48FE-9E01-3CC382E01AF2		No	YES			NO			Non-glabrous skin		3	9		No	M0	N1b	T0	A3C7	TUMOR FREE	YES		NO		NO	NO		NO		Regional Lymph Node	NO	7th	NO	YES	D3	72	FALSE
TCGA-EB-A3XC-01A	74	240.79.0	Nationwide Children's Hospital	TCGA-EB-A3XC-F53288	E88B047F-45A1-45E4-9E9A-F68AA8029B09	TCGA-EB-A3XC		14	10	0	0		12303AC1-81DE-4485-B0E8-1DBA5F608E7D		No	YES			NO			Non-glabrous skin	YES	3	12		No	M0	N0	T4b	A3XC	TUMOR FREE	NO	1	YES	NO	NO	NO		NO		Primary Tumor	NO	7th	YES	NO	EB	70	FALSE
TCGA-EE-A29P-06A	73	180.87.0	Nationwide Children's Hospital	TCGA-EE-A29P-F55044	2D7DCD27-8B33-466F-890B-C27A2E265B47	TCGA-EE-A29P	4.5	14	26	0	1350		2A90E28A-B4D8-438E-AF12-842D694D713A		No	YES			YES	16	IV	Non-glabrous skin	YES	3	12	NO	No	M0	N0	T4b	A29P				YES	NO	NO	NO			NO	Regional Lymph Node		6th	NO	YES	EE		FALSE
TCGA-EB-A5FP-01A	65	291.69.0	Nationwide Children's Hospital	TCGA-EB-A5FP-F56483	DD7D390F-ED55-4C73-8E3D-A5606C311DBD	TCGA-EB-A5FP	8	14	10	0	11		F117CFAB-587E-4228-9665-7D3160E27389		No	YES			NO			Non-glabrous skin	YES	3	2		No	M1b	NX	T4b	A5FP	WITH TUMOR	NO	1	YES	NO	NO	NO		NO	NO	Primary Tumor	NO	7th	YES	NO	EB	82	FALSE
TCGA-EE-A3JD-06A	70	198.83.0	Nationwide Children's Hospital			TCGA-EE-A3JD		14		0	0		CAF5E18F-0257-4494-9992-BD4F72E7A0BA		No	YES						Non-glabrous skin		3		NO	No	M0	N2b	TX	A3JD				NO		NO	NO				Regional Lymph Node		6th	NO	YES	EE		FALSE
TCGA-ER-A19D-06A	46	180.87.0	Nationwide Children's Hospital			TCGA-ER-A19D	1.75	14		0	276		23D47760-2A20-442A-8985-47BC5517F228		No	YES					IV	Non-glabrous skin	NO	3		NO	No	M0	N0	T2a	A19D				YES	NO	NO	NO			NO	Regional Cutaneous or Subcutaneous Tissue (includes satellite and in-transit metastasis)		6th	YES	NO	ER		FALSE
TCGA-BF-AAP1-01A	86	408.40.0	Nationwide Children's Hospital	TCGA-BF-AAP1-F68899	FDA2F61F-106B-47F6-95B7-B70B9329680F	TCGA-BF-AAP1	15	14	23	0	0		AD28C6F4-5606-406F-889C-0E6A514FE718		No	YES			NO		IV	Non-glabrous skin	YES	3	12		No	M0	N0	T4b	AAP1	TUMOR FREE	NO	1	YES	NO	NO	NO		NO	NO	Primary Tumor		7th	YES	NO	BF	68	FALSE
TCGA-EB-A551-01A	78	291.69.0	Nationwide Children's Hospital	TCGA-EB-A551-F57900	46A2F643-BA1A-427C-86F6-1A28AED029BC	TCGA-EB-A551	10	14	28	0	0		BE9E6A11-2389-4606-82B8-57E2F34564B0		No	YES			NO		V	Non-glabrous skin	YES	3	3		No	M0	N2b	T4b	A551	TUMOR FREE	NO		YES		NO	NO		NO		Primary Tumor	NO	7th	YES	NO	EB	65	FALSE
TCGA-Z2-A8RT-06A	42	388.48.0	Nationwide Children's Hospital	TCGA-Z2-A8RT-F68264	B191AC60-379D-47BC-A9E9-9F3765D55FF6	TCGA-Z2-A8RT	4	14	14	0	469		2F1494C9-B85E-4BBF-8387-DFF576CA21F2		No	YES			NO		III	Non-glabrous skin	YES	3	11		No	M0	N0	T3b	A8RT	TUMOR FREE	YES		YES	NO	NO	NO		NO	NO	Regional Cutaneous or Subcutaneous Tissue (includes satellite and in-transit metastasis)	NO	7th	YES	NO	Z2	77	FALSE
TCGA-ER-A19W-06A	48	240.79.0	Nationwide Children's Hospital			TCGA-ER-A19W	0.75	14		0	3968		BA32D3F9-23F7-4001-BDF5-67EC734D7AD5		No	YES					II	Non-glabrous skin	NO	3		NO	No				A19W				YES	NO	NO	NO			NO	Regional Cutaneous or Subcutaneous Tissue (includes satellite and in-transit metastasis)		4th	YES	NO	ER		FALSE
TCGA-EB-A41A-01A	90	262.74.0	Nationwide Children's Hospital	TCGA-EB-A41A-F46395	48355DCE-3F14-4595-A9C7-5F8B6A4E1D24	TCGA-EB-A41A	7	14	19	0	0		8061FABE-8052-4F43-91E8-63021C35B6EC		No	YES			YES			Non-glabrous skin	YES	3	9		No	M0	N0	T4b	A41A	TUMOR FREE	NO		YES	NO	NO	NO		NO	NO	Primary Tumor	NO	7th	YES	NO	EB	63	FALSE
TCGA-XV-AAZY-01A	76	416.38.0	Nationwide Children's Hospital	TCGA-XV-AAZY-F68271	7050767B-A02D-48E3-B4E9-D28B2CD136D2	TCGA-XV-AAZY	16	14	24	0	0		0BA8E3F7-D13F-4EE6-9673-671F56713022		No	YES			NO		V	Non-glabrous skin		3	11		No	M0	N3	T4	AAZY	TUMOR FREE	NO		YES		NO	NO		NO	NO	Primary Tumor	NO	7th	YES	NO	XV	67	FALSE
TCGA-ER-A19S-06A	81	180.87.0	Nationwide Children's Hospital	TCGA-ER-A19S-F48984	CB4548F2-9749-41AE-BF1F-43F684429619	TCGA-ER-A19S		14	24	0	36		A4D9ED79-4B6F-42DA-87DC-D7BBF81ADE31		No	YES			NO			Non-glabrous skin		3	9		No				A19S	TUMOR FREE	NO		NO		NO	NO		NO		Regional Lymph Node			YES	NO	ER		FALSE
TCGA-XV-A9W2-01A	81	408.40.0	Nationwide Children's Hospital	TCGA-XV-A9W2-F68262	F6E51617-E498-4868-A6C2-EF7DC2202F40	TCGA-XV-A9W2	1	14	24	0	0		D92B62CF-218C-4D22-8113-640981F8DD68		No	YES			NO		II	Non-glabrous skin		3	11		No	M0	N0	T1	A9W2	TUMOR FREE	NO		YES		NO	NO		NO	NO	Primary Tumor		7th	YES	NO	XV	56	FALSE
TCGA-DA-A1I7-06A	62	180.87.0	Nationwide Children's Hospital	TCGA-DA-A1I7-F70070	56A51073-FA19-4ABA-94CE-C695CB1CD3FA	TCGA-DA-A1I7		14	27	0	745		CEA6B330-8B38-402D-B3A8-93F222741CD8		No	YES			NO			Non-glabrous skin		3	1	NO	No	M0	N2b	T0	A1I7	WITH TUMOR	NO		NO		NO	NO		NO		Regional Cutaneous or Subcutaneous Tissue (includes satellite and in-transit metastasis)	NO	6th	NO	YES	DA	87	FALSE
TCGA-DA-A1IB-06A	69	180.87.0	Nationwide Children's Hospital	TCGA-DA-A1IB-F70091	AFB1FE41-77CE-497C-B757-4EA9C765D606	TCGA-DA-A1IB	1.5	14	27	0	33		6F64BE13-AD3B-4BD0-B54E-F3D6F340E688		No	YES			NO		IV	Non-glabrous skin	YES	3	1		No	M0	N2b	T2b	A1IB	WITH TUMOR	NO		YES		NO	NO		NO	NO	Regional Lymph Node	NO	7th	NO	YES	DA		FALSE
TCGA-EE-A3AG-06A	25	180.87.0	Nationwide Children's Hospital	TCGA-EE-A3AG-F59764	A6BFEC06-EE16-43E7-9281-43C87264D098	TCGA-EE-A3AG		14	20	0	229		40CCD94C-5EEB-42C7-B898-7E4E612B407C		No	YES			NO			Non-glabrous skin		3	5	NO	No	M0	N2c	T0	A3AG	WITH TUMOR	YES		NO		NO	NO		NO		Regional Cutaneous or Subcutaneous Tissue (includes satellite and in-transit metastasis)	NO		NO	YES	EE		FALSE
TCGA-GN-A26C-01A	77	180.87.0	Nationwide Children's Hospital			TCGA-GN-A26C	14	14		0	91		08E7C261-F7E2-4AA9-9DA7-D29CF103D79B		No	YES				0.4	IV	Non-glabrous skin	YES	3		NO	No	M0	N2b	T4b	A26C			1	YES	NO	NO	NO			NO	Primary Tumor		6th	NO	YES	GN	101	FALSE
TCGA-D3-A1Q7-06A	42	180.87.0	Nationwide Children's Hospital	TCGA-D3-A1Q7-F45521	707153D4-02FA-4EA4-8C6F-D32AA9CB2C41	TCGA-D3-A1Q7	0.68	14	16	0	683		77AD3368-43E9-46FA-90FF-B146F70BF834		No	YES			NO	1	III	Non-glabrous skin	NO	3	7	NO	No	M0	N0	T1b	A1Q7	TUMOR FREE	NO		YES	NO	NO	NO		YES	NO	Regional Lymph Node	NO	7th	NO	YES	D3	79	FALSE
TCGA-EE-A2MU-06A	71	180.87.0	Nationwide Children's Hospital	TCGA-EE-A2MU-F55193	2EA6D19E-C943-4D1B-8767-706BB906F1C0	TCGA-EE-A2MU	0.5	14	30	0	1451		8F65C523-03E6-43BE-A5C9-9EB6AD232C45		No	YES			YES	2	II	Non-glabrous skin	NO	3	12		No	M0	N0	T1a	A2MU				YES	NO	NO	NO			NO	Regional Cutaneous or Subcutaneous Tissue (includes satellite and in-transit metastasis)		6th	NO	YES	EE		FALSE
TCGA-FS-A1Z3-06A	72	180.87.0	Nationwide Children's Hospital			TCGA-FS-A1Z3		14		0	203	Skin	987C0DA0-A59A-4876-B8E1-CBF93C34C225		No	YES						Non-glabrous skin		3			No	M1	N0	TX	A1Z3			0	NO		NO	NO				Distant Metastasis		5th	NO	YES	FS		FALSE
TCGA-D3-A8GP-06A	77	388.48.0	Nationwide Children's Hospital	TCGA-D3-A8GP-F62202	302B2CF8-9CDA-4DBC-8CC5-81E4FBC5B610	TCGA-D3-A8GP	1.8	14	14	0	1526	Colon	00B7B023-2053-4DE3-B48B-F1DBFE8EFA08		No	YES			NO		IV			3	7	YES	No	M0	N2c	T2	A8GP	TUMOR FREE	NO		YES	NO	NO	NO		NO	NO	Distant Metastasis	NO	7th	NO	YES	D3	72	FALSE
TCGA-EE-A3AC-06A	47	180.87.0	Nationwide Children's Hospital	TCGA-EE-A3AC-F55194	2DB60AA0-441A-4DF6-A23C-5BA491A6E58B	TCGA-EE-A3AC		14	30	0	0		812CC191-6ABB-484B-A7CA-BD39376C0867		No	YES			NO					3	12		No	M0	N2b	T0	A3AC	TUMOR FREE	NO		NO		NO	NO		NO		Regional Lymph Node	NO	6th	NO	YES	EE		FALSE
TCGA-EB-A57M-01A	56	316.66.0	Nationwide Children's Hospital	TCGA-EB-A57M-F49917	DECF4184-0189-4108-B537-F84AB8831FF4	TCGA-EB-A57M	8	14	14	0	0		16F5F2C8-8B09-447A-8A45-186176E7C7A6		No	YES			NO			Non-glabrous skin	YES	3	10		No	M0	N1	T4b	A57M	TUMOR FREE	YES	1	YES	NO	NO	NO		NO	NO	Primary Tumor	NO	7th	YES	NO	EB	61	FALSE
TCGA-EE-A2MD-06A	52	180.87.0	Nationwide Children's Hospital			TCGA-EE-A2MD	3	14		0	1148		34FA82B5-15B2-4744-929A-C80174EB633A		No	YES				13	III	Non-glabrous skin	YES	3		NO	No	M0	N0	T3a	A2MD				YES	NO	NO	NO			NO	Regional Lymph Node		5th	NO	YES	EE		FALSE
TCGA-D3-A51K-06A	51	277.76.0	Nationwide Children's Hospital	TCGA-D3-A51K-F56215	A0CFE4AD-ED44-4D79-A4DF-9EBDCEB504E9	TCGA-D3-A51K	0	14	30	0	20		32451852-978C-4B2D-8FA4-11BED8F52B3A		No	YES			NO		I	Non-glabrous skin		3	1		No	M0	N2b	Tis	A51K	TUMOR FREE	NO		YES	NO	NO	NO		NO	NO	Regional Lymph Node	NO	7th	NO	YES	D3	90	FALSE
TCGA-ER-A2NE-06A	39	180.87.0	Nationwide Children's Hospital			TCGA-ER-A2NE		14		0	567	Ileum (serosa)	52233581-6CA3-483A-AFF0-5E6B07E2034A		Yes	YES								3			No	M0	N0	Tis	A2NE				YES	NO	NO	NO			YES	Distant Metastasis		6th	YES	NO	ER		FALSE
TCGA-EE-A20H-06A	56	180.87.0	Nationwide Children's Hospital			TCGA-EE-A20H	1.05	14		0	4838	Right upper back	C1BF39DC-8B63-45F3-9204-289460C1B9B2		No	YES					III	Non-glabrous skin		3		YES	Yes	M0	N0	T2	A20H				YES	NO	NO	NO			NO	Distant Metastasis		4th	NO	YES	EE		FALSE
TCGA-ER-A19Q-06A	37	180.87.0	Nationwide Children's Hospital			TCGA-ER-A19Q	1.2	14		0	1257		105399F1-9139-4270-96BD-D65319A77EE0		No	YES					III	Non-glabrous skin	NO	3		NO	No	M0	N0		A19Q				YES	NO	NO	NO			NO	Regional Lymph Node		5th	YES	NO	ER		FALSE
TCGA-ER-A197-06A	83	180.87.0	Nationwide Children's Hospital			TCGA-ER-A197	8	14		0	30		75C3C109-168D-4943-8EA9-968D68A25105		No	YES						Non-glabrous skin	YES	3		NO	No	M0	N1a	T4b	A197				YES	NO	NO	NO			NO			6th	YES	NO	ER		FALSE
TCGA-EE-A183-06A	48	180.87.0	Nationwide Children's Hospital			TCGA-EE-A183		14		0	447		767FC86F-D906-42F0-AE61-CDCF1BF9896D		No	YES					I	Non-glabrous skin		3		NO	No	M0	N0	Tis	A183				YES	NO	NO	NO			NO	Regional Lymph Node		6th	NO	YES	EE		FALSE
TCGA-GN-A4U8-06A	51	332.57.0	Nationwide Children's Hospital	TCGA-GN-A4U8-F67433	41827B52-82B4-4835-ADBA-B025AE0B0A4E	TCGA-GN-A4U8		14	5	0	1050		9CFF7B28-5DF1-4925-B71B-590081EF6A23		No	YES			NO			Non-glabrous skin		3	11		No				A4U8	TUMOR FREE	YES		YES	NO	NO	NO		YES	NO	Regional Lymph Node	NO	6th	NO	YES	GN		FALSE
TCGA-GN-A4U8-11A	51	332.57.0	Nationwide Children's Hospital	TCGA-GN-A4U8-F67433	41827B52-82B4-4835-ADBA-B025AE0B0A4E	TCGA-GN-A4U8		14	5	0	1050		9CFF7B28-5DF1-4925-B71B-590081EF6A23		No	YES			NO			Non-glabrous skin		3	11		No				A4U8	TUMOR FREE	YES		YES	NO	NO	NO		YES	NO	Regional Lymph Node	NO	6th	NO	YES	GN		FALSE
TCGA-FS-A1YW-06A	52	180.87.0	Nationwide Children's Hospital			TCGA-FS-A1YW	1	14		0	4637		A2359E4D-A057-4412-B40A-5B94127D6529		No	YES					IV	Non-glabrous skin	NO	3			No	M0	N0	T1b	A1YW			1	YES	NO	NO	NO			NO	Regional Lymph Node		2nd	NO	YES	FS		FALSE
TCGA-WE-A8K1-06A	74	388.48.0	Nationwide Children's Hospital	TCGA-WE-A8K1-F64596	F68ABC9E-1F33-4C5D-A80E-67B5199D08EE	TCGA-WE-A8K1	3	14	3	0	1006		6139E999-A41B-4DDF-837F-7BACB1BF1E06		No	YES			NO	5		Non-glabrous skin	YES	3	11		No	M0	N3	T3b	A8K1	TUMOR FREE	NO	1	YES	NO	NO	NO		NO	NO	Regional Cutaneous or Subcutaneous Tissue (includes satellite and in-transit metastasis)	NO	7th	YES	NO	WE		FALSE
TCGA-D3-A3C6-06A	54	180.87.0	Nationwide Children's Hospital			TCGA-D3-A3C6	1.3	14		0	1302		F9BAA460-25C4-416D-959B-3153B9747A9F		No	YES				7	IV	Non-glabrous skin	NO	3		NO	No	M0	N0	T2a	A3C6				YES	NO	NO	NO			NO	Regional Lymph Node		7th	NO	YES	D3	85	FALSE
TCGA-DA-A960-01A	73	388.48.0	Nationwide Children's Hospital	TCGA-DA-A960-F70081	4DECC62A-C862-4836-AE27-B4027DCFB5C5	TCGA-DA-A960	2.32	14	27	0	396		DF9E7BBB-DF75-4820-AF7E-4B58E177A099		No	YES			NO		IV	Non-glabrous skin	YES	3	1	NO	No	M0	N0	T3b	A960	TUMOR FREE	NO	1	YES	NO	NO	NO		NO	NO	Regional Cutaneous or Subcutaneous Tissue (includes satellite and in-transit metastasis)	NO	7th	NO	YES	DA		FALSE
TCGA-EB-A5UM-01A	48	316.66.0	Nationwide Children's Hospital	TCGA-EB-A5UM-F56482	D15C97A0-C0A0-4E6C-B58A-19FE7F536BA9	TCGA-EB-A5UM	5	14	10	0	0		68307831-8AF8-48CF-A2ED-A165A42696A8		No	YES			NO			Non-glabrous skin	YES	3	2		No	M0	N0	T4b	A5UM	TUMOR FREE	NO		YES		NO	NO		NO	NO	Primary Tumor	NO	7th	YES	NO	EB	60	FALSE
TCGA-D3-A5GL-06A	74	291.69.0	Nationwide Children's Hospital	TCGA-D3-A5GL-F55307	EED30108-5EA5-4FA9-853A-8190135B437D	TCGA-D3-A5GL	1.6	14	3	0	473		1487A5F4-998E-40E5-B658-B00375EEC9D4		No	YES			NO	1	IV	Non-glabrous skin	NO	3	1	NO	No	M0	N0	T2a	A5GL	TUMOR FREE	NO		YES	NO	NO	NO		YES	NO	Regional Lymph Node	NO	7th	NO	YES	D3	113	FALSE
TCGA-D3-A8GR-06A	54	388.48.0	Nationwide Children's Hospital			TCGA-D3-A8GR	0.01	14		0	3774	Small Intestine	0DC8AE3F-2F93-40E7-AB5B-7C9609FFCB3F		No	YES					I			3		NO	No	M0	N0	Tis	A8GR				YES	NO	NO	NO			NO	Distant Metastasis		7th	NO	YES	D3	84	FALSE
TCGA-ER-A199-06A	86	180.87.0	Nationwide Children's Hospital			TCGA-ER-A199	3	14		0	105		19D42BD2-EDB2-4439-83CA-16253C6FF3E0		No	YES				8	IV		YES	3		NO	No	M0	N3	T4b	A199			1	YES	NO	NO	NO			NO	Regional Lymph Node		6th	YES	NO	ER		FALSE
TCGA-EE-A2MK-06A	18	180.87.0	Nationwide Children's Hospital	TCGA-EE-A2MK-F55188	1205693C-8A08-486E-9698-7F435753C089	TCGA-EE-A2MK	5.2	14	30	0	1003		6C361179-9CC5-4E2E-A282-8ACE7E341902		No	YES			NO	8	IV	Non-glabrous skin	NO	3	12		No	M0	N0	T4a	A2MK	TUMOR FREE	NO		YES	NO	NO	NO		NO	NO	Regional Lymph Node	NO	5th	NO	YES	EE		FALSE
TCGA-D3-A3CB-06A	39	180.87.0	Nationwide Children's Hospital	TCGA-D3-A3CB-F40735	0D0847E5-C69A-4708-9F02-A16D55D49FD8	TCGA-D3-A3CB	1.75	14	7	0	2562		0115DE36-FA82-4167-8691-B74D97E21C13		No	YES			NO		III	Non-glabrous skin		3	3		No	M0	N0	T2	A3CB	TUMOR FREE	NO		YES	NO	NO	NO		NO	NO	Regional Lymph Node	NO	7th	NO	YES	D3	86	FALSE
TCGA-QB-AA9O-06A	73	408.40.0	Nationwide Children's Hospital			TCGA-QB-AA9O		14		0	0		12B072CC-24D1-4E39-91DC-70AB6A4CA6A8		No	YES								3			Yes	M0	N3	TX	AA9O				NO		NO	NO				Regional Lymph Node		7th	NO	YES	QB	119	FALSE
TCGA-DA-A1IC-06A	81	180.87.0	Nationwide Children's Hospital	TCGA-DA-A1IC-F70093	BD6DC55C-D591-42C9-A2CE-B86CD2B0DACC	TCGA-DA-A1IC	2.5	14	27	0	1869		D13FAE0C-BDD5-4352-92A6-6DAFE6CBBCFB		No	YES			NO		IV	Non-glabrous skin	NO	3	1		No	M0	N2c	T3a	A1IC	WITH TUMOR	NO	1	YES	NO	NO	NO		NO	NO	Regional Cutaneous or Subcutaneous Tissue (includes satellite and in-transit metastasis)	NO	6th	NO	YES	DA	81	FALSE
TCGA-FS-A4FB-06A	46	277.76.0	Nationwide Children's Hospital			TCGA-FS-A4FB	2	14		0	631		9422CD02-7A68-45B8-88EC-67785A153F63		No	YES					IV			3			No	M0	N1a	T2	A4FB			1	YES	NO	NO	NO			NO	Regional Lymph Node		6th	NO	YES	FS		FALSE
TCGA-EE-A2MS-06A	72	180.87.0	Nationwide Children's Hospital	TCGA-EE-A2MS-F55191	EE18431D-7D20-4306-8045-4A9DE1EB07D1	TCGA-EE-A2MS	1.8	14	30	0	3325		FB655059-6AFA-4468-98B9-C47B67302F44		No	YES			NO	4	IV	Non-glabrous skin	NO	3	12	YES	No	M0	N0	T3a	A2MS	TUMOR FREE	NO		YES	YES	NO	NO		NO	NO	Regional Lymph Node	YES	5th	NO	YES	EE		FALSE
TCGA-D3-A2J7-06A	67	180.87.0	Nationwide Children's Hospital			TCGA-D3-A2J7	3.6	14		0	541		3B0FFE25-0402-4B5A-9550-58DE228D0060		No	YES				2	III	Non-glabrous skin	YES	3		YES	No	M0	N1b	T3b	A2J7				YES	NO	NO	NO			NO	Regional Lymph Node		7th	NO	YES	D3	93	FALSE
TCGA-EB-A5UL-06A	71	316.66.0	Nationwide Children's Hospital	TCGA-EB-A5UL-F56487	9C6740C2-3488-4522-B968-0F6DCDDC8F48	TCGA-EB-A5UL	4	14	10	0	120		F9A30741-C27A-4DED-BD00-BEBC4063EB2E		No	YES			NO			Non-glabrous skin		3	2		No	M0	N1	TX	A5UL	TUMOR FREE	YES	1	YES	NO	NO	NO		NO	NO	Regional Lymph Node	NO	7th	YES	NO	EB	80	FALSE
TCGA-FS-A1ZY-06A	71	180.87.0	Nationwide Children's Hospital			TCGA-FS-A1ZY	2.9	14		0	799	skin	E90B1DE8-9929-46B6-80C3-B6C1CA86E9EE		Yes	YES	YES				IV	Non-glabrous skin	YES	3			No	M0	N0	T3b	A1ZY			1	YES	NO	NO	YES	Interferon		NO	Distant Metastasis		6th	NO	YES	FS		FALSE
TCGA-D3-A5GT-01A	43	316.66.0	Nationwide Children's Hospital	TCGA-D3-A5GT-F56241	CF362D63-D8D2-4D41-AB2B-4CB4269E3061	TCGA-D3-A5GT	1.92	14	30	0	25		1CFA021C-1374-4B32-AEB6-7262958C858A		No	YES			NO	4	IV	Non-glabrous skin	YES	3	1		No	M0	N3	T2b	A5GT	WITH TUMOR	YES		YES	NO	NO	NO		NO	NO	Primary Tumor	NO	7th	NO	YES	D3	79	FALSE
TCGA-EE-A2MT-06A	45	180.87.0	Nationwide Children's Hospital	TCGA-EE-A2MT-F55192	4F6E1C5E-ED55-4C0B-8569-723D75C7BBDF	TCGA-EE-A2MT	1.5	14	30	0	564		4809A053-9EBF-45B6-8CD2-26224146B5D7		No	YES			NO	4	IV	Non-glabrous skin	NO	3	12		No	M0	N0	T2a	A2MT	TUMOR FREE	NO		YES	NO	NO	NO		YES	NO	Regional Lymph Node	NO	6th	NO	YES	EE		FALSE
TCGA-WE-AAA3-06A	84	393.46.0	Nationwide Children's Hospital	TCGA-WE-AAA3-F67344	4095F91E-6D24-4E8E-9321-F5AB2A2819A8	TCGA-WE-AAA3	7	14	7	0	256		08E538FE-97BE-49D2-89EC-5E7C555B618F		No	YES			NO	12		Non-glabrous skin	YES	3	11		Yes	M0	N2b	T4b	AAA3	TUMOR FREE	NO	1	YES	NO	NO	NO		NO	NO	Regional Lymph Node	NO	7th	YES	NO	WE		FALSE
TCGA-FS-A1ZG-06A	60	180.87.0	Nationwide Children's Hospital			TCGA-FS-A1ZG	6	14		0	77		FB4BB1A4-8D19-4EE1-A00E-81CF9E7FB5C2		No	YES					V	Non-glabrous skin	YES	3			No	M0	N2b	T4b	A1ZG			1	YES	NO	NO	NO			NO	Regional Lymph Node		6th	NO	YES	FS		FALSE
TCGA-EB-A41B-01A	76	262.74.0	Nationwide Children's Hospital	TCGA-EB-A41B-F42011	BA53BEA0-B20A-420D-90AD-1986EE7B18ED	TCGA-EB-A41B	28	14	9	0	0		065D6C6F-A57D-4BDF-956E-08FD0EA455B8		No	YES			YES		V	Non-glabrous skin	YES	3	4		No	M0	N0	T4b	A41B	TUMOR FREE	NO		YES	NO	NO	NO		NO	NO	Primary Tumor	NO	7th	YES	NO	EB	53	FALSE
TCGA-EE-A2ME-06A	51	180.87.0	Nationwide Children's Hospital			TCGA-EE-A2ME	0.52	14		0	2245		6243A1F4-4438-4045-BC96-D377DF5E0B9F		No	YES				0	III	Non-glabrous skin	NO	3		NO	No	M0	N0	T2	A2ME				YES	NO	NO	NO			NO	Regional Lymph Node		4th	NO	YES	EE		FALSE
TCGA-FS-A1ZF-06A	78	180.87.0	Nationwide Children's Hospital			TCGA-FS-A1ZF	4.3	14		0	133	Lymphnode	BD43DB51-3F73-4A7B-A363-C89AF40E91A8		No	YES	YES				IV	Non-glabrous skin	YES	3			Yes	M0	N0	T4b	A1ZF			1	YES	NO	NO	NO			NO	Distant Metastasis		6th	NO	YES	FS		FALSE
TCGA-D3-A3CE-06A	74	180.87.0	Nationwide Children's Hospital			TCGA-D3-A3CE		14		0	1427		509A2D44-D5C7-4004-A18F-88B06D676039		No	YES						Non-glabrous skin		3		YES	No	M0	N1b	T0	A3CE				NO		NO	NO				Regional Lymph Node		7th	NO	YES	D3	75	FALSE
TCGA-EE-A184-06A	72	180.87.0	Nationwide Children's Hospital			TCGA-EE-A184	1.95	14		0	1917	Right wrist	57874771-DDD6-4706-BFFB-FAD5BF1FFCF7		No	YES				2	IV	Non-glabrous skin	NO	3		YES	Yes	M0	N0	T2a	A184				YES	NO	NO	NO			NO	Distant Metastasis		6th	NO	YES	EE		FALSE
TCGA-FR-A726-01A	90	332.57.0	Nationwide Children's Hospital	TCGA-FR-A726-F66609	52950DC3-1466-45CD-BF18-6D2988955FD8	TCGA-FR-A726	14	14	21	0	0		B64827D8-3B40-4ADF-89D3-36770F3B8041		No	YES			NO	26	IV	Non-glabrous skin	YES	3	10		No	M0	N0	T4b	A726	WITH TUMOR	NO		YES	NO	NO	NO		NO	NO	Primary Tumor	NO	7th	YES	NO	FR	81	FALSE
TCGA-BF-A1Q0-01A	80	180.87.0	Nationwide Children's Hospital	TCGA-BF-A1Q0-F68910	48394337-6B3D-4615-91D0-36CA958F02AE	TCGA-BF-A1Q0	5	14	23	0	0		2C21F4DC-B19E-4C1E-8F99-B998EF6C4253		No	YES			NO		III	Non-glabrous skin	YES	3	12		No	M0	N0	T4b	A1Q0	TUMOR FREE	NO	1	YES	NO	NO	NO		NO	NO	Primary Tumor		7th	YES	NO	BF	69	FALSE
TCGA-FS-A1ZA-06A	45	180.87.0	Nationwide Children's Hospital			TCGA-FS-A1ZA	4.5	14		0	621	lymphnode	159D2527-B48C-4E7E-8876-02D2A5CA3890		No	YES					IV	Non-glabrous skin	YES	3			No	M0	N2c	T4b	A1ZA			1	YES	NO	NO	NO			NO	Distant Metastasis		6th	NO	YES	FS		FALSE
TCGA-ER-A19K-01A	79	180.87.0	Nationwide Children's Hospital			TCGA-ER-A19K	6.8	14		0	30		203D6D27-2EEF-4BF3-A6A5-60827FE21586		No	YES					V	Non-glabrous skin	YES	3		NO	No	M0	N0	T4b	A19K				YES	NO	NO	NO			NO	Primary Tumor		6th	YES	NO	ER		FALSE
TCGA-EE-A29G-06A	53	180.87.0	Nationwide Children's Hospital			TCGA-EE-A29G	7.4	14		0	1932		9535FEC4-B710-4081-8473-040F2E725931		No	YES				14	V	Non-glabrous skin	NO	3		YES	No	M0	N2a	T4a	A29G				YES	NO	NO	NO			NO	Regional Cutaneous or Subcutaneous Tissue (includes satellite and in-transit metastasis)		6th	NO	YES	EE		FALSE
TCGA-OD-A75X-06A	49	332.57.0	Nationwide Children's Hospital	TCGA-OD-A75X-F66395	17F1CDD7-F30F-46A1-A6D4-84869FED2192	TCGA-OD-A75X		14	16	0	8630	left upper lung lobe	3D499FD8-A138-4362-AD43-51F186E08796		No	YES			NO			Non-glabrous skin		3	10		No	M0	NX	TX	A75X	WITH TUMOR	NO		YES	NO	NO	NO		NO	NO	Distant Metastasis	NO	3rd	YES	NO	OD	103	FALSE
TCGA-D3-A3MO-06A	47	206.84.0	Nationwide Children's Hospital			TCGA-D3-A3MO		14		0	0		0D407E1E-3D0E-420C-A292-BDAF0CC86AA5		No	YES						Non-glabrous skin		3		NO	No	M0	N2c	TX	A3MO				YES	NO	NO	NO				Regional Cutaneous or Subcutaneous Tissue (includes satellite and in-transit metastasis)		7th	NO	YES	D3	70	FALSE
TCGA-EE-A2MJ-06A	60	180.87.0	Nationwide Children's Hospital			TCGA-EE-A2MJ	11	14		0	998		19A562F9-6171-4AFC-BCD0-20B570B03C6C		No	YES				8	V	Non-glabrous skin	NO	3		YES	No	M0	N0	T4b	A2MJ				YES	NO	NO	NO			NO	Regional Lymph Node		5th	NO	YES	EE		FALSE
TCGA-DA-A1I0-06A	63	198.83.0	Nationwide Children's Hospital	TCGA-DA-A1I0-F70069	BDAB7EA4-5137-450C-ACB6-9A51CB796FCE	TCGA-DA-A1I0	4.5	14	27	0	189		20FB256D-46DE-4903-B150-E625D3210C8B		No	YES			NO		IV	Non-glabrous skin	YES	3	1		No	M1a	N3	T4b	A1I0	TUMOR FREE	NO	1	YES	NO	NO	NO		NO	NO	Regional Cutaneous or Subcutaneous Tissue (includes satellite and in-transit metastasis)	NO	6th	NO	YES	DA		FALSE
TCGA-DA-A1HY-06A	42	180.87.0	Nationwide Children's Hospital	TCGA-DA-A1HY-F70068	79C18F7B-4F04-449C-90AA-949764417863	TCGA-DA-A1HY	1.13	14	27	0	2010		9F42866F-D0BE-48A6-9AD1-8CB07C863200		No	YES			NO		IV	Non-glabrous skin	YES	3	1		No	M0	N1	T2b	A1HY	TUMOR FREE	NO	1	YES	NO	NO	NO		NO	NO	Regional Lymph Node	NO	5th	NO	YES	DA	80	FALSE
TCGA-WE-AA9Y-06A	37	393.46.0	Nationwide Children's Hospital	TCGA-WE-AA9Y-F67337	1551D300-82AA-40D9-B151-89984085727F	TCGA-WE-AA9Y	1.4	14	4	0	34		60705901-3AC5-46C0-80CF-F87A3B1515ED		No	YES			NO	4		Non-glabrous skin	NO	3	11		No	M0	N3	T2a	AA9Y	TUMOR FREE	NO	1	YES	NO	NO	NO		NO	NO	Regional Lymph Node	NO	7th	YES	NO	WE		FALSE
TCGA-XV-A9VZ-01A	90	393.46.0	Nationwide Children's Hospital	TCGA-XV-A9VZ-F68253	F7D07BFA-F75D-4034-9ABC-3FB2421BD17F	TCGA-XV-A9VZ	5	14	14	0	0		397015EA-1A6E-4A3C-A551-FFE52261A022		No	YES			YES		IV	Non-glabrous skin		3	11		No	M0	N0	T4	A9VZ	TUMOR FREE	NO		YES	NO	NO	NO		NO	NO	Primary Tumor		7th	YES	NO	XV	52	FALSE
TCGA-D9-A1X3-06A	63	180.87.0	Nationwide Children's Hospital	TCGA-D9-A1X3-F29461	A8F73868-BD7C-4A30-ADF1-F416E16028A9	TCGA-D9-A1X3	12	14	20	0			37FEA4CE-A24D-4D57-BD41-3BEFE1C1E75C	Scheduled Follow-up Submission	No	YES	NO				V	Non-glabrous skin	YES	3	2	NO	No		N2b	T4b	A1X3	WITH TUMOR	NO		YES	NO		NO		YES	NO	Regional Cutaneous or Subcutaneous Tissue (includes satellite and in-transit metastasis)		7th	YES	NO	D9	95	FALSE
TCGA-D3-A8GV-06A	25	388.48.0	Nationwide Children's Hospital			TCGA-D3-A8GV		14		0	4482	Back, soft tissue	47357947-1406-4BF8-954E-68F57AB91D98		Yes	YES	YES					Non-glabrous skin		3		YES	No	M0	N0	TX	A8GV				YES	NO	NO	YES	Interferon		NO	Distant Metastasis		7th	NO	YES	D3	102	FALSE
TCGA-D3-A3C8-06A	58	180.87.0	Nationwide Children's Hospital	TCGA-D3-A3C8-F46540	71CFD372-5115-4D40-A6F2-40F219FF22E4	TCGA-D3-A3C8		14	8	0	0		217FA6F0-D6A1-4CA4-A644-B051C4CEC783		No	YES			NO			Non-glabrous skin		3	8	NO	Yes	M0	N3	TX	A3C8	WITH TUMOR	NO		YES	NO	NO	NO		YES	YES	Regional Cutaneous or Subcutaneous Tissue (includes satellite and in-transit metastasis)	NO	7th	NO	YES	D3	132	FALSE
TCGA-EE-A29V-06A	85	180.87.0	Nationwide Children's Hospital			TCGA-EE-A29V	3.5	14		0	713	Chest	5949283E-568F-42C4-A753-BBA50AA3C928		No	YES				14	IV	Non-glabrous skin	YES	3		YES	No	M0	N1b	T3b	A29V				YES	NO	NO	NO			NO	Distant Metastasis		6th	NO	YES	EE		FALSE
TCGA-WE-A8ZX-06A	45	388.48.0	Nationwide Children's Hospital	TCGA-WE-A8ZX-F67328	D5E57031-6DCB-4C0E-BFA4-D33788F7B53B	TCGA-WE-A8ZX		14	4	0	26		55521BC8-96F7-4A84-8EF3-13760813D807		No	YES			NO			Non-glabrous skin		3	11	NO	No	M0	N1b	TX	A8ZX	TUMOR FREE	NO		NO		NO	NO		YES		Regional Lymph Node	NO	7th	NO	YES	WE		FALSE
TCGA-EE-A2M8-06A	54	180.87.0	Nationwide Children's Hospital			TCGA-EE-A2M8	2	14		0	413		9F140A72-9926-46DF-86C9-976BE7AEB388		No	YES				4	IV	Non-glabrous skin	NO	3		NO	No	M0	N1	T3a	A2M8				YES	NO	NO	NO			NO	Regional Lymph Node		5th	NO	YES	EE		FALSE
TCGA-D3-A2JD-06A	58	180.87.0	Nationwide Children's Hospital			TCGA-D3-A2JD	18	14		0	14		BE5AB461-E999-4CFE-B7F2-161D712B4169		No	YES				14	V	Non-glabrous skin	YES	3		NO	No	M0	N1b	T4b	A2JD				YES	NO	NO	NO			NO	Regional Lymph Node		7th	NO	YES	D3	73	FALSE
TCGA-EE-A2MM-06A	63	180.87.0	Nationwide Children's Hospital			TCGA-EE-A2MM	0.6	14		0	3403		6255602F-D447-44E2-8ECB-57269C23E1DB		No	YES				1	III	Non-glabrous skin		3		YES	No	M0	N0	T2	A2MM			1	YES	NO	NO	NO			NO	Regional Lymph Node		4th	NO	YES	EE		FALSE
TCGA-ER-A42L-06A	49	262.74.0	Nationwide Children's Hospital	TCGA-ER-A42L-F69359	251CA36D-E075-4933-9CBB-392E1B1B61D9	TCGA-ER-A42L	1.46	14	7	0	3389	Adrenal gland	CA958F09-0E1D-4203-9DB7-E7F03219CC3B		No	YES			YES	1	IV	Non-glabrous skin	NO	3	1	NO	No	M0	N0	T3	A42L	TUMOR FREE	NO		YES	NO	NO	NO		NO	NO	Distant Metastasis		5th	YES	NO	ER		FALSE
TCGA-EE-A2GD-06A	58	180.87.0	Nationwide Children's Hospital	TCGA-EE-A2GD-F55128	F6372425-FF02-4AD7-8F20-B8AAE9EAA374	TCGA-EE-A2GD	4.4	14	29	0	9021		54C096E7-1F95-4A8A-B66C-5A7CF1D3ECFB		No	YES			NO		IV	Non-glabrous skin	YES	3	12	YES	Yes	M0	N0	T4	A2GD	WITH TUMOR	NO		YES	NO	NO	NO		NO	NO	Regional Cutaneous or Subcutaneous Tissue (includes satellite and in-transit metastasis)	NO	2nd	NO	YES	EE		FALSE
TCGA-EE-A29S-06A	79	180.87.0	Nationwide Children's Hospital	TCGA-EE-A29S-F55051	048F00C1-A0DF-4B2E-ADC0-89A6DDB5DD55	TCGA-EE-A29S	2.5	14	20	0	1397		92B58407-4703-461F-AAF8-37360F3B3609		No	YES			NO	7	IV	Non-glabrous skin	NO	3	5	NO	No	M0	N0	T3a	A29S	WITH TUMOR	NO		YES	NO	NO	NO		NO	NO	Regional Lymph Node	NO	6th	NO	YES	EE		FALSE
TCGA-FS-A1ZH-06A	71	180.87.0	Nationwide Children's Hospital			TCGA-FS-A1ZH	3	14		0	57		3792F646-752E-4A68-8177-DD32F3B4790A		No	YES					IV	Non-glabrous skin	YES	3			No	M1c	N2c	T3b	A1ZH			1	YES	NO	NO	NO			NO	Regional Lymph Node		6th	NO	YES	FS		FALSE
TCGA-GN-A8LN-01A	68	388.48.0	Nationwide Children's Hospital	TCGA-GN-A8LN-F67401	219E97E2-9FFC-4139-B30C-C66063BEAE79	TCGA-GN-A8LN	4.85	14	4	0	24		70DEBF12-791E-496C-B336-F33B1A3C2D2E		No	YES			NO	1.6	IV	Non-glabrous skin	YES	3	11	NO	No	M0	NX	T4b	A8LN	WITH TUMOR	NO	1	YES	NO	NO	NO		NO	NO	Primary Tumor	NO	7th	NO	YES	GN	108	FALSE
TCGA-D9-A6EG-06A	56	332.57.0	Nationwide Children's Hospital	TCGA-D9-A6EG-F57864	28541D2B-35FB-4AF5-A2AB-781332468FA3	TCGA-D9-A6EG	5	14	28	0	254		41ECC85C-5047-4675-A442-E5A077AD732D		No	YES		Normal	NO		IV	Non-glabrous skin	YES	3	3	NO	No	M0	N1	T4a	A6EG		NO		YES	NO	NO	NO		NO	NO	Regional Cutaneous or Subcutaneous Tissue (includes satellite and in-transit metastasis)	NO	7th	YES	NO	D9	70	FALSE
TCGA-FS-A1ZD-06A	63	180.87.0	Nationwide Children's Hospital			TCGA-FS-A1ZD	1.18	14		0	1378		C52CA3E7-DC8E-4B1A-AB6D-BFE44141F4FE		No	YES					III	Non-glabrous skin	YES	3			No	M0	N0	T2b	A1ZD			1	YES	NO	NO	NO			NO	Regional Lymph Node		6th	NO	YES	FS		FALSE
TCGA-ER-A195-06A	46	180.87.0	Nationwide Children's Hospital			TCGA-ER-A195		14		0	512		F695DF55-2082-4C44-9A91-69F3D37E8D4E		No	YES						Non-glabrous skin		3			No	M0	N0	TX	A195			1	YES	NO	NO	NO			NO	Regional Lymph Node		6th	YES	NO	ER		FALSE
TCGA-D3-A8GD-06A	63	388.48.0	Nationwide Children's Hospital	TCGA-D3-A8GD-F66643	CC0E0338-C922-4344-B63D-EF3C113F18C0	TCGA-D3-A8GD	20	14	21	0	42		BA7911AC-0508-42AA-A11F-E035C1387DD3		No	YES			NO	18	IV	Non-glabrous skin	YES	3	10	NO	No	M0	N3	T4b	A8GD	TUMOR FREE	NO		YES	NO	NO	NO		NO	NO	Regional Lymph Node	NO	7th	NO	YES	D3	79	FALSE
TCGA-EE-A20B-06A	66	180.87.0	Nationwide Children's Hospital	TCGA-EE-A20B-F52022	BB536FF7-F566-414A-B613-2D1DE22D27F7	TCGA-EE-A20B	2.6	14	27	0	2238		BED95D49-04D4-4B52-B82C-8163022A5B4C		No	YES			NO	10	III	Non-glabrous skin		3	11		No	M0	N0	T3	A20B	TUMOR FREE	NO		YES	NO	NO	NO		NO	NO	Regional Cutaneous or Subcutaneous Tissue (includes satellite and in-transit metastasis)	NO	5th	NO	YES	EE		FALSE
TCGA-EE-A3J4-06A	72	198.83.0	Nationwide Children's Hospital			TCGA-EE-A3J4	2	14		0	3172		92DA8BE9-3E8B-4A23-B55C-5F8296BF217E		No	YES				6	IV	Non-glabrous skin	YES	3		YES	No	M0	N0	T3a	A3J4			1	YES	NO	NO	NO			NO	Regional Cutaneous or Subcutaneous Tissue (includes satellite and in-transit metastasis)		3rd	NO	YES	EE		FALSE
TCGA-W3-AA1R-06A	71	408.40.0	Nationwide Children's Hospital			TCGA-W3-AA1R		14		0	761		A5679779-DA16-4486-A33B-08FC1788B010		No	YES				5.5	V	Non-glabrous skin		3		NO	No	M0	N0	T3	AA1R				YES	NO	NO	NO			NO	Regional Lymph Node		4th	NO	YES	W3	86	FALSE
TCGA-EE-A29H-06A	59	180.87.0	Nationwide Children's Hospital	TCGA-EE-A29H-F55040	DC68DEC7-C078-4A06-8CAF-12A3CA2E2D1D	TCGA-EE-A29H	1	14	26	0	845		E0AF374D-FA36-4762-9090-27D57B0F9DAF		No	YES			NO	1	II	Non-glabrous skin	NO	3	12		No	M0	N0	T1a	A29H	TUMOR FREE	YES		YES	NO	NO	NO		NO	NO	Regional Lymph Node	NO	6th	YES	NO	EE		FALSE
TCGA-FR-A8YE-06A	41	388.48.0	Nationwide Children's Hospital	TCGA-FR-A8YE-F68774	DDF4A674-D699-444E-9B4C-108EFF5DC8C7	TCGA-FR-A8YE	0.79	14	15	0	2771		722A13BC-67F6-41F8-9AEA-FEE695716017		No	YES			NO		III		NO	3	12		No	M0	N0	T1a	A8YE	TUMOR FREE	NO		YES	NO	NO	NO		NO	NO	Regional Lymph Node	NO	6th	YES	NO	FR	79	FALSE
TCGA-D3-A51R-06A	60	277.76.0	Nationwide Children's Hospital	TCGA-D3-A51R-F56227	F164B30D-2DB7-4041-BF86-AB127F148B09	TCGA-D3-A51R	2.5	14	30	0	949		3CBB9738-81C3-454E-A097-625DCFB5F8AF		No	YES			NO	2	IV	Non-glabrous skin	NO	3	1	NO	No	M0	N0	T3a	A51R	WITH TUMOR	NO		YES	NO	NO	NO		NO	NO	Regional Lymph Node	NO	7th	NO	YES	D3	72	FALSE
TCGA-3N-A9WD-06A	82	393.46.0	Nationwide Children's Hospital			TCGA-3N-A9WD	1.25	14		0	183		61798096-C1C4-4883-B216-841E3821DBDB		No	YES				4	III	Non-glabrous skin	NO	3		NO	No	M0	N1a	T2a	A9WD			1	YES	NO	NO	NO			NO	Regional Lymph Node		7th	YES	NO	3N	116	FALSE
TCGA-FR-A7U9-06A	63	358.51.0	Nationwide Children's Hospital	TCGA-FR-A7U9-F68772	E4075E76-D858-410C-8E56-76F060E46F2E	TCGA-FR-A7U9	2.8	14	15	0	50		5B9CB412-D508-49AF-8065-8C70F4707F8E		No	YES			NO	11	IV	Non-glabrous skin	YES	3	12	NO	No	M0	N3	T3b	A7U9	TUMOR FREE	YES		YES	NO	NO	NO		NO	NO	Regional Lymph Node	NO	7th	YES	NO	FR	67	FALSE
TCGA-EE-A2ML-06A	35	180.87.0	Nationwide Children's Hospital	TCGA-EE-A2ML-F59745	B8770810-C8F4-4ED9-A789-9FE2061550B8	TCGA-EE-A2ML	3	14	20	0	2772		CE60A1C5-9588-4C6E-AEB1-ECD2AB68493F		No	YES			NO	8	III	Non-glabrous skin	NO	3	5	NO	No	M0	N0	T3a	A2ML	WITH TUMOR	YES		YES	NO	NO	NO		NO	NO	Regional Lymph Node	NO	4th	NO	YES	EE		FALSE
TCGA-D3-A2JO-06A	50	180.87.0	Nationwide Children's Hospital	TCGA-D3-A2JO-F49192	26B217EC-E2E8-4197-AB59-A1E807E89DEE	TCGA-D3-A2JO		14	26	0	50		3DB7AA80-77A9-425D-8014-F20992AB8097		No	YES			NO			Non-glabrous skin	YES	3	9	YES	No	M0	N3	TX	A2JO	WITH TUMOR	NO		YES	NO	NO	NO		YES	NO	Regional Cutaneous or Subcutaneous Tissue (includes satellite and in-transit metastasis)	YES	7th	NO	YES	D3	77	FALSE
TCGA-EE-A2MG-06A	23	180.87.0	Nationwide Children's Hospital			TCGA-EE-A2MG	0.7	14		0	1793		791D206A-1F6F-4FBC-8890-895EB690A9AE		No	YES				0	III	Non-glabrous skin		3		NO	No	M0	N0	T2	A2MG			1	YES	NO	NO	NO			NO	Regional Lymph Node		4th	NO	YES	EE		FALSE
TCGA-W3-AA1O-06A	85	393.46.0	Nationwide Children's Hospital			TCGA-W3-AA1O		14		0	31		8591049A-0909-44F1-879A-FBC1F05EE135		No	YES								3			No	M0	N2	TX	AA1O				NO		NO	NO				Regional Lymph Node		4th	NO	YES	W3	89	FALSE
TCGA-D3-A51N-06A	56	277.76.0	Nationwide Children's Hospital	TCGA-D3-A51N-F56220	0FA8B970-A8C7-4DFC-A1FB-A7674F152778	TCGA-D3-A51N		14	30	0	36		626B4A36-D795-49BF-BE32-1A2C9A2E3EE3		No	YES			NO			Non-glabrous skin		3	1		No	M1c	N3	T0	A51N	WITH TUMOR	NO		NO		NO	NO		NO		Regional Lymph Node	NO	7th	NO	YES	D3	84	FALSE
TCGA-EE-A20F-06A	53	180.87.0	Nationwide Children's Hospital	TCGA-EE-A20F-F63335	D557C32F-9455-4110-98FD-BFEB15B60FA0	TCGA-EE-A20F	0.5	14	5	0	2303		2D0F0C29-B5E5-4CE5-BA1E-66F177E0FCE4		No	YES			NO			Non-glabrous skin		3	8		No	M0	N0	T1	A20F	TUMOR FREE	NO		YES	NO	NO	NO		YES	NO	Regional Lymph Node	NO	5th	NO	YES	EE		FALSE
TCGA-DA-A95X-06A	62	388.48.0	Nationwide Children's Hospital	TCGA-DA-A95X-F70075	8E5D5A7F-E53D-49DE-B8A0-9CEF8859514F	TCGA-DA-A95X	1.45	14	27	0	1113		5651B38B-110C-4658-B66A-E1712019327C		No	YES			NO		IV	Non-glabrous skin	NO	3	1	NO	No	M0	N0	T2a	A95X	TUMOR FREE	NO		YES	NO	NO	NO		NO	NO	Regional Lymph Node	NO	6th	NO	YES	DA		FALSE
TCGA-DA-A1HV-06A	75	180.87.0	Nationwide Children's Hospital	TCGA-DA-A1HV-F70063	20AA1904-AC08-42DB-A715-472365F8F712	TCGA-DA-A1HV		14	27	0	3		6887047B-7C2F-4204-962A-88C2D560410E		No	YES			NO			Non-glabrous skin		3	1		No	M0	N2b	T0	A1HV	WITH TUMOR	NO		NO		NO	NO		NO		Regional Lymph Node	NO	6th	NO	YES	DA		FALSE
TCGA-D3-A2JH-06A	68	180.87.0	Nationwide Children's Hospital	TCGA-D3-A2JH-F49197	DBBB10B2-B562-49DA-A391-2DB72C3F72FD	TCGA-D3-A2JH	1	14	26	0	180		DA3A6F1F-307C-4BDE-915E-AC7EFFE65BCB		No	YES			NO	1	II	Non-glabrous skin	NO	3	9	NO	No	M0	N0	T1b	A2JH	TUMOR FREE	YES		YES	NO	NO	NO		YES	NO	Regional Cutaneous or Subcutaneous Tissue (includes satellite and in-transit metastasis)	NO	7th	NO	YES	D3	123	FALSE
TCGA-BF-A3DJ-01A	36	198.83.0	Nationwide Children's Hospital	TCGA-BF-A3DJ-F65978	6863AADE-07FC-4A9A-9FAD-BEF4AC775CEF	TCGA-BF-A3DJ	11	14	23	0	0		58F0DDE4-5FC5-433B-8012-9036087A1AB0		No	YES			YES		III	Non-glabrous skin	YES	3	12	NO	No	M0	N1	T4b	A3DJ			1	YES	NO	NO	NO			NO	Primary Tumor		7th	YES	NO	BF	70	FALSE
TCGA-D3-A2JB-06A	70	180.87.0	Nationwide Children's Hospital			TCGA-D3-A2JB		14		0	3035		C05D4472-7C0F-4200-A443-3471763A11D9		No	YES						Non-glabrous skin		3		NO	No	M0	N0	Tis	A2JB				YES	NO	NO	NO			NO	Regional Lymph Node		7th	NO	YES	D3	57	FALSE
TCGA-EB-A6QY-01A	71	332.57.0	Nationwide Children's Hospital	TCGA-EB-A6QY-F57709	4471B04F-5574-4E87-9016-6A7A014F6B75	TCGA-EB-A6QY	10	14	21	0	0		5395E9CC-F62F-4874-A0FC-AD910E36D2C7		No	YES			NO			Non-glabrous skin	YES	3	3		No	M0	N0	T4b	A6QY	TUMOR FREE	NO		YES		NO	NO		NO	NO	Primary Tumor	NO	7th	YES	NO	EB	97	FALSE
TCGA-DA-A95V-06A	83	388.48.0	Nationwide Children's Hospital	TCGA-DA-A95V-F66859	38F3A93D-6E27-427E-97C3-2AC721823E67	TCGA-DA-A95V	4.1	14	27	0	1054	Right neck	07E37270-6F21-41D1-8D77-147BF3116D5D		No	YES			NO		IV	Non-glabrous skin	YES	3	1	NO	No		N0	T4b	A95V	TUMOR FREE	NO		YES	NO	NO	NO		NO	NO	Regional Lymph Node	NO	6th	YES	NO	DA		FALSE
TCGA-BF-AAP8-01A	58	416.38.0	Nationwide Children's Hospital	TCGA-BF-AAP8-F68904	A4C63BE6-3872-4021-AE2E-BA28016539D3	TCGA-BF-AAP8	6	14	23	0	0		7E995212-E327-45F3-958E-E4B37CF84427		No	YES			NO		IV	Non-glabrous skin	YES	3	12		No	M0	N0	T4b	AAP8	TUMOR FREE	NO	1	YES	NO	NO	NO		NO	NO	Primary Tumor		7th	YES	NO	BF	65	FALSE
TCGA-EB-A6QZ-01A	76	332.57.0	Nationwide Children's Hospital	TCGA-EB-A6QZ-F58782	A6B797CA-6C93-4A06-94B6-D9F99B2D0BD7	TCGA-EB-A6QZ	3	14	13	0	0		2C5CB343-BE5D-4F58-8168-568A96DD411E		No	YES			NO			Non-glabrous skin	NO	3	6		No	M0	N0	T3a	A6QZ	WITH TUMOR	NO		YES		NO	NO		YES	NO	Primary Tumor	NO	7th	YES	NO	EB	60	FALSE
TCGA-EB-A4XL-01A	56	291.69.0	Nationwide Children's Hospital	TCGA-EB-A4XL-F59743	BD48B5E8-EA73-4E3E-9104-EC8C3590A8DD	TCGA-EB-A4XL	7	14	20	0	0		FD4E54E2-C6BB-4710-9F59-B36C24EA5369		No	YES			NO		IV	Non-glabrous skin	YES	3	5		No	M0	NX	T4b	A4XL	TUMOR FREE	NO	1	YES	NO	NO	NO		NO	NO	Primary Tumor	NO	7th	YES	NO	EB	52	FALSE
TCGA-EE-A3AE-06A	52	180.87.0	Nationwide Children's Hospital	TCGA-EE-A3AE-F59862	C5B00C6A-BC37-46A0-94B0-BAA66DB2D024	TCGA-EE-A3AE	0.9	14	22	0	741		A6A36238-8B14-412A-8AEE-F5067E4C1171		No	YES			NO	4	III	Non-glabrous skin	NO	3	5		No	M0	N0	T1a	A3AE	TUMOR FREE	YES		YES	NO	NO	NO		NO	NO	Regional Lymph Node	NO	6th	NO	YES	EE		FALSE
TCGA-RP-A693-06A	77	316.66.0	Nationwide Children's Hospital	TCGA-RP-A693-F71186	1093D51F-B4DF-4B67-93D5-A9B37D0EEC22	TCGA-RP-A693		14	20	0	0	Brain	8A2DE00D-23CE-4E6E-9FB7-209ECDC23265		No	YES			YES			Non-glabrous skin		3	3		No	M1c	NX	TX	A693				NO		NO	NO				Distant Metastasis		6th	NO	YES	RP	81	FALSE
TCGA-BF-A5EP-01A	75	291.69.0	Nationwide Children's Hospital	TCGA-BF-A5EP-F68885	9888C47A-302A-40FD-87B6-0C71506E4DE3	TCGA-BF-A5EP	70	14	23	0	0		93401965-BCF0-49CE-B97E-5DC7FC8BEB9C		No	YES			NO		V	Non-glabrous skin	YES	3	12		No	M0	N3	T4b	A5EP	TUMOR FREE	NO	1	YES	NO	NO	NO		NO	NO	Primary Tumor		7th	YES	NO	BF	83	FALSE
TCGA-EB-A299-01A	63	180.87.0	Nationwide Children's Hospital	TCGA-EB-A299-F36405	44393088-693D-4E6A-BAAE-26F5ADBB0C09	TCGA-EB-A299	2	14	30	0	0		9F118D53-10AB-4910-BC5C-ADE18F90E6F0		No	YES	NO		NO	4	III	Non-glabrous skin	YES	3	10		No	M0	N0	T2b	A299	TUMOR FREE	NO		YES	NO	NO	NO		NO	NO	Primary Tumor	NO	7th	YES	NO	EB	90	FALSE
TCGA-EE-A3AH-06A	30	180.87.0	Nationwide Children's Hospital			TCGA-EE-A3AH	3.7	14		0	3835		F0A9E8C0-931C-42E7-AB88-20C7D8601AE5		No	YES				40	III	Non-glabrous skin	NO	3		YES	No	M0	N0	T3b	A3AH				YES	NO	NO	NO			NO	Regional Lymph Node		5th	NO	YES	EE		FALSE
TCGA-WE-A8ZR-06A	49	388.48.0	Nationwide Children's Hospital	TCGA-WE-A8ZR-F67323	37137261-8CE5-4FCD-B325-763298553F69	TCGA-WE-A8ZR	7.3	14	4	0	24		9D395E73-9706-47CC-A957-391DF04AE892		No	YES			NO	18		Non-glabrous skin	YES	3	11		No	M0	N1b	T4b	A8ZR	WITH TUMOR	NO	1	YES	NO	NO	NO		YES	NO	Regional Lymph Node	NO	7th	YES	NO	WE		FALSE
TCGA-EB-A44P-01A	58	277.76.0	Nationwide Children's Hospital	TCGA-EB-A44P-F49898	4004383E-8ED1-469A-8881-9A3CE3128B20	TCGA-EB-A44P		14	14	0	0		EADEBEDC-818B-440F-AEA3-EF09F043DC19		No	YES			NO			Non-glabrous skin	NO	3	10		No	M0	N0	T4b	A44P	TUMOR FREE	NO		YES		NO	NO		NO		Primary Tumor	NO	7th	YES	NO	EB	68	FALSE
TCGA-EE-A17Y-06A	69	180.87.0	Nationwide Children's Hospital			TCGA-EE-A17Y	2.8	14		0	507		99A48707-D5F1-47DC-99C3-1AB80450B7E2		No	YES				17	IV	Non-glabrous skin	YES	3		YES	No	M0	N1a	T3b	A17Y				YES	NO	NO	NO			NO	Regional Cutaneous or Subcutaneous Tissue (includes satellite and in-transit metastasis)		6th	NO	YES	EE		FALSE
TCGA-WE-A8JZ-06A	70	388.48.0	Nationwide Children's Hospital	TCGA-WE-A8JZ-F63158	1E33578D-970C-4472-8AB9-2EB1607DC68A	TCGA-WE-A8JZ	14	14	3	0	371		C00DBF50-E4F2-4F20-AFD5-486118B55530		No	YES			YES	9		Non-glabrous skin	YES	3	11		No	M0	N1a	T4b	A8JZ			2	YES	YES	NO	NO			NO	Regional Lymph Node		7th	YES	NO	WE		FALSE
TCGA-EB-A3Y7-01A	86	240.79.0	Nationwide Children's Hospital	TCGA-EB-A3Y7-F46394	5762DF86-93B0-469F-91A0-D58A5D380DB2	TCGA-EB-A3Y7	4	14	7	0	0		F303D21F-42EB-4BAC-83A7-7B3B89A5F66A		No	YES			NO			Non-glabrous skin	NO	3	8		No	M0	N2c	T3a	A3Y7	TUMOR FREE	NO		YES	NO	NO	NO		NO	NO	Primary Tumor	NO	7th	YES	NO	EB	55	FALSE
TCGA-FS-A1ZT-06A	55	180.87.0	Nationwide Children's Hospital	TCGA-FS-A1ZT-F62241	0C022C96-404A-4F17-A9AC-01C82DECC398	TCGA-FS-A1ZT	1.15	14	15	0	381	lymphnode	5B6AFCCF-AD6C-42CC-8911-A049080403AE		No	YES	YES		NO		IV	Non-glabrous skin		3	7		No	M0	N1b	T2	A1ZT	TUMOR FREE	YES	1	YES	NO	NO	YES	Interferon	NO	NO	Distant Metastasis	NO	6th	NO	YES	FS		FALSE
TCGA-BF-A5ER-01A	63	291.69.0	Nationwide Children's Hospital	TCGA-BF-A5ER-F68887	E5137A18-3EEA-47B6-8A31-FDCAE3FF99A4	TCGA-BF-A5ER	14	14	23	0	0		58716292-E466-4D23-B649-74AA48BE372A		No	YES			NO		IV	Non-glabrous skin	YES	3	12		No	M0	N0	T4b	A5ER	TUMOR FREE	NO	1	YES	NO	NO	NO		NO	NO	Primary Tumor		7th	YES	NO	BF	93	FALSE
TCGA-EE-A2MQ-06A	70	180.87.0	Nationwide Children's Hospital			TCGA-EE-A2MQ	3.1	14		0	658		87927365-70CB-4943-90AE-21501CA3472C		No	YES				5	IV	Non-glabrous skin	NO	3		NO	No	M0	N2a	T3a	A2MQ				YES	NO	NO	NO			NO	Regional Lymph Node		6th	NO	YES	EE		FALSE
TCGA-W3-A825-06A	60	358.51.0	Nationwide Children's Hospital			TCGA-W3-A825	1.3	14		0	1644	Lung	B66CC93B-50CE-4E00-8F29-5388DA429586		No	YES					IV	Non-glabrous skin		3			No	M0	N0	T3	A825				YES	NO	NO	NO			NO	Distant Metastasis		5th	NO	YES	W3	77	FALSE
TCGA-D3-A8GM-06A	73	388.48.0	Nationwide Children's Hospital	TCGA-D3-A8GM-F60916	60DE0CF4-A1DB-48D3-985D-FF44CFB7A001	TCGA-D3-A8GM	3.8	14	18	0	596		5C2E030F-342F-427E-B8F5-6C413679DD8B		No	YES			NO	9	IV	Non-glabrous skin	YES	3	6		No	M0	N0	T3b	A8GM	TUMOR FREE	NO		YES	NO	NO	NO		YES	NO	Regional Lymph Node	NO	7th	NO	YES	D3	75	FALSE
TCGA-FS-A1ZC-06A	51	180.87.0	Nationwide Children's Hospital			TCGA-FS-A1ZC		14		0	10250	Skin	C24B8BCA-A70A-4F1F-B8B1-726E81BE6FCE		No	YES	YES				III	Non-glabrous skin		3			No	M0	N0	TX	A1ZC			1	YES	NO	NO	NO			NO	Distant Metastasis		1st	NO	YES	FS		FALSE
TCGA-EB-A24D-01A	72	180.87.0	Nationwide Children's Hospital	TCGA-EB-A24D-F31695	13F00E57-C337-4235-8D2C-ED48E495D239	TCGA-EB-A24D	36	14	8	0	0		62E73777-0FE0-4621-80DD-524B54E486B2		No	YES			YES			Non-glabrous skin	NO	3	5		No	M0	N2b	T4a	A24D	TUMOR FREE	YES		YES	NO	NO	NO		NO	NO	Primary Tumor	NO	7th	YES	NO	EB	86	FALSE
TCGA-GF-A6C9-06A	78	316.66.0	Nationwide Children's Hospital	TCGA-GF-A6C9-F63938	892DB5A9-8677-4D34-9EE1-5E458937CD60	TCGA-GF-A6C9		14	21	0	4	parotid	F04BD846-B5AD-4A4D-98BB-C57E1134CAAE		No	YES			NO					3	8		No				A6C9	TUMOR FREE	NO		NO		NO	NO		YES		Distant Metastasis	NO	7th	YES	NO	GF	87	FALSE
TCGA-EB-A431-01A	34	277.76.0	Nationwide Children's Hospital	TCGA-EB-A431-F53430	51B62555-D9CC-4818-853B-BFCD52D47D5F	TCGA-EB-A431	15	14	11	0	0		1B51DB70-3672-42AE-8ECF-D0C694B39662		No	YES			NO		III	Non-glabrous skin	YES	3	12		No	M0	N0	T4b	A431	TUMOR FREE	NO		YES	NO	NO	NO		NO	NO	Primary Tumor	NO	7th	YES	NO	EB	62	FALSE
TCGA-EE-A2GN-06A	67	180.87.0	Nationwide Children's Hospital	TCGA-EE-A2GN-F55177	168012C3-5AB6-45F8-A596-41D9821E2941	TCGA-EE-A2GN	1.9	14	30	0	1738		EA51A13D-4581-4D65-BA56-18A0DDF95326		Yes	YES	YES		NO	9	IV	Non-glabrous skin	YES	3	12	NO	No	M0	N0	T2b	A2GN	WITH TUMOR	NO		YES	NO	NO	YES	Interferon	NO	NO	Regional Cutaneous or Subcutaneous Tissue (includes satellite and in-transit metastasis)	NO	6th	NO	YES	EE		FALSE
TCGA-EB-A3XF-01A	57	240.79.0	Nationwide Children's Hospital	TCGA-EB-A3XF-F42010	052878E6-CBBA-40E9-9C8F-B24466C68DFE	TCGA-EB-A3XF	10	14	9	0	0		439700CD-590A-4301-B300-17AE060EBBBA		No	YES			YES			Non-glabrous skin	YES	3	4		No	M0	N0	T4b	A3XF	TUMOR FREE	NO		YES	NO	NO	NO		NO		Primary Tumor	NO	7th	YES	NO	EB	88	FALSE
TCGA-BF-A3DL-01A	84	198.83.0	Nationwide Children's Hospital	TCGA-BF-A3DL-F68911	196EB9F7-39D2-40A4-AF67-A374CE073BD3	TCGA-BF-A3DL	3	14	23	0	0		FE5A1C8A-35F9-45F1-ABA5-F466A78E20EC		No	YES			NO		IV	Non-glabrous skin	YES	3	12		No	M0	N2	T3b	A3DL	TUMOR FREE	NO	1	YES	NO	NO	NO		NO	NO	Primary Tumor		7th	YES	NO	BF	62	FALSE
TCGA-GF-A2C7-01A	48	180.87.0	Nationwide Children's Hospital	TCGA-GF-A2C7-F21013	1F2CB708-8BF5-4AF8-AB2E-BFAC30425B55	TCGA-GF-A2C7		14	8	0			0B4A25D9-AA83-4789-BB90-14B026E63DE7	Scheduled Follow-up Submission	No	YES				2	IV	Non-glabrous skin	YES	3	5		No	M0	N0	T4b	A2C7	TUMOR FREE	NO		YES	NO	NO	NO		NO	NO	Primary Tumor		7th	YES	NO	GF		FALSE
TCGA-BF-A1PX-01A	56	180.87.0	Nationwide Children's Hospital			TCGA-BF-A1PX	12	14		0	0		DDCDDA3F-2C8C-4E76-A4DC-8996E9ECE4CC		No	YES				10	III	Non-glabrous skin	YES	3			No	M0	N2a	T4b	A1PX			1	YES	NO	NO	NO			NO	Primary Tumor		7th	YES	NO	BF	78	FALSE
TCGA-ER-A19M-06A	36	240.79.0	Nationwide Children's Hospital			TCGA-ER-A19M	1.9	14		0	987		E19A832D-A14F-4E2A-A72B-CBB2FFE1FF47		No	YES					IV	Non-glabrous skin	NO	3		NO	No	M0	N0	T2a	A19M				YES	NO	NO	NO			NO	Regional Lymph Node		6th	YES	NO	ER		FALSE
TCGA-FW-A3I3-06A	59	206.84.0	Nationwide Children's Hospital	TCGA-FW-A3I3-F46702	D8D40242-480F-4083-8B08-FB210F0D1B4E	TCGA-FW-A3I3		14	14	0	0	vaginal wall/vagina	739444E6-4A47-4CAF-AD48-32AE006695BE		No	YES			NO					3	8		No	M1	N0		A3I3	TUMOR FREE	NO		NO		NO	NO		NO		Distant Metastasis	NO	7th	YES	NO	FW	105	FALSE
TCGA-FW-A3TV-06A	57	240.79.0	Nationwide Children's Hospital	TCGA-FW-A3TV-F58958	ADC3E6ED-9B73-424D-99C6-CA7FB4928B8D	TCGA-FW-A3TV	0.5	14	29	0	0		9646DD52-DF0D-4401-AC12-BFA59D1DB100		No	YES			NO		III	Non-glabrous skin		3	4		No	M0	N2b	T1	A3TV	WITH TUMOR	YES		YES	NO	NO	NO		NO	NO	Regional Lymph Node	NO	7th	YES	NO	FW	86	FALSE
TCGA-FS-A4F5-06A	77	277.76.0	Nationwide Children's Hospital			TCGA-FS-A4F5	1.48	14		0	0		B8AA5323-7423-46E9-8FF6-28D15A25ADA7		No	YES					IV	Non-glabrous skin	NO	3			No	M0	N0	T2a	A4F5			1	YES	NO	NO	NO			NO	Regional Cutaneous or Subcutaneous Tissue (includes satellite and in-transit metastasis)		6th	NO	YES	FS		FALSE
TCGA-ER-A19P-06A	47	180.87.0	Nationwide Children's Hospital			TCGA-ER-A19P		14		0	3875		0A2B4C9D-0589-40EE-A1F3-ACE0598CE7E0		No	YES					IV	Non-glabrous skin		3		NO	No	M0	N0		A19P			1	YES	NO	NO	NO			NO	Regional Lymph Node		4th	YES	NO	ER		FALSE
TCGA-D3-A1Q1-06A	79	180.87.0	Nationwide Children's Hospital			TCGA-D3-A1Q1	0.4	14		0	3		685D36BB-936A-43EE-8F15-A20624608348		No	YES				3	II	Non-glabrous skin	NO	3		NO	No	M0	N3	T1b	A1Q1				YES	NO	NO	NO			NO	Regional Lymph Node		7th	NO	YES	D3	59	FALSE
TCGA-ER-A3EV-06A	55	198.83.0	Nationwide Children's Hospital	TCGA-ER-A3EV-F48990	E0E47667-2690-416D-B78A-1DE5E2546A6A	TCGA-ER-A3EV	4.4	14	24	0	745	Lymph node, pericardial	4130A384-83E9-4DAE-B86A-8D5CFEAFE336		No	YES			YES					3	9	NO	No	M0	N0	T4	A3EV	WITH TUMOR	NO		YES	NO	NO	NO		NO	NO	Distant Metastasis		5th	YES	NO	ER	90	FALSE
TCGA-D3-A3ML-06A	70	206.84.0	Nationwide Children's Hospital			TCGA-D3-A3ML	2.3	14		0	230		BC4C81AB-CCE6-435C-A916-02C3F5447996		Yes	YES				3	IV	Non-glabrous skin	NO	3		YES	Yes	M0	N2a	T3a	A3ML				YES	NO	NO	YES	Chemotherapy		NO	Regional Lymph Node		7th	NO	YES	D3	76	FALSE
TCGA-EB-A550-01A	75	291.69.0	Nationwide Children's Hospital	TCGA-EB-A550-F57901	C71B8D4A-76C6-41A6-845A-3F7CF81903D7	TCGA-EB-A550	15	14	28	0	0		6565214F-1856-4AD5-915B-26BCE11EBE79		No	YES			NO		IV	Non-glabrous skin	YES	3	3		No	M0	NX	T4b	A550	TUMOR FREE	YES		YES		NO	NO		NO	NO	Primary Tumor	NO	7th	YES	NO	EB	70	FALSE
TCGA-EE-A185-06A	55	180.87.0	Nationwide Children's Hospital			TCGA-EE-A185	6	14		0	20		FE3DCF0F-C329-42E9-8D79-25562A08BA7C		No	YES				12	IV	Non-glabrous skin	YES	3		NO	No	M0	N3	T4b	A185				YES	NO	NO	NO			NO	Regional Lymph Node		6th	NO	YES	EE		FALSE
TCGA-YD-A9TB-06A		416.38.0	Nationwide Children's Hospital	TCGA-YD-A9TB-F67658	C6F11F40-6725-4BB8-AFE5-64E1A1882586	TCGA-YD-A9TB	1.5	14	11			uterus	67530794-915E-4B42-8C33-E5F4C4C6E1BB		No	YES			NO	3	IV	Non-glabrous skin	NO	3	11	NO	No				A9TB	WITH TUMOR	NO	1	YES	NO	NO	NO		NO	NO	Distant Metastasis	NO		YES	NO	YD	56	FALSE
TCGA-XV-AB01-06A	54	416.38.0	Nationwide Children's Hospital	TCGA-XV-AB01-F68273	ABD2CA5D-6718-41E4-9D69-94543A031106	TCGA-XV-AB01		14	24	0	0		A0E29151-ACD1-4019-9BA3-5929FFF18EA2		No	YES			NO			Non-glabrous skin		3	11		No	M0	NX	T3	AB01	WITH TUMOR	YES		YES		NO	NO		NO	NO	Regional Lymph Node	NO	7th	YES	NO	XV	78	FALSE
TCGA-EE-A2GP-06A	80	180.87.0	Nationwide Children's Hospital			TCGA-EE-A2GP	4.2	14		0	258		7CEE6330-EF25-415C-8A28-11FFD092E486		No	YES				30	IV	Non-glabrous skin	YES	3			No	M0	N1a	T4b	A2GP				YES	NO	NO	NO			NO	Regional Cutaneous or Subcutaneous Tissue (includes satellite and in-transit metastasis)		6th	NO	YES	EE		FALSE
TCGA-FR-A8YC-06A	78	388.48.0	Nationwide Children's Hospital			TCGA-FR-A8YC	2.6	14		0	992	Jejunum	F6125254-31C7-4947-89E4-33A71890D280		No	YES				16.6	IV		YES	3			No	M0	N0	T3b	A8YC				YES	NO	NO	NO			NO	Distant Metastasis		7th	YES	NO	FR	74	FALSE
TCGA-BF-A3DM-01A	63	198.83.0	Nationwide Children's Hospital	TCGA-BF-A3DM-F68913	AE5E936F-7FDB-4C4D-A11A-9EFB35D372BE	TCGA-BF-A3DM	1.5	14	23	0	0		5D5278EF-E499-4D18-A860-966EE7C23DAF		No	YES			NO		V	Non-glabrous skin	YES	3	12		No	M0	N0	T2b	A3DM	TUMOR FREE	NO	1	YES	NO	NO	NO		NO	NO	Primary Tumor		7th	YES	NO	BF	97	FALSE
TCGA-FS-A1ZB-06A	57	180.87.0	Nationwide Children's Hospital			TCGA-FS-A1ZB	3	14		0	1383	lymphnode	E8FE0ADB-CD64-4382-A413-11FA8F7DD8E7		No	YES					II	Non-glabrous skin	NO	3			No	M0	N0	T3a	A1ZB			1	YES	NO	NO	NO			NO	Distant Metastasis		5th	NO	YES	FS		FALSE
TCGA-D3-A2JK-06A	24	180.87.0	Nationwide Children's Hospital			TCGA-D3-A2JK	4.3	14		0	176		611856C2-FD68-40E8-9E8A-04F46E3CBDFF		No	YES				4	IV	Non-glabrous skin	YES	3		NO	No	M0	N2b	T4b	A2JK				YES	NO	NO	NO			NO	Regional Lymph Node		7th	NO	YES	D3	92	FALSE
TCGA-GN-A263-01A	24	180.87.0	Nationwide Children's Hospital			TCGA-GN-A263		14		0	0		9161085D-264F-4CC4-AA53-F7F007F11C20		No	YES		Elevated		1.25	V	Non-glabrous skin	YES	3		NO	No	M1c	N3	T4b	A263			1	YES	NO	NO	NO			NO	Primary Tumor		6th	NO	YES	GN	92	FALSE
TCGA-EE-A2GJ-06A	83	180.87.0	Nationwide Children's Hospital	TCGA-EE-A2GJ-F55134	EA0A937A-43DC-48E1-AF5D-6C4D38BEEB2F	TCGA-EE-A2GJ	0.4	14	29	0	2126		701955F8-5E3C-4F2A-8F92-70E6D8DEC989		No	YES			NO	0	II	Non-glabrous skin	NO	3	12	YES	No	M0	N0	T1a	A2GJ	WITH TUMOR	NO		YES	YES	NO	NO		NO	NO	Regional Lymph Node	NO	6th	NO	YES	EE		FALSE
TCGA-WE-A8ZO-06A	73	388.48.0	Nationwide Children's Hospital	TCGA-WE-A8ZO-F67261	C1EC83A4-20C5-410E-AE28-28A24AA77036	TCGA-WE-A8ZO	2.4	14	3	0	1408		CA8C24E1-B2E6-4E30-842C-283BB9EF1530		No	YES			NO	14	IV	Non-glabrous skin	NO	3	11	YES	No	M0	N1b	T3a	A8ZO	TUMOR FREE	NO	1	YES	NO	NO	NO		NO	NO	Regional Lymph Node	NO	6th	NO	YES	WE		FALSE
TCGA-D3-A3MR-06A	42	206.84.0	Nationwide Children's Hospital	TCGA-D3-A3MR-F40737	7DCEC209-5DE7-4AFC-AEEA-A0F9D25A23DE	TCGA-D3-A3MR		14	7	0	0		558883F9-C28F-4E22-B6E8-3C5878C941C5		No	YES			NO			Non-glabrous skin		3	3		No	M0	N1b	T0	A3MR	TUMOR FREE	NO		NO		NO	NO		NO		Regional Cutaneous or Subcutaneous Tissue (includes satellite and in-transit metastasis)	NO	7th	NO	YES	D3	86	FALSE
TCGA-D3-A8GB-06A	48	388.48.0	Nationwide Children's Hospital			TCGA-D3-A8GB	3.5	14		0	34		0D08BDF6-0643-45CF-910F-DACB0845A020		No	YES				4	IV	Non-glabrous skin	NO	3		NO	No	M0	N1b	T3a	A8GB				YES	NO	NO	NO			NO	Regional Lymph Node		7th	NO	YES	D3	89	FALSE
TCGA-D3-A2JN-06A	46	180.87.0	Nationwide Children's Hospital	TCGA-D3-A2JN-F40742	A443D07B-78CE-4F1A-804E-4FFA54B8A45B	TCGA-D3-A2JN		14	7	0	0		34256994-E487-4E85-8BFD-2275996091A4		No	YES			NO			Non-glabrous skin		3	3		No	M0	N1b	T0	A2JN	TUMOR FREE	NO		NO		NO	NO		NO		Regional Lymph Node	NO	7th	NO	YES	D3	76	FALSE
TCGA-EB-A4OZ-01A	41	277.76.0	Nationwide Children's Hospital	TCGA-EB-A4OZ-F57681	BE77CD3D-07BF-4CFC-B051-DD76AB99B3A2	TCGA-EB-A4OZ	18	14	19	0	0		FCB78936-0C49-4064-A704-5B3A356B51B6		No	YES			NO		V	Non-glabrous skin	NO	3	3		No	M0	N3	T4a	A4OZ	TUMOR FREE	YES		YES		NO	NO		NO	NO	Primary Tumor	NO	7th	YES	NO	EB	80	FALSE
TCGA-FR-A3YN-06A	44	240.79.0	Nationwide Children's Hospital	TCGA-FR-A3YN-F47372	41C77702-9959-4852-AA9C-FF0B4743ECCD	TCGA-FR-A3YN	1.25	14	28	0	2268		D1A63E30-EFDA-4D72-A736-7797AF36B8E9		No	YES			NO		IV		NO	3	10		No	M0	N0	T2a	A3YN	TUMOR FREE	YES		YES	NO	NO	NO		NO	NO	Regional Lymph Node	NO	6th	YES	NO	FR	89	FALSE
TCGA-DA-A1I1-06A	55	180.87.0	Nationwide Children's Hospital	TCGA-DA-A1I1-F70082	8E657374-28F0-42E4-888D-D5F20168CF48	TCGA-DA-A1I1		14	27	0	4734		7712808B-D0DF-4654-93F3-8360DFBC215C		No	YES			NO			Non-glabrous skin		3	1		No	M0	N2a	T0	A1I1	WITH TUMOR	NO		NO		NO	NO		NO		Regional Cutaneous or Subcutaneous Tissue (includes satellite and in-transit metastasis)	NO	4th	NO	YES	DA		FALSE
TCGA-EE-A182-06A	84	180.87.0	Nationwide Children's Hospital			TCGA-EE-A182	14	14		0	406	Left thigh	D49E652C-CBDF-49C6-8C2C-242178CD39A7		No	YES				5	V	Non-glabrous skin	YES	3		YES	No	M0	N1b	T4b	A182				YES	NO	NO	NO			NO	Distant Metastasis		6th	NO	YES	EE		FALSE
TCGA-FW-A3R5-06A	68	240.79.0	Nationwide Children's Hospital	TCGA-FW-A3R5-F42773	C12F510B-2696-4A23-B45A-9FACEA4A310D	TCGA-FW-A3R5		14	30	0	667		E48C2B21-9322-46CD-AC15-7E07F68C12DA		No	YES			NO			Non-glabrous skin		3	4		Yes	M0	N2	TX	A3R5	TUMOR FREE	YES	1	YES	NO	NO	NO		NO	NO	Regional Lymph Node	NO	7th	YES	NO	FW		FALSE
TCGA-FW-A3R5-11A	68	240.79.0	Nationwide Children's Hospital	TCGA-FW-A3R5-F42773	C12F510B-2696-4A23-B45A-9FACEA4A310D	TCGA-FW-A3R5		14	30	0	667		E48C2B21-9322-46CD-AC15-7E07F68C12DA		No	YES			NO			Non-glabrous skin		3	4		Yes	M0	N2	TX	A3R5	TUMOR FREE	YES	1	YES	NO	NO	NO		NO	NO	Regional Lymph Node	NO	7th	YES	NO	FW		FALSE
TCGA-GN-A9SD-06A	59	416.38.0	Nationwide Children's Hospital			TCGA-GN-A9SD	0.5	14		0	1366		69960C0A-D29C-41BA-89D5-1377BB456376		Yes	YES				1	III	Non-glabrous skin	NO	3		YES	No	M0	NX	T1a	A9SD			1	YES	NO	NO	NO			NO	Regional Lymph Node		6th	NO	YES	GN	97	FALSE
TCGA-EB-A553-01A	62	291.69.0	Nationwide Children's Hospital	TCGA-EB-A553-F51474	15352E50-855F-427B-85C1-C3170E836E0A	TCGA-EB-A553	10	14	19	0	0		E41D5CA6-260C-426D-BFFE-52FBB2EEBD3C		No	YES			YES			Non-glabrous skin	YES	3	11		No	M0	N0	T4b	A553	TUMOR FREE	YES		YES		NO	NO		NO	NO	Primary Tumor	NO	7th	YES	NO	EB	74	FALSE
TCGA-BF-AAP0-06A	40	408.40.0	Nationwide Children's Hospital	TCGA-BF-AAP0-F68898	917047C9-17B9-48FC-9F73-1ECD71621064	TCGA-BF-AAP0		14	23	0	0		E9A18BB3-CFB0-4494-91EC-D2FB67118091		No	YES			NO			Non-glabrous skin		3	12		No	M1	NX	T4	AAP0	TUMOR FREE	NO	1	YES	NO	NO	NO		NO	NO	Regional Lymph Node		7th	YES	NO	BF	57	FALSE
TCGA-EB-A3Y6-01A	56	240.79.0	Nationwide Children's Hospital	TCGA-EB-A3Y6-F46393	C2DD8939-927F-47C8-9D76-78247579ECE9	TCGA-EB-A3Y6	4.5	14	19	0	0		8D54672E-978B-4089-940F-DD23CB721115		No	YES			YES			Non-glabrous skin	YES	3	9		No	M0	N0	T4b	A3Y6	TUMOR FREE	YES		YES	NO	NO	NO		NO	NO	Primary Tumor	NO	7th	YES	NO	EB	65	FALSE
TCGA-ER-A19L-06A	35	180.87.0	Nationwide Children's Hospital			TCGA-ER-A19L		14		0	3591		10C097A2-EB3E-4693-8B67-8FCB896E1E61		No	YES						Non-glabrous skin		3		NO	No				A19L				YES	NO	NO	NO			NO	Regional Lymph Node		4th	YES	NO	ER		FALSE
TCGA-EB-A44N-01A	59	277.76.0	Nationwide Children's Hospital	TCGA-EB-A44N-F53295	4DF10282-0C83-41CC-B6D0-2AFBA3083577	TCGA-EB-A44N	5	14	10	0	0		3C10D4C2-CE3A-40C2-9FD3-A241C0BBDDDE		No	YES			NO		III	Non-glabrous skin	YES	3	12		No	M0	N0	T4b	A44N	WITH TUMOR	NO		YES	NO	NO	NO		NO	NO	Primary Tumor	NO	7th	YES	NO	EB	70	FALSE
TCGA-DA-A95W-06A	52	388.48.0	Nationwide Children's Hospital	TCGA-DA-A95W-F70073	71D8C40E-477C-4713-A8B8-84FB5E8A6CBF	TCGA-DA-A95W		14	27	0	0		762434E9-5F51-44E3-9572-54535AA40791		No	YES			NO					3	1		No	M0	N1b	TX	A95W	TUMOR FREE	NO		NO		NO	NO		NO		Regional Lymph Node	NO	7th	NO	YES	DA		FALSE
TCGA-ER-A196-01A	64	180.87.0	Nationwide Children's Hospital	TCGA-ER-A196-F48970	86ECA462-F9F2-4EBF-BB6C-82484EE5AD5A	TCGA-ER-A196	22	14	24	0	0		717BB0A8-6760-4597-8E48-9D1228667341		No	YES			NO	10	IV	Non-glabrous skin	YES	3	9		No	M0	N0	T4b	A196	TUMOR FREE	NO		YES	NO	NO	NO		NO	NO	Primary Tumor		6th	YES	NO	ER		FALSE
TCGA-EE-A2GO-06A	66	180.87.0	Nationwide Children's Hospital	TCGA-EE-A2GO-F55180	DE7100E8-03B8-4B21-894F-2392155F9203	TCGA-EE-A2GO	3.4	14	30	0	2163		9E3C673E-26E8-4B41-A0B2-1E2240A204FF		No	YES			NO	2	IV	Non-glabrous skin	NO	3	12	NO	Yes	M0	N0	T3b	A2GO	TUMOR FREE	NO		YES	NO	NO	NO		NO	NO	Regional Cutaneous or Subcutaneous Tissue (includes satellite and in-transit metastasis)	NO	5th	NO	YES	EE		FALSE
TCGA-ER-A3ES-06A	25	198.83.0	Nationwide Children's Hospital			TCGA-ER-A3ES		14		0	7239	Peritoneal tumor	FB8B2399-D3B9-437C-BEF4-872FF854D09B		Yes	YES								3			No				A3ES				YES	NO	NO	YES	Immunotherapy/Vaccine		NO	Distant Metastasis			YES	NO	ER		FALSE
TCGA-EE-A3J8-06A	59	198.83.0	Nationwide Children's Hospital			TCGA-EE-A3J8	4.8	14		0	553		9D6BDFF5-A3C4-41BE-913D-D5A70721ED19		No	YES				5	IV	Non-glabrous skin	NO	3		NO	No	M0	N1a	T4a	A3J8			1	YES	NO	NO	NO			NO	Regional Cutaneous or Subcutaneous Tissue (includes satellite and in-transit metastasis)		6th	NO	YES	EE		FALSE
TCGA-EE-A2A6-06A	43	180.87.0	Nationwide Children's Hospital	TCGA-EE-A2A6-F55125	6CC71FDD-4497-445A-B279-EFAFD2D5174D	TCGA-EE-A2A6	0.55	14	29	0	1515		0380F151-9717-40D6-A99D-30CE6719BD28		No	YES			NO	0	II	Non-glabrous skin	NO	3	12	YES	No	M0	N0	T1a	A2A6	TUMOR FREE	NO		YES	NO	NO	NO		NO	NO	Regional Lymph Node	NO	6th	YES	NO	EE		FALSE
TCGA-D3-A3MU-06A	53	206.84.0	Nationwide Children's Hospital	TCGA-D3-A3MU-F49196	8C4CACD2-5EF5-4BE9-9914-A4A339629BAB	TCGA-D3-A3MU	2.9	14	26	0	407		F0B9C080-3DC5-4D2F-8683-64D33723A9A6		Yes	YES	NO		NO	10	IV	Non-glabrous skin	NO	3	9	NO	No	M0	N2a	T3a	A3MU	WITH TUMOR	NO		YES	NO	NO	YES	Interferon	NO	NO	Regional Lymph Node	NO	7th	NO	YES	D3	110	FALSE
TCGA-DA-A3F8-06A	39	198.83.0	Nationwide Children's Hospital	TCGA-DA-A3F8-F70100	CC906E5F-5BC8-4397-B63E-2FE4C4DCE660	TCGA-DA-A3F8	1.9	14	27	0	26		D5DABDF3-7C5E-442B-9D0A-C6C539A82515		No	YES			NO		IV	Non-glabrous skin	NO	3	1		No	M0	N2b	T2a	A3F8	TUMOR FREE	NO	1	YES	NO	NO	NO		NO	NO	Regional Lymph Node	NO	7th	NO	YES	DA		FALSE
TCGA-D9-A4Z5-01A	68	277.76.0	Nationwide Children's Hospital	TCGA-D9-A4Z5-F58051	C04E1006-1763-446F-8596-BE5033E0AAA5	TCGA-D9-A4Z5		14	31	0	0		16782A37-78D5-49A8-BB31-A1007C933B4E		No	YES			NO		III	Non-glabrous skin	NO	3	3		No	M0	N0	T4a	A4Z5	TUMOR FREE	NO	1	YES	NO	NO	NO		NO	YES		NO	7th	YES	NO	D9	112	FALSE
TCGA-D3-A8GJ-06A	18	388.48.0	Nationwide Children's Hospital	TCGA-D3-A8GJ-F62200	97AB03DB-744E-45B0-87FD-A145CAEF2ACA	TCGA-D3-A8GJ	2.4	14	14	0	2632	Small Intestine	875C6FB4-8F43-4396-A822-C80FF9869F4B		No	YES			NO		III	Non-glabrous skin		3	7	YES	No	M0	N0	T3	A8GJ	TUMOR FREE	NO		YES	NO	NO	NO		NO	NO	Distant Metastasis	NO	7th	NO	YES	D3	85	FALSE
TCGA-D3-A8GL-06A	43	388.48.0	Nationwide Children's Hospital			TCGA-D3-A8GL	1.32	14		0	1527		2AD8E381-3DB2-44CE-8E07-9342A86CEE19		Yes	YES	YES			2	IV	Non-glabrous skin	NO	3		YES	No	M0	N1b	T2a	A8GL				YES	NO	NO	YES	Interferon		NO	Regional Cutaneous or Subcutaneous Tissue (includes satellite and in-transit metastasis)		7th	NO	YES	D3	107	FALSE
TCGA-EE-A2GC-06A	82	180.87.0	Nationwide Children's Hospital	TCGA-EE-A2GC-F55127	634B9EF3-C35C-4366-AAD9-87B86AD59550	TCGA-EE-A2GC	2.3	14	29	0	1008		E38E1613-B304-47CA-9F39-5DFB6DCD1267		No	YES			NO	35	III	Non-glabrous skin	YES	3	12		No	M0	N0	T3b	A2GC	TUMOR FREE	NO		YES	NO	NO	NO		NO	NO	Regional Lymph Node	NO	6th	YES	NO	EE		FALSE
TCGA-EE-A2A5-06A	43	180.87.0	Nationwide Children's Hospital			TCGA-EE-A2A5	1.1	14		0	901		DCD72A5D-15A7-4D5D-A9A2-968BA73A2C78		No	YES				3	IV	Non-glabrous skin	NO	3		NO	No	M0	N0	T2a	A2A5				YES	NO	NO	NO			NO	Regional Cutaneous or Subcutaneous Tissue (includes satellite and in-transit metastasis)		6th	NO	YES	EE		FALSE
TCGA-D3-A51T-06A	59	277.76.0	Nationwide Children's Hospital	TCGA-D3-A51T-F56233	A4744E6B-DB70-4EC5-8700-1A47993E6C48	TCGA-D3-A51T	4.2	14	30	0	34		D44CF9CF-70DF-42F5-9DF6-D062A22CECE9		No	YES			NO	16	IV	Non-glabrous skin	YES	3	1	NO	No	M0	N1b	T4b	A51T	TUMOR FREE	NO		YES	NO	NO	NO		YES	NO	Regional Lymph Node	NO	7th	NO	YES	D3	92	FALSE
TCGA-D3-A8GI-06A	68	388.48.0	Nationwide Children's Hospital			TCGA-D3-A8GI	0.98	14		0	1653		9BEAC982-99C7-4C3C-B566-74BAC0C5A701		No	YES				4	IV	Non-glabrous skin	NO	3		YES	Yes	M0	N0	T1a	A8GI				YES	NO	NO	NO			NO	Regional Lymph Node		7th	NO	YES	D3	88	FALSE
TCGA-D3-A2J8-06A	48	180.87.0	Nationwide Children's Hospital			TCGA-D3-A2J8	1.4	14		0	1737		884B1406-5387-46C0-9A31-B999829BEE66		No	YES				1	IV	Non-glabrous skin	NO	3		NO	No	M0	N0	T2a	A2J8				YES	NO	NO	NO			NO	Regional Lymph Node		7th	NO	YES	D3	79	FALSE
TCGA-EB-A3XD-01A	53	240.79.0	Nationwide Children's Hospital	TCGA-EB-A3XD-F41733	643A152C-0606-4904-BC5E-B8C6D758C60F	TCGA-EB-A3XD		14	26	0	0		36CD7F79-360E-4AD7-9E90-CBD3A5CAEAE5		No	YES			NO			Non-glabrous skin		3	3		No	M0	NX	T4b	A3XD	TUMOR FREE	NO	1	YES	NO	NO	NO		NO	NO	Primary Tumor	NO	7th	YES	NO	EB	80	FALSE
TCGA-EB-A6L9-06A	55	332.57.0	Nationwide Children's Hospital	TCGA-EB-A6L9-F63588	5FA7F0FC-185A-46E3-ABD7-B8B55194394D	TCGA-EB-A6L9		14	13	0	365		D550BF59-738F-4182-92E9-6735AB967088		No	YES			NO			Non-glabrous skin	YES	3	8		No	M0	N3	TX	A6L9	TUMOR FREE	NO		YES		NO	NO		NO		Regional Lymph Node	NO	7th	YES	NO	EB	58	FALSE
TCGA-EE-A2MP-06A	34	180.87.0	Nationwide Children's Hospital	TCGA-EE-A2MP-F59750	C14D05C2-C375-44A5-AA42-ED98793A98CD	TCGA-EE-A2MP	1.05	14	20	0	6742		CDFCD3C5-D550-4C6C-9ED7-A5BE71861C43		No	YES			YES			Non-glabrous skin		3	5	YES	No	M0	N0	T2	A2MP				YES	NO	NO	NO			NO	Regional Lymph Node		3rd	NO	YES	EE		FALSE
TCGA-D9-A3Z3-06A	39	240.79.0	Nationwide Children's Hospital	TCGA-D9-A3Z3-F57867	50DACDD6-EE04-45C7-8CAC-B4DBC9DB21B6	TCGA-D9-A3Z3	3.9	14	28	0	11		E28F7E81-03A2-4A40-BD16-A3CA66E5F6AD		No	YES			NO	6	IV	Non-glabrous skin	NO	3	3		No	M0	N1b	T3a	A3Z3	TUMOR FREE	NO	1	YES	NO	NO	NO		NO	NO	Regional Lymph Node	NO	7th	YES	NO	D9	61	FALSE
TCGA-FW-A5DY-06A	48	316.66.0	Nationwide Children's Hospital	TCGA-FW-A5DY-F64266	C1B1DA1C-2D8C-4E4E-AFA6-9F17473A7BD7	TCGA-FW-A5DY		14	28	0	60		8A8DA889-6D29-46D5-81A2-D7CD93C203E2		No	YES			NO			Non-glabrous skin		3	8		No		N1	T3	A5DY	TUMOR FREE	NO		YES	NO	NO	NO		NO	NO	Regional Lymph Node	NO	7th	YES	NO	FW		FALSE
TCGA-FW-A5DY-11A	48	316.66.0	Nationwide Children's Hospital	TCGA-FW-A5DY-F64266	C1B1DA1C-2D8C-4E4E-AFA6-9F17473A7BD7	TCGA-FW-A5DY		14	28	0	60		8A8DA889-6D29-46D5-81A2-D7CD93C203E2		No	YES			NO			Non-glabrous skin		3	8		No		N1	T3	A5DY	TUMOR FREE	NO		YES	NO	NO	NO		NO	NO	Regional Lymph Node	NO	7th	YES	NO	FW		FALSE
TCGA-D3-A3CF-06A	61	180.87.0	Nationwide Children's Hospital			TCGA-D3-A3CF	9	14		0	16		8E773529-3DBA-4080-942C-75F941DD6319		No	YES				2	V	Non-glabrous skin	YES	3		NO	No	M0	N3	T4b	A3CF				YES	NO	NO	NO			NO	Regional Lymph Node		7th	NO	YES	D3	129	FALSE
TCGA-FR-A44A-06A	29	262.74.0	Nationwide Children's Hospital	TCGA-FR-A44A-F47383	02F5BDEF-F340-4ECB-9B72-1F2C9895F889	TCGA-FR-A44A	2.51	14	26	0	2691		50C652E7-010C-4F8F-A2C3-0584CA6FFCBC		No	YES			NO	9	IV		NO	3	8	NO	No	M0	N0	T3a	A44A	TUMOR FREE	YES	1	YES	NO	NO	NO		YES	NO	Regional Lymph Node	NO	5th	NO	YES	FR	105	FALSE
TCGA-FS-A1ZE-06A	40	180.87.0	Nationwide Children's Hospital	TCGA-FS-A1ZE-F62034	745DE6F0-9076-4BA1-BC33-8B914B0D5EBA	TCGA-FS-A1ZE	5	14	11	0	631	Skin	E9764D79-0844-452F-887F-F491ACE599E1		No	YES			NO		III	Non-glabrous skin	YES	3	7		No	M0	N0	T4b	A1ZE	WITH TUMOR	NO	1	YES	NO	NO	NO		NO	NO	Distant Metastasis	NO	6th	NO	YES	FS		FALSE
TCGA-GN-A4U4-06A	73	332.57.0	Nationwide Children's Hospital	TCGA-GN-A4U4-F64517	4B8B9AEF-0F22-45F2-A06A-E72A511F4953	TCGA-GN-A4U4	1.7	14	4	0	42		E58098B0-BBF7-4D31-BDF1-679A045E233C		No	YES			NO	4	IV	Non-glabrous skin	YES	3	9	NO	No	M0	NX	T2b	A4U4	TUMOR FREE	NO	1	YES	NO	NO	NO		NO	NO	Regional Lymph Node	NO	7th	NO	YES	GN	85	FALSE
TCGA-D9-A3Z4-01A	54	240.79.0	Nationwide Children's Hospital	TCGA-D9-A3Z4-F57866	9E624FC3-D2A3-40F5-ACE6-A48C76DB1D4A	TCGA-D9-A3Z4	12	14	28	0	0		E365EF4F-514C-4B77-A46D-AD0C47A42BC9		No	YES			NO		V	Non-glabrous skin	YES	3	3		No	M0	N3	T4b	A3Z4	WITH TUMOR	NO	1	YES	NO	NO	NO		NO	NO	Primary Tumor	YES	7th	YES	NO	D9	90	FALSE
TCGA-EE-A3J3-06A	42	198.83.0	Nationwide Children's Hospital			TCGA-EE-A3J3	0.98	14		0	5139		62378050-4B3E-4BC8-9E95-221B01F44ED2		No	YES						Non-glabrous skin		3		YES	No	M0	N0	T2	A3J3			1	YES	NO	NO	NO			NO	Regional Cutaneous or Subcutaneous Tissue (includes satellite and in-transit metastasis)		2nd	NO	YES	EE		FALSE
TCGA-EE-A2MI-06A	43	180.87.0	Nationwide Children's Hospital			TCGA-EE-A2MI	0.4	14		0	5782		60E90945-9E08-4FF9-A9B3-D6FB1C23D1BA		No	YES	NO				II	Non-glabrous skin		3		YES	No	M0	N0	T4	A2MI				YES	YES	NO	NO			NO	Regional Lymph Node		2nd	NO	YES	EE		FALSE
TCGA-EB-A44Q-06A	51	277.76.0	Nationwide Children's Hospital	TCGA-EB-A44Q-F45981	3BF81AAC-7620-4D3D-8B59-76942B6BA7D9	TCGA-EB-A44Q		14	26	0	22		3EE70E34-3A0B-4A9F-8288-660320381119		No	YES			NO			Non-glabrous skin	YES	3	7		No	M0	N3	TX	A44Q	TUMOR FREE			YES	NO	NO	NO		NO	NO	Regional Lymph Node	NO	7th	YES	NO	EB	47	FALSE
TCGA-DA-A1HW-06A	37	180.87.0	Nationwide Children's Hospital	TCGA-DA-A1HW-F70066	72C42A3A-C539-4A33-902E-D2CB62F10C5C	TCGA-DA-A1HW	0.7	14	27	0	7		AFA681D6-D8A7-4BE7-986E-D1B77B5EAB49		No	YES			NO		III	Non-glabrous skin	NO	3	1		No	M0	N1b	T1a	A1HW	TUMOR FREE	NO	1	YES	NO	NO	NO		NO	NO	Regional Lymph Node	NO	6th	NO	YES	DA	69	FALSE
TCGA-EB-A5SF-01A	78	316.66.0	Nationwide Children's Hospital	TCGA-EB-A5SF-F63500	7711BAB5-50D3-4E64-B633-45831B38EACF	TCGA-EB-A5SF	11	14	11	0	0		376817C6-8543-45C3-B29F-2C4F1E0CBE4B		No	YES			NO		V	Non-glabrous skin	YES	3	8		No	M0	NX	T4b	A5SF	TUMOR FREE	NO		YES		NO	NO		NO	NO	Primary Tumor	NO	7th	YES	NO	EB	57	FALSE
TCGA-EB-A4IQ-01A	42	277.76.0	Nationwide Children's Hospital	TCGA-EB-A4IQ-F49348	C6D017A1-5989-4C16-8D3A-5162C3AC6FAD	TCGA-EB-A4IQ	15	14	7	0	0		5E714E62-4180-493D-8674-53F374AB888C		No	YES			NO			Non-glabrous skin	YES	3	10		No	M0	N1	T4b	A4IQ	TUMOR FREE			YES	NO	NO	NO		NO	NO	Primary Tumor	NO	7th	YES	NO	EB	40	FALSE
TCGA-GN-A266-06A	45	180.87.0	Nationwide Children's Hospital			TCGA-GN-A266		14		0	0		2BD418D0-B207-46F1-97F5-93262EDFC608		No	YES						Non-glabrous skin		3		NO	No				A266				NO		NO	NO				Regional Cutaneous or Subcutaneous Tissue (includes satellite and in-transit metastasis)			NO	YES	GN	103	FALSE
TCGA-EB-A6R0-01A	58	332.57.0	Nationwide Children's Hospital	TCGA-EB-A6R0-F57912	FC7203EC-25C6-4DA6-B30B-B037E387CDE1	TCGA-EB-A6R0	10	14	28	0	0		E9085C57-BE12-4A78-A90C-994B619835D1		No	YES			NO		IV	Non-glabrous skin	YES	3	3		No	M0	N0	T4b	A6R0	TUMOR FREE	YES		YES		NO	NO		NO	NO	Primary Tumor	NO	7th	YES	NO	EB	115	FALSE
TCGA-GN-A8LK-06A	70	388.48.0	Nationwide Children's Hospital			TCGA-GN-A8LK	0.7	14		0	1083	Lung	1FB6656A-4481-4F55-A26F-433A60B68FEB		No	YES				0	IV	Non-glabrous skin	NO	3		YES	No		NX	T1b	A8LK			1	YES	NO	NO	NO			NO	Distant Metastasis		6th	NO	YES	GN	93	FALSE
TCGA-ER-A1A1-06A	58	180.87.0	Nationwide Children's Hospital	TCGA-ER-A1A1-F69364	03EC4B22-406E-49E7-93BE-AC4C0BA941C1	TCGA-ER-A1A1		14	8	0	47		7BFE9A3A-6C1E-4626-8D97-D4336449B932		No	YES			NO			Non-glabrous skin		3	1		No	M0	N3	TX	A1A1	TUMOR FREE	YES		NO		NO	NO		YES		Regional Lymph Node		6th	YES	NO	ER		FALSE
TCGA-ER-A198-06A	45	180.87.0	Nationwide Children's Hospital			TCGA-ER-A198	10	14		0	376		AE54CCF9-9F89-4D4D-9681-78C3CBB991DE		No	YES						Non-glabrous skin	YES	3		YES	Yes	M0	NX		A198			1	YES	NO	NO	NO			NO	Regional Cutaneous or Subcutaneous Tissue (includes satellite and in-transit metastasis)		6th	YES	NO	ER		FALSE
TCGA-EE-A3JB-06A	60	206.84.0	Nationwide Children's Hospital	TCGA-EE-A3JB-F59762	754D3351-E677-479A-AB1F-362B62B04769	TCGA-EE-A3JB	1.86	14	20	0	6109		0A9AEDB3-DED7-4111-919A-A65764BD30E9		Yes	YES			YES	5	IV	Non-glabrous skin		3	5	YES	No	M0	N1	T3a	A3JB			1	YES	NO	NO	NO			NO	Regional Cutaneous or Subcutaneous Tissue (includes satellite and in-transit metastasis)		3rd	NO	YES	EE		FALSE
TCGA-QB-A6FS-06A	49	316.66.0	Nationwide Children's Hospital	TCGA-QB-A6FS-F67064	F40AC64B-7D2C-4C8A-830A-C1F710669C13	TCGA-QB-A6FS		14	30	0	27		E96A4675-47F6-482E-A33B-6223D169D690		No	YES			NO					3	10	NO	No	M0	N3	T0	A6FS	WITH TUMOR	NO		NO		NO	NO		NO		Regional Lymph Node	NO	7th	YES	NO	QB	78	FALSE
TCGA-D3-A1Q6-06A	55	180.87.0	Nationwide Children's Hospital			TCGA-D3-A1Q6	50	14		0	50		D6E93AEF-0370-40EF-9802-AB476232748B		No	YES					V	Non-glabrous skin		3		YES	No	M0	N1b	T4	A1Q6				YES	NO	NO	NO			NO	Regional Cutaneous or Subcutaneous Tissue (includes satellite and in-transit metastasis)		7th	NO	YES	D3	81	FALSE
TCGA-D3-A1Q6-07A	55	180.87.0	Nationwide Children's Hospital			TCGA-D3-A1Q6	50	14		0	50		D6E93AEF-0370-40EF-9802-AB476232748B		No	YES					V	Non-glabrous skin		3		YES	No	M0	N1b	T4	A1Q6				YES	NO	NO	NO			NO	Regional Cutaneous or Subcutaneous Tissue (includes satellite and in-transit metastasis)		7th	NO	YES	D3	81	FALSE
TCGA-DA-A95Y-06A	68	388.48.0	Nationwide Children's Hospital	TCGA-DA-A95Y-F70077	F831009B-FB66-4044-8102-500F6FE0D688	TCGA-DA-A95Y	5.03	14	27	0	271		9C5A4B3A-282F-4420-A133-C04CE29C0D1A		No	YES			NO		IV	Non-glabrous skin	YES	3	1	NO	No	M0	N0	T4b	A95Y	WITH TUMOR	NO		YES	NO	NO	NO		NO	NO	Regional Lymph Node	NO	7th	NO	YES	DA		FALSE
TCGA-RP-A6K9-06A		358.51.0	Nationwide Children's Hospital	TCGA-RP-A6K9-F68330	A3B75CD6-6D4C-497F-A526-43CA5DAB3B1F	TCGA-RP-A6K9		14	14			posterior skull	D67D6977-2E39-4880-91C7-F63C8E53EA41		No	YES			YES			Non-glabrous skin		3	11	YES	No				A6K9				YES		NO	YES	Chemotherapy		NO	Distant Metastasis		5th	NO	YES	RP	48	FALSE
TCGA-EE-A2GL-06A	40	180.87.0	Nationwide Children's Hospital	TCGA-EE-A2GL-F55172	FC93494C-9AD6-4536-955D-2C85A6C861FA	TCGA-EE-A2GL	3.1	14	30	0	1342		5F2D1514-8136-4A6E-BA63-7BD76DFC6024		No	YES			NO	3	IV	Non-glabrous skin	NO	3	12		No	M0	N0	T3a	A2GL	WITH TUMOR	YES		YES	NO	NO	NO		NO	NO	Regional Lymph Node	NO	6th	NO	YES	EE		FALSE
TCGA-EE-A2MF-06A	39	206.84.0	Nationwide Children's Hospital			TCGA-EE-A2MF	1.5	14		0	8091		A3C8D726-62C7-4F65-BF88-A2709E0FF2EF		No	YES					IV	Non-glabrous skin		3		YES	No	M0	N0	T2	A2MF			1	YES	NO	NO	NO			NO	Regional Lymph Node		1st	NO	YES	EE		FALSE
TCGA-BF-A5EQ-01A	63	291.69.0	Nationwide Children's Hospital	TCGA-BF-A5EQ-F68886	F6A59C2E-0482-417F-BFB0-978C0F00E595	TCGA-BF-A5EQ	5	14	23	0	0		8CF56CBD-3573-41DF-8639-FC3691588BC2		No	YES			NO		III	Non-glabrous skin		3	12		No	M0	N0	T4b	A5EQ	TUMOR FREE	NO	1	YES	NO	NO	NO		NO	NO	Primary Tumor		7th	YES	NO	BF	90	FALSE
TCGA-DA-A1I2-06A	45	180.87.0	Nationwide Children's Hospital	TCGA-DA-A1I2-F70084	AC2A9E60-7C59-470F-A10C-9ACCE83647D5	TCGA-DA-A1I2		14	27	0	4679		03EC3506-5305-475D-A149-FC23BB5E4A23		No	YES			NO		IV	Non-glabrous skin	YES	3	1		No	M0	N2b	T4b	A1I2	WITH TUMOR	NO	1	YES	NO	NO	NO		NO	NO	Regional Lymph Node	NO	4th	NO	YES	DA	92	FALSE
TCGA-EE-A29W-06A	42	180.87.0	Nationwide Children's Hospital	TCGA-EE-A29W-F55119	0D774751-4B9C-4902-84AD-DB0501C6454E	TCGA-EE-A29W	0	14	29	0	4954		7A5C8826-052A-436E-B31E-A5131EDBE1E4		No	YES			NO		I	Non-glabrous skin		3	12	YES	No	M0	N0	Tis	A29W	TUMOR FREE	NO		YES	NO	NO	NO		YES	NO	Regional Lymph Node	NO	4th	NO	YES	EE		FALSE
TCGA-GF-A769-01A	39	332.57.0	Nationwide Children's Hospital			TCGA-GF-A769	74	14		0	0		E2C4A294-7F7D-409D-8D06-FBAB38D052D0		No	YES				10	IV	Non-glabrous skin	YES	3			No	M0	NX	T4b	A769			1	YES	NO	NO	NO			NO	Primary Tumor		7th	YES	NO	GF	88	FALSE
TCGA-D3-A1Q5-06A	60	180.87.0	Nationwide Children's Hospital			TCGA-D3-A1Q5		14		0	2438		8DD14D88-4207-4D9C-BAEC-D32B210068F8		No	YES						Non-glabrous skin		3		NO	No	M0	N0	TX	A1Q5				YES	NO	NO	NO			NO	Regional Lymph Node		7th	NO	YES	D3	125	FALSE
TCGA-FR-A3YO-06A		240.79.0	Nationwide Children's Hospital	TCGA-FR-A3YO-F47381	F9BB83B8-A92A-4B05-B92A-8005DDED0FF5	TCGA-FR-A3YO		14	26			Jejunum	EA7C1E75-5980-4945-89E7-864EF14D3A1A		No	YES			NO					3	8		Yes	M0	N0	T2	A3YO	WITH TUMOR	YES		YES	NO	NO	NO		NO	NO	Distant Metastasis	NO	6th	YES	NO	FR	48	FALSE
TCGA-ER-A194-01A	77	180.87.0	Nationwide Children's Hospital			TCGA-ER-A194	4.5	14		0	78		FF279C8B-DFDF-4BD5-9757-787AAA06D937		No	YES				1	IV	Non-glabrous skin	YES	3			No	M0	N0		A194				YES	NO	NO	NO			NO	Primary Tumor		6th	YES	NO	ER		FALSE
TCGA-D3-A3C3-06A		180.87.0	Nationwide Children's Hospital	TCGA-D3-A3C3-F49198	F6B36FFD-7418-4934-82F3-C815F7275D16	TCGA-D3-A3C3		14	26				104CA4D2-ABEB-4A90-A2AF-5067AF4B7913		No	YES			NO			Non-glabrous skin		3	9	NO	No	M0	N0	TX	A3C3	WITH TUMOR	NO		YES	NO	NO	NO		NO	NO	Regional Lymph Node	NO	7th	NO	YES	D3	80	FALSE
TCGA-BF-AAOX-01A	83	408.40.0	Nationwide Children's Hospital	TCGA-BF-AAOX-F68897	675572BD-F7AA-4D57-9437-286BFCD611E4	TCGA-BF-AAOX	11	14	23	0	0		8767A96A-04C0-45CF-B73D-ED30747CA3DD		No	YES			NO		IV	Non-glabrous skin	YES	3	12		No	M0	N0	T4b	AAOX	TUMOR FREE	NO	1	YES	NO	NO	NO		NO	NO	Primary Tumor		7th	YES	NO	BF	80	FALSE
TCGA-FW-A5DX-01A	71	291.69.0	Nationwide Children's Hospital	TCGA-FW-A5DX-F65837	AD326344-EEDB-49D4-98C9-6FCB74147BAA	TCGA-FW-A5DX	7	14	30	0	11		6DCD7460-03BF-4B48-A502-1D5845AEF0CA		No	YES			NO			Non-glabrous skin	NO	3	9		No		N3	T4a	A5DX	TUMOR FREE	NO	1	YES	NO	NO	NO		NO	YES	Primary Tumor	NO	7th	YES	NO	FW		FALSE
TCGA-EB-A24C-01A	56	180.87.0	Nationwide Children's Hospital	TCGA-EB-A24C-F31685	D0D75E60-7E85-40C2-BFC0-C34857D878C1	TCGA-EB-A24C	10	14	8	0	0		1A9CC0BE-7398-40B7-9E7F-2FBC1367F27B		No	YES	NO		YES			Non-glabrous skin	YES	3	5		No	M0	NX	T4b	A24C	TUMOR FREE	YES		YES	NO	NO	NO		NO	NO	Primary Tumor	NO	7th	YES	NO	EB	74	FALSE
TCGA-ER-A2NB-01A	57	180.87.0	Nationwide Children's Hospital	TCGA-ER-A2NB-F69365	A01D319E-32EC-485A-86A2-0379A768E7E7	TCGA-ER-A2NB	4.39	14	8	0	124		DBA2CD03-D211-4852-A502-F34A20B0945B		No	YES			NO	1.3	IV	Non-glabrous skin	YES	3	1	NO	No	M0	N2	T4b	A2NB	WITH TUMOR	NO		YES	NO	NO	NO	Immunotherapy/Vaccine	NO	NO	Primary Tumor		7th	YES	NO	ER		FALSE
TCGA-YD-A89C-06A	43	388.48.0	Nationwide Children's Hospital	TCGA-YD-A89C-F67405	86879D6B-7C0B-45D7-BDF0-8616DF504966	TCGA-YD-A89C	1	14	11	0	202	Liver	EF45A879-280B-4FD1-81A1-90AE091B6814		No	YES			YES	5	IV	Non-glabrous skin	NO	3	11		No	M0	NX	T1a	A89C				YES	NO	NO	NO			NO	Distant Metastasis		7th	NO	YES	YD	59	FALSE
TCGA-GN-A264-06A	60	180.87.0	Nationwide Children's Hospital			TCGA-GN-A264	7	14		0	2634		AD2A65DA-34BE-44A3-85FD-2FB8D97A5C27		No	YES				0.42	V	Non-glabrous skin	NO	3		NO	No				A264			1	YES	NO	NO	NO			NO	Regional Lymph Node			NO	YES	GN	104	FALSE
TCGA-W3-AA1W-06A	64	393.46.0	Nationwide Children's Hospital	TCGA-W3-AA1W-F64495	09F6CACD-7DC8-48A5-BD66-551594072A1C	TCGA-W3-AA1W	1.54	14	23	0	1034	Periaortic Lymph Nodes	F0C1062D-1575-43F5-858D-8B1831EFA6E8		Yes	YES	YES		NO	0	IV	Non-glabrous skin	NO	3	9	YES	No	M0	N0	T3	AA1W	TUMOR FREE	YES		YES	NO	NO	YES	Interferon	YES	NO	Distant Metastasis	NO	4th	NO	YES	W3	101	FALSE
TCGA-RP-A694-06A	71	316.66.0	Nationwide Children's Hospital	TCGA-RP-A694-F71187	3912691B-2D76-489E-92BC-7F06DB360B34	TCGA-RP-A694		14	20	0	0	brain	5BB8F3A0-2DDD-4F8C-BDDA-30AD70FAEBF9		No	YES			YES			Non-glabrous skin		3	3		No	M1c	NX	TX	A694				NO		NO	NO				Distant Metastasis		6th	NO	YES	RP	99	FALSE
TCGA-IH-A3EA-01A	61	198.83.0	Nationwide Children's Hospital	TCGA-IH-A3EA-F39720	3847775E-6D34-4378-90B8-C2B6DC031981	TCGA-IH-A3EA		14	31	0	141		8862D07E-6359-4820-9E0E-2997BA54184F		No	YES			YES			Non-glabrous skin	YES	3	1	NO	No	M0	N0	T4b	A3EA				YES		NO	NO			NO	Primary Tumor		6th	NO	YES	IH	81	FALSE
TCGA-D3-A51H-06A	60	277.76.0	Nationwide Children's Hospital	TCGA-D3-A51H-F60913	25E6F451-A05B-406A-8C05-0300E7A9C27C	TCGA-D3-A51H	0.91	14	18	0	762		742C2DAF-9C6E-493F-ABC3-23EAB0A3A28A		No	YES			NO	0	IV	Non-glabrous skin	YES	3	6	NO	No	M0	N3	T1b	A51H	TUMOR FREE	YES		YES	NO	NO	NO		NO	NO	Regional Lymph Node	NO	7th	NO	YES	D3	78	FALSE
TCGA-D3-A8GE-06A	26	388.48.0	Nationwide Children's Hospital	TCGA-D3-A8GE-F68026	0F92B763-1560-469C-8D4E-95E83CBD4095	TCGA-D3-A8GE		14	14	0	0		AD2232FE-0874-42DC-9B6B-8B0A05572B2E		No	YES			NO			Non-glabrous skin		3	11	NO	No	M1b	N0	TX	A8GE	WITH TUMOR	NO		NO		NO	NO		NO		Regional Cutaneous or Subcutaneous Tissue (includes satellite and in-transit metastasis)	NO	7th	NO	YES	D3	97	FALSE
TCGA-D3-A8GK-06A	45	388.48.0	Nationwide Children's Hospital	TCGA-D3-A8GK-F58929	D4E5A661-8951-4008-B5AB-A83C90109721	TCGA-D3-A8GK	2.6	14	28	0	1868	Left buttock mass	0966792E-4C98-4AE3-A1C7-EDC479B38817		No	YES			NO	5	IV	Non-glabrous skin	NO	3	4	YES	No	M0	N0	T3a	A8GK	TUMOR FREE	YES		YES	NO	NO	NO		YES	NO	Distant Metastasis	NO	7th	NO	YES	D3	80	FALSE
TCGA-EE-A2A0-06A	77	180.87.0	Nationwide Children's Hospital			TCGA-EE-A2A0	2.2	14		0	1080		10AC42FD-BFA6-4D79-B071-FD7AEE46FB75		No	YES				2	IV	Non-glabrous skin	NO	3		NO	No	M0	N0	T3a	A2A0				YES	NO	NO	NO			NO	Regional Lymph Node		6th	NO	YES	EE		FALSE
TCGA-EE-A2GE-06A	44	180.87.0	Nationwide Children's Hospital	TCGA-EE-A2GE-F55129	AFA160B3-5222-4630-9B7B-E3F520B73D19	TCGA-EE-A2GE	0.9	14	29	0	3073		A53EAE6B-6DD2-4115-BE6C-2223A06F6630		No	YES			NO	0	III	Non-glabrous skin	NO	3	12		No	M0	N0	T2	A2GE	TUMOR FREE	NO		YES	NO	NO	NO		YES	NO	Regional Lymph Node	NO	5th	NO	YES	EE		FALSE
TCGA-EB-A97M-01A	66	393.46.0	Nationwide Children's Hospital	TCGA-EB-A97M-F67796	C7E330BB-A263-42E0-9EB4-48514EEFC873	TCGA-EB-A97M	15	14	11	0	0		B3B53E26-5144-4E84-8C41-177E9C8A6746		No	YES			NO		IV	Non-glabrous skin	YES	3	11		No	M0	N0	T4b	A97M	TUMOR FREE	NO		YES		NO	NO		NO	NO	Primary Tumor	NO	7th	YES	NO	EB	68	FALSE
TCGA-EE-A29B-06A	67	180.87.0	Nationwide Children's Hospital	TCGA-EE-A29B-F52023	7A15FC68-E549-4223-8470-50FEBA9EA6FC	TCGA-EE-A29B	4	14	27	0	2151	Left thigh	20A3C8D3-61D2-4AAE-B273-FBC127B8434D		No	YES			NO		III	Non-glabrous skin	YES	3	11	YES	No	M0	N0	T3b	A29B	WITH TUMOR	NO		YES	NO	NO	NO		NO	NO	Distant Metastasis	NO	6th	YES	NO	EE		FALSE
TCGA-D9-A149-06A	65	180.87.0	Nationwide Children's Hospital	TCGA-D9-A149-F20727	793E5D0D-C2A6-4BB7-9014-395764B5BBBB	TCGA-D9-A149		14	19	0			CCEF8CE2-1B76-49FE-B724-22396477310F	Scheduled Follow-up Submission	No	YES	NO					Non-glabrous skin	NO	3	1		No	M0	N1b	TX	A149	TUMOR FREE	NO		YES	NO		NO		NO	NO	Regional Cutaneous or Subcutaneous Tissue (includes satellite and in-transit metastasis)		7th	YES	NO	D9	87	FALSE
TCGA-EE-A2GR-06A	78	180.87.0	Nationwide Children's Hospital	TCGA-EE-A2GR-F55184	680ADBFF-BE54-4DD6-A26F-F533AC942163	TCGA-EE-A2GR	6.9	14	30	0	400		0B3B3243-616F-4AC4-9A11-D6B60A1F292C		No	YES			NO	8	IV	Non-glabrous skin		3	12		No	M0	N0	T4	A2GR	WITH TUMOR	NO	2	YES	YES	NO	NO		NO	NO	Regional Cutaneous or Subcutaneous Tissue (includes satellite and in-transit metastasis)		6th	YES	NO	EE		FALSE
TCGA-D3-A1Q4-06A	53	180.87.0	Nationwide Children's Hospital	TCGA-D3-A1Q4-F35869	D2CEAB37-0D66-4663-BEA1-C082BFB55DCB	TCGA-D3-A1Q4	1.45	14	22	0	29		AA8EB4CA-ECEC-4F78-878B-9FF6797E5878		No	YES			NO	0	IV	Non-glabrous skin	YES	3	2		No	M0	N1b	T2b	A1Q4	TUMOR FREE	NO		YES	NO	NO	NO		NO	NO	Regional Lymph Node	NO	7th	NO	YES	D3	83	FALSE
TCGA-FS-A1ZU-06A	70	180.87.0	Nationwide Children's Hospital			TCGA-FS-A1ZU	8.4	14		0	544	skin	1AA449B3-0AA0-47EF-8F37-276C074FEF7D		No	YES	YES				V	Non-glabrous skin	YES	3			No	M0	N0	T4b	A1ZU			1	YES	NO	NO	YES	Interferon		NO	Distant Metastasis		5th	NO	YES	FS		FALSE
TCGA-EB-A5SG-06A	57	316.66.0	Nationwide Children's Hospital	TCGA-EB-A5SG-F63494	8F9A4AAD-53BC-4906-BEE6-3CBFB8D61CE6	TCGA-EB-A5SG		14	11	0	1372		D83CE4B5-46C6-434F-8DD5-4FF2C08E8B2E		No	YES			NO				NO	3	8	YES	No				A5SG	TUMOR FREE	NO		YES	NO	NO	NO		NO	NO	Regional Lymph Node	NO		YES	NO	EB	61	FALSE
TCGA-D3-A2JL-06A	43	180.87.0	Nationwide Children's Hospital	TCGA-D3-A2JL-F46539	5BF38373-25E6-452F-9129-551AA86775A5	TCGA-D3-A2JL		14	8	0	2408		ABA0D563-47BE-4D6D-8568-AAE84C0AEE25		No	YES			NO			Non-glabrous skin		3	8	NO	No	M0	N0	TX	A2JL	TUMOR FREE	YES		YES	NO	NO	NO		NO	NO	Regional Lymph Node	NO	7th	NO	YES	D3	72	FALSE
TCGA-D9-A4Z6-06A	54	277.76.0	Nationwide Children's Hospital	TCGA-D9-A4Z6-F58484	4B2276A1-E0D6-472A-8660-66386A41E519	TCGA-D9-A4Z6		14	11	0	164		453CC20B-5E66-494E-9C63-EFF4976E86F2		No	YES			NO			Non-glabrous skin		3	4		No	M0	N1b	T3b	A4Z6	WITH TUMOR	NO	1	YES	NO	NO	NO		NO	NO	Regional Lymph Node	NO	7th	YES	NO	D9	88	FALSE
TCGA-GF-A6C8-06A	62	316.66.0	Nationwide Children's Hospital	TCGA-GF-A6C8-F58356	31AF567A-AB65-4AAC-8B1E-28D20B8D9222	TCGA-GF-A6C8	4	14	7	0	36		FF151608-263B-4F29-8C2F-BC4A3E22E9D6		No	YES			YES	11	IV	Non-glabrous skin	YES	3	4		No	M0	NX	T3b	A6C8			1	YES	NO	NO	NO			NO	Regional Lymph Node		7th	YES	NO	GF	67	FALSE
TCGA-ER-A19N-06A	47	180.87.0	Nationwide Children's Hospital	TCGA-ER-A19N-F69363	7CD1047E-7309-4B63-BC9E-7299B5B525D5	TCGA-ER-A19N		14	7	0	37		8BBD868C-9846-4804-88CE-7F2B914F3273		No	YES			NO			Non-glabrous skin		3	1		No				A19N		YES		NO		NO	NO		YES		Regional Lymph Node			YES	NO	ER		FALSE
TCGA-FS-A4F0-06A	67	262.74.0	Nationwide Children's Hospital	TCGA-FS-A4F0-F62029	5DECE86D-60C7-4F71-AB3B-2728F8ECF40A	TCGA-FS-A4F0	14	14	11	0	729		6C651D47-CBE9-42B6-8D16-E5544EA89794		Yes	YES	YES		NO		V	Non-glabrous skin	NO	3	7		No	M0	N0	T4a	A4F0	TUMOR FREE	YES	1	YES	NO	NO	YES	Interferon	NO	NO	Regional Cutaneous or Subcutaneous Tissue (includes satellite and in-transit metastasis)	NO	6th	NO	YES	FS		FALSE
TCGA-WE-A8ZT-06A	25	388.48.0	Nationwide Children's Hospital	TCGA-WE-A8ZT-F67327	813407AB-3358-4529-A5FC-25FF2FA4F91B	TCGA-WE-A8ZT	4	14	4	0	10		D84F81F9-A4B9-486B-AFB6-19AECFF882E3		No	YES			NO	14			YES	3	11	NO	No	M1b	N1b	T3b	A8ZT	TUMOR FREE	NO	1	YES	NO	NO	NO		NO	NO	Regional Lymph Node	NO	7th	YES	NO	WE		FALSE
TCGA-FR-A69P-06A	34	316.66.0	Nationwide Children's Hospital	TCGA-FR-A69P-F59406	9ED7D6E3-8A48-42BB-87D4-70F9E0A8DB1F	TCGA-FR-A69P		14	12	0	0		A18B0A7F-CF98-4599-A93B-52BA3F62301D		No	YES			NO					3	5		No		N3	TX	A69P	TUMOR FREE	YES		NO		NO	NO		YES		Regional Lymph Node	NO	7th	YES	NO	FR	76	FALSE
TCGA-D3-A51F-06A	51	277.76.0	Nationwide Children's Hospital	TCGA-D3-A51F-F58065	16665C0A-EB2D-4777-B668-24E0413C1CD6	TCGA-D3-A51F	7	14	31	0	30		CA35CCC1-1557-490B-A022-5AA1C23BAEE7		No	YES			NO	11	IV	Non-glabrous skin	YES	3	3		No	M0	N1b	T4b	A51F	TUMOR FREE	NO		YES	NO	NO	NO		NO	NO	Regional Lymph Node	NO	7th	NO	YES	D3	90	FALSE
TCGA-DA-A3F2-06A	55	198.83.0	Nationwide Children's Hospital	TCGA-DA-A3F2-F70094	9E94513C-2D3B-429C-9CF5-F5FD786E52BE	TCGA-DA-A3F2	5.1	14	27	0	281		CFEB795B-E292-404F-8259-FCE1A09CEE5C		No	YES			NO		V	Non-glabrous skin	NO	3	1		No	M0	N2b	T4a	A3F2	WITH TUMOR	NO	1	YES	NO	NO	NO		NO	NO	Regional Cutaneous or Subcutaneous Tissue (includes satellite and in-transit metastasis)	NO	7th	NO	YES	DA	87	FALSE
TCGA-D3-A3CC-06A	69	180.87.0	Nationwide Children's Hospital	TCGA-D3-A3CC-F40739	DAFA9980-F5AC-4280-8334-CCB5222D70DB	TCGA-D3-A3CC	7.2	14	7	0	777		238B023D-D37B-45CD-88E1-08853B0B2C33		Yes	YES	YES		NO	7	V	Non-glabrous skin	YES	3	3	YES	No	M0	N0	T4b	A3CC	WITH TUMOR	NO		YES	NO	NO	YES	Interferon	NO	NO	Regional Cutaneous or Subcutaneous Tissue (includes satellite and in-transit metastasis)	NO	7th	NO	YES	D3	87	FALSE
TCGA-EE-A2GI-06A	39	180.87.0	Nationwide Children's Hospital	TCGA-EE-A2GI-F55132	F0244594-6508-49B8-B0D6-4D410409AEE1	TCGA-EE-A2GI	0.65	14	29	0	567		1FEDCDD7-1B40-4BB2-AD78-1EC22FE66B1C		No	YES			NO		III	Non-glabrous skin	NO	3	12		No	M0	N0	T1a	A2GI	TUMOR FREE	YES		YES	NO	NO	NO		NO	NO	Regional Lymph Node	NO	6th	NO	YES	EE		FALSE
TCGA-EE-A29X-06A	58	180.87.0	Nationwide Children's Hospital			TCGA-EE-A29X	2	14		0	299		0D3109B8-8F45-4DD0-8116-96E47B019C92		No	YES				8	IV	Non-glabrous skin	NO	3		NO	No	M0	N0	T2a	A29X				YES	NO	NO	NO			NO	Regional Lymph Node		6th	NO	YES	EE		FALSE
TCGA-EE-A29E-06A	54	180.87.0	Nationwide Children's Hospital	TCGA-EE-A29E-F55039	406554A9-26B8-48F6-9045-E5B15B06D1CB	TCGA-EE-A29E	3.2	14	26	0	30		48994A58-616E-4442-A44C-C4757A299FF1		No	YES			NO	6	IV	Non-glabrous skin	NO	3	12		No	M0	N1b	T3a	A29E	TUMOR FREE	NO		YES	NO	NO	NO		NO	NO	Regional Lymph Node	NO	6th	NO	YES	EE		FALSE
TCGA-BF-A5ES-01A	76	291.69.0	Nationwide Children's Hospital	TCGA-BF-A5ES-F68888	1CBF06D3-78C9-4477-8D60-9EFB12859B41	TCGA-BF-A5ES	8	14	23	0	0		F2813042-6F02-4E43-9525-351BCED4F815		No	YES			NO		IV	Non-glabrous skin	YES	3	12		No	M0	N0	T4b	A5ES	TUMOR FREE	NO	1	YES	NO	NO	NO		NO	NO	Primary Tumor		7th	YES	NO	BF	56	FALSE
TCGA-GN-A268-06A	83	180.87.0	Nationwide Children's Hospital			TCGA-GN-A268	9.8	14		0	1441		8413E39E-3A3C-4557-9EC0-6CF529EEF313		No	YES				1.67	V	Non-glabrous skin	NO	3		YES	No	M0	N0	T4a	A268			1	YES	NO	NO	NO			NO	Regional Lymph Node		6th	NO	YES	GN	55	FALSE
TCGA-D9-A148-06A	40	180.87.0	Nationwide Children's Hospital	TCGA-D9-A148-F20724	7A5D8A10-BC2D-41E1-9BF8-096B635DB386	TCGA-D9-A148		14	19	0			EBF90A6A-0DC3-4109-9A74-FF8047DF7C81	Scheduled Follow-up Submission	No	YES	NO					Non-glabrous skin	NO	3	1		No	M1b	N3	TX	A148	WITH TUMOR	YES		YES	NO		YES	Immunotherapy/Vaccine	YES	NO	Regional Lymph Node		7th	YES	NO	D9	84	FALSE
TCGA-GN-A269-01A	70	180.87.0	Nationwide Children's Hospital			TCGA-GN-A269	5	14		0	0		9483B16E-2F76-4D20-B53B-03F79BD398D9		No	YES				1.6	V	Non-glabrous skin	YES	3			No	M0	N3	T4b	A269			1	YES	NO	NO	NO			NO	Primary Tumor		6th	NO	YES	GN	77	FALSE
TCGA-FW-A3TU-06A	72	240.79.0	Nationwide Children's Hospital	TCGA-FW-A3TU-F65994	0BA49B4C-295B-4632-9371-0521AD9F352A	TCGA-FW-A3TU		14	1	0	1442	Lung	5DB8D0B2-1231-4BF7-9B83-DABF63998DF2		No	YES			NO		IV	Non-glabrous skin		3	10		No				A3TU	WITH TUMOR		1	YES	NO	NO	NO			NO	Distant Metastasis			YES	NO	FW		FALSE
TCGA-EE-A2M5-06A	49	180.87.0	Nationwide Children's Hospital			TCGA-EE-A2M5	0.8	14		0	390		CF817552-B6B9-4897-9B8D-297A532841A0		No	YES				1	III	Non-glabrous skin	NO	3		NO	No	M0	N0	T2	A2M5				YES	NO	NO	NO			NO	Regional Lymph Node		5th	NO	YES	EE		FALSE
TCGA-EB-A4IS-01A	77	277.76.0	Nationwide Children's Hospital	TCGA-EB-A4IS-F51473	6D049125-C6C3-4FD9-BD8C-318D951F0FAD	TCGA-EB-A4IS	2.5	14	23	0	0		FFC2B1ED-3812-4503-A894-C4475FF2F11C		No	YES			NO			Non-glabrous skin	YES	3	1		No	M0	NX	T3b	A4IS	TUMOR FREE	NO		YES	NO	NO	NO		NO		Primary Tumor	NO	7th	YES	NO	EB	80	FALSE
TCGA-EE-A2A2-06A	71	180.87.0	Nationwide Children's Hospital	TCGA-EE-A2A2-F55124	5724132A-8CD4-42DA-83A6-B1189A81B653	TCGA-EE-A2A2	7	14	29	0	16		6AFA524B-0801-436B-ABBE-AA609AABE4EC		No	YES			NO	8	IV	Non-glabrous skin	YES	3	12		No	M0	N1b	T4b	A2A2	TUMOR FREE	NO		YES	NO	NO	NO		NO	NO	Regional Lymph Node	NO	6th	NO	YES	EE		FALSE
TCGA-EE-A2MR-06A	61	180.87.0	Nationwide Children's Hospital	TCGA-EE-A2MR-F55189	E974FA35-BF6D-4E4B-949D-18C75576C0AC	TCGA-EE-A2MR	1.25	14	30	0	2248		182970A7-E83A-49A5-95B8-15D77C1FEE74		No	YES			NO		III	Non-glabrous skin	NO	3	12	NO	Yes	M0	N0	T2	A2MR	TUMOR FREE	NO		YES	NO	NO	NO		YES	NO	Regional Lymph Node	NO	5th	NO	YES	EE		FALSE
TCGA-D9-A1JW-06A	82	180.87.0	Nationwide Children's Hospital	TCGA-D9-A1JW-F29514	EE5A7EBA-A1C8-4819-B5FA-35FC8684EE65	TCGA-D9-A1JW		14	21	0			02E66CC0-1658-497E-83E7-FEC88F46C4F8	Scheduled Follow-up Submission	No	YES						Non-glabrous skin	NO	3	3		No	M0	N2a	T1a	A1JW	TUMOR FREE	NO		YES	NO		NO		NO	NO	Regional Lymph Node		7th	YES	NO	D9	86	FALSE
TCGA-GN-A267-06A	38	180.87.0	Nationwide Children's Hospital			TCGA-GN-A267	5.2	14		0	1466		E66769FA-BFE8-4C84-AA32-451B50987F43		No	YES	YES			8.6	IV	Non-glabrous skin	NO	3		YES	No	M0	N1a	T4a	A267			1	YES	NO	NO	YES	Interferon		NO	Regional Lymph Node		6th	NO	YES	GN	96	FALSE
TCGA-FS-A1Z4-06A	62	180.87.0	Nationwide Children's Hospital			TCGA-FS-A1Z4	0.85	14		0	382		B9AF30CF-0700-4DAA-8F37-AB42A66B5CBF		No	YES					III	Non-glabrous skin	NO	3			No	M0	N0	T1	A1Z4			1	YES	NO	NO	NO			NO	Regional Lymph Node		5th	NO	YES	FS		FALSE
TCGA-ER-A19O-06A	56	180.87.0	Nationwide Children's Hospital			TCGA-ER-A19O		14		0	48		54F064AD-0622-403F-AF29-5ED1416D7F55		No	YES						Non-glabrous skin		3		NO	No	M0	N1b	T3b	A19O			1	YES	NO	NO	NO			NO	Regional Lymph Node		6th	YES	NO	ER		FALSE
TCGA-EB-A5VU-01A	56	332.57.0	Nationwide Children's Hospital	TCGA-EB-A5VU-F55515	AF385CE8-D0B8-4809-8EBB-BF6BE0611910	TCGA-EB-A5VU	15	14	8	0	8		097125E0-BD17-4CD4-B5A2-2377BAD1F1C4		No	YES			NO			Non-glabrous skin	YES	3	1		No	M0	N1	T4b	A5VU	WITH TUMOR	NO	1	YES	NO	NO	NO		NO	NO	Primary Tumor	YES	7th	YES	NO	EB	60	FALSE
TCGA-HR-A2OH-06A	46	180.87.0	Nationwide Children's Hospital	TCGA-HR-A2OH-F35732	1FF53E5D-3BB3-4530-A812-BC22FA055B40	TCGA-HR-A2OH	3.4	14	16	0	1523	left adnexa/ pelvic side wall	8FA2DD8B-A8E2-4061-9BB6-6E914513D45A		No	YES	YES	Normal	NO			Non-glabrous skin	YES	3	10		No	M0	N2a	T3b	A2OH	WITH TUMOR	YES	1	YES	NO	NO	YES	Interferon	YES	NO	Distant Metastasis	NO	6th	NO	YES	HR		FALSE
TCGA-FS-A1ZN-01A	43	180.87.0	Nationwide Children's Hospital			TCGA-FS-A1ZN	8	14		0	0		16662E19-F97F-4804-A8BC-9B3DE110BB52		No	YES	YES				IV	Non-glabrous skin	YES	3			No	M0	N1a	T4b	A1ZN			1	YES	NO	NO	NO			NO	Primary Tumor		5th	NO	YES	FS		FALSE
TCGA-ER-A19B-06A	42	180.87.0	Nationwide Children's Hospital			TCGA-ER-A19B		14		0	2227		1DEE9C58-238C-42E7-A8ED-15F3B8333659		Yes	YES						Non-glabrous skin		3		YES	No	M0	N0	TX	A19B				YES	NO	NO	YES	Other		NO	Regional Cutaneous or Subcutaneous Tissue (includes satellite and in-transit metastasis)		5th	YES	NO	ER		FALSE
TCGA-EB-A5KH-06A	55	291.69.0	Nationwide Children's Hospital	TCGA-EB-A5KH-F51001	4905DD28-C95A-4BA3-8D3D-6A355EEDE079	TCGA-EB-A5KH		14	5	0	539		5F4A5153-FFAD-4AB7-AAFC-5E79A51C55AF		No	YES			NO			Non-glabrous skin		3	11		No	M0	N1	T0	A5KH	TUMOR FREE	YES	1	YES	NO	NO	NO		NO	NO	Regional Lymph Node	NO	7th	YES	NO	EB	62	FALSE
TCGA-FS-A4FC-06A	75	262.74.0	Nationwide Children's Hospital	TCGA-FS-A4FC-F62032	9ECA11FB-7493-4CF9-ADA2-078B43CEE2A0	TCGA-FS-A4FC	4	14	11	0	1309		F9DC72D1-E7C3-4923-BDD3-12BA13DDA638		No	YES			NO		IV	Non-glabrous skin	NO	3	7		No	M0	N0	T3a	A4FC	WITH TUMOR	NO	1	YES	NO	NO	NO		NO	NO	Regional Cutaneous or Subcutaneous Tissue (includes satellite and in-transit metastasis)	NO	6th	NO	YES	FS		FALSE
TCGA-D3-A8GN-06A	27	388.48.0	Nationwide Children's Hospital	TCGA-D3-A8GN-F60917	99DEAC96-EC86-4E72-8E33-E91EBCBFFC66	TCGA-D3-A8GN		14	18	0	1111	Duodenum	597B9CAE-D323-4DBD-B067-3F39110D4FA9		Yes	YES	YES		NO					3	6	YES	No	M0	N0	TX	A8GN	TUMOR FREE	YES		NO		NO	YES	Interferon	NO		Distant Metastasis	NO	7th	NO	YES	D3	64	FALSE
TCGA-D9-A6EC-06A	56	316.66.0	Nationwide Children's Hospital	TCGA-D9-A6EC-F57858	726D6459-0C8A-48AD-9623-2FDAC9121846	TCGA-D9-A6EC	3	14	28	0	1613		C30C5ABD-94A5-45F1-90F5-CA02A4CA4D61		No	YES			NO		III	Non-glabrous skin	NO	3	3		No	M0	N1	T3a	A6EC	TUMOR FREE	NO		YES	NO	NO	NO		NO	NO	Regional Lymph Node	NO	6th	YES	NO	D9	130	FALSE
TCGA-EE-A29A-06A	68	180.87.0	Nationwide Children's Hospital			TCGA-EE-A29A	2.3	14		0	1684	Abdominal wall	BCD27697-106C-4B71-9774-7E456D6C74C0		No	YES				6	IV	Non-glabrous skin	NO	3		YES	No	M0	N1a	T3a	A29A				YES	NO	NO	NO			NO	Distant Metastasis		6th	NO	YES	EE		FALSE
TCGA-EB-A42Z-01A	49	262.74.0	Nationwide Children's Hospital	TCGA-EB-A42Z-F45846	5C0C3B84-2CCC-4AE2-8968-761CA51BFFB4	TCGA-EB-A42Z	10	14	23	0	0		8E82E640-4A37-4F4E-B4B8-667F06886413		No	YES			NO			Non-glabrous skin	YES	3	7		No	M0	N1b	T4b	A42Z	TUMOR FREE	NO		YES	NO	NO	NO		NO		Primary Tumor	NO	7th	YES	NO	EB	50	FALSE
TCGA-FS-A1ZS-06A	54	180.87.0	Nationwide Children's Hospital	TCGA-FS-A1ZS-F62237	A3428134-0FE0-40A4-A88F-09B8091FC7B0	TCGA-FS-A1ZS	1.15	14	15	0	3031		6A15CF28-C725-45AC-BD32-BEB8CA064B3B		No	YES	YES		NO			Non-glabrous skin		3	7		No	M0	N0	T2	A1ZS	WITH TUMOR	NO	1	YES	NO	NO	YES	Interferon	NO	NO	Regional Lymph Node	NO	5th	NO	YES	FS		FALSE
TCGA-EE-A3AA-06A	47	180.87.0	Nationwide Children's Hospital	TCGA-EE-A3AA-F59759	E0056814-1FAF-4A1E-9B0D-0966AB497171	TCGA-EE-A3AA		14	20	0	0		8FAFA16B-EF13-451E-A680-B3E19F61DFF0		No	YES			YES			Non-glabrous skin		3	5		No	M0	N2a	T0	A3AA				NO		NO	NO				Regional Lymph Node		5th	NO	YES	EE		FALSE
TCGA-ER-A19J-06A	54	180.87.0	Nationwide Children's Hospital	TCGA-ER-A19J-F48986	5ADF7111-9CA2-4B00-9510-4F00246D8A38	TCGA-ER-A19J		14	24	0	68		CA824E08-AE8B-431C-BD7A-408047A7B451		No	YES			YES			Non-glabrous skin		3	9	NO	No	M1	N3	TX	A19J	WITH TUMOR	NO		NO		NO	NO		NO		Regional Lymph Node		6th	YES	NO	ER		FALSE
TCGA-ER-A42K-06A	40	262.74.0	Nationwide Children's Hospital	TCGA-ER-A42K-F69356	67960BDA-E6C4-4776-B4C1-4FBF3F5C3AB0	TCGA-ER-A42K	5.5	14	7	0	35		3EB3DC78-3AE3-4BEC-B131-8D50F46C0045		No	YES			NO	18.3	IV	Non-glabrous skin	YES	3	1	NO	No	M0	N3	T4b	A42K	WITH TUMOR	NO		YES		NO	NO		NO	NO	Regional Lymph Node		7th	YES	NO	ER		FALSE
TCGA-GN-A4U5-01A	61	332.57.0	Nationwide Children's Hospital	TCGA-GN-A4U5-F64515	1EBCDD5B-C5E6-4865-AC1A-0502372D5BF1	TCGA-GN-A4U5	1.15	14	4	0	0		6E8E917E-D13D-450D-8778-12366847F92B		No	YES			NO	0	IV	Non-glabrous skin	NO	3	9		No	M0	NX	T2a	A4U5	TUMOR FREE	YES	1	YES	NO	NO	NO		NO	NO	Primary Tumor	NO	7th	NO	YES	GN	84	FALSE
TCGA-YD-A9TA-06A	75	408.40.0	Nationwide Children's Hospital	TCGA-YD-A9TA-F66805	89AE3BF8-C473-4D53-9971-A7BD1BDBA8F0	TCGA-YD-A9TA	1.5	14	11	0	926	Lung	098EC457-2CEE-4307-B875-61D2008535DF		No	YES			NO		III	Non-glabrous skin		3	11		No				A9TA	TUMOR FREE	NO	1	YES	NO	NO	NO		NO	NO	Distant Metastasis	NO		NO	YES	YD	67	FALSE
TCGA-BF-AAP2-01A	62	416.38.0	Nationwide Children's Hospital	TCGA-BF-AAP2-F68900	21F3C786-9F34-4191-AA3F-F84A5FA881F5	TCGA-BF-AAP2	3	14	23	0	0		A38E7454-A857-493F-A3BE-CD3BA367A70A		No	YES			NO		III	Non-glabrous skin	YES	3	12		No	M0	N0	T3b	AAP2	TUMOR FREE	NO	1	YES	NO	NO	NO		NO	NO	Primary Tumor		7th	YES	NO	BF	75	FALSE
TCGA-YG-AA3P-06A	63	393.46.0	Nationwide Children's Hospital	TCGA-YG-AA3P-F68298	8C192DAD-3384-47D7-A7B2-11EA61A6EEEA	TCGA-YG-AA3P	10	14	14	0	296	Skin Upper Back	A32C1F1A-5E32-4572-B69A-DC45797D5869		No	YES			NO	6	V	Non-glabrous skin	NO	3	11		No	M0	N0	T4a	AA3P	WITH TUMOR	YES		YES	NO	NO	NO		NO	NO	Distant Metastasis		7th	YES	NO	YG	64	FALSE
TCGA-XV-AAZV-01A	56	416.38.0	Nationwide Children's Hospital	TCGA-XV-AAZV-F68269	B3F23D23-AF2C-4686-9DC4-B8C1D75B3F9C	TCGA-XV-AAZV	10	14	24	0	0		C5454369-48B1-4D97-A534-D5FF99274EC7		No	YES			NO		IV	Non-glabrous skin		3	11		No	M0	N0	T4	AAZV	TUMOR FREE	NO		YES		NO	NO		NO	NO	Primary Tumor		7th	YES	NO	XV	83	FALSE
TCGA-D3-A8GS-06A	52	388.48.0	Nationwide Children's Hospital			TCGA-D3-A8GS	0.6	14		0	2832	Small bowel	FA9925B0-CDB1-482B-989C-A2E74BD0F645		No	YES					III			3		YES	No	M0	N0	T1	A8GS				YES	NO	NO	NO			NO	Distant Metastasis		7th	NO	YES	D3	111	FALSE
TCGA-EE-A29D-06A	87	180.87.0	Nationwide Children's Hospital			TCGA-EE-A29D	3.2	14		0	86		4FF8B507-D687-4682-809D-0CE9584CF307		No	YES				7	IV	Non-glabrous skin	YES	3			No	M0	N1b	T3b	A29D				YES	NO	NO	NO			NO	Regional Lymph Node		6th	NO	YES	EE		FALSE
TCGA-DA-A1I5-06A	27	180.87.0	Nationwide Children's Hospital	TCGA-DA-A1I5-F70085	8923061A-5EC4-45B5-8D21-9D8A67155E65	TCGA-DA-A1I5	0.6	14	27	0	1911	bone(ulna)	3A6EEC8B-5BA3-42D1-89D5-95F1ED0BFD23		No	YES			NO		IV	Non-glabrous skin	NO	3	1		No	M1c	N0	T1a	A1I5	TUMOR FREE	NO	1	YES	NO	NO	NO		NO	NO	Distant Metastasis	NO	6th	NO	YES	DA		FALSE
TCGA-EE-A3AD-06A	50	180.87.0	Nationwide Children's Hospital	TCGA-EE-A3AD-F55195	77E0A572-6F22-4544-BAC0-2089649409EF	TCGA-EE-A3AD		14	30	0	0		8A34EF45-851E-4268-B78C-2A04488F5742		No	YES			NO					3	12		No	M0	N1b	T0	A3AD	WITH TUMOR	NO		NO		NO	NO		NO		Regional Lymph Node	NO	6th	NO	YES	EE		FALSE
TCGA-D3-A3C1-06A		180.87.0	Nationwide Children's Hospital	TCGA-D3-A3C1-F49195	52DDBD8B-A4AC-4FF7-8BB3-AE9F6642F167	TCGA-D3-A3C1		14	26				D5C6E133-1A9C-45D0-9745-2A608BE1224D		No	YES			NO			Non-glabrous skin		3	9	NO	No	M0	N0	TX	A3C1	WITH TUMOR	YES		YES	NO	NO	NO		YES	NO	Regional Lymph Node	NO	7th	NO	YES	D3	83	FALSE
TCGA-D3-A5GS-06A	58	291.69.0	Nationwide Children's Hospital	TCGA-D3-A5GS-F58068	BDDFF9A3-6A63-4312-BF71-ACC270535F3D	TCGA-D3-A5GS	0.62	14	31	0	14		3B35D3FE-2CC6-4024-A22D-512D3A2B2921		No	YES			NO	1	II	Non-glabrous skin	NO	3	3	NO	No	M1c	N1b	T1b	A5GS	WITH TUMOR	NO		YES	NO	NO	NO		NO	NO	Regional Lymph Node	NO	7th	NO	YES	D3	99	FALSE
TCGA-D3-A2J6-06A	65	180.87.0	Nationwide Children's Hospital			TCGA-D3-A2J6	3.2	14		0	1008		F335A5C6-F1C5-4F32-9680-FD2E659696B4		No	YES				13	IV	Non-glabrous skin	YES	3		YES	No	M0	N0	T3b	A2J6				YES	NO	NO	NO			NO	Regional Lymph Node		7th	NO	YES	D3	141	FALSE
TCGA-FR-A7UA-06A	65	358.51.0	Nationwide Children's Hospital	TCGA-FR-A7UA-F63891	1B4FF025-AEBE-4D1C-BCB6-891BDB44EA3F	TCGA-FR-A7UA	1.02	14	20	0	760		1EB1E8EC-B070-4629-8AF5-109D0435CBDE		No	YES			NO	29	IV		NO	3	8		No	M0	N0	T2a	A7UA	TUMOR FREE	NO		YES	NO	NO	NO		YES	NO	Regional Lymph Node	NO	7th	YES	NO	FR	87	FALSE
TCGA-D9-A6E9-06A	75	316.66.0	Nationwide Children's Hospital	TCGA-D9-A6E9-F57862	A7E253AF-4CF1-460C-8D4E-8F47573DD049	TCGA-D9-A6E9	4	14	28	0	0		BA96101D-D6B0-4E29-A545-1EA759C18605		No	YES			NO		IV	Non-glabrous skin	NO	3	3		No	M0	N1	T3a	A6E9	TUMOR FREE	NO	1	YES	NO	NO	NO		NO	NO	Primary Tumor	NO	7th	YES	NO	D9	89	FALSE
TCGA-EE-A2GM-06B	70	180.87.0	Nationwide Children's Hospital	TCGA-EE-A2GM-F55176	F59A6F6A-FED8-453A-BEDA-4CC741461917	TCGA-EE-A2GM	6.5	14	30	0	1435		572EB0CD-15A3-4214-8CC6-99619D33AA00		No	YES			YES	1	IV	Non-glabrous skin	YES	3	12	YES	No	M0	N0	T4b	A2GM				YES	NO	NO	NO			NO	Regional Cutaneous or Subcutaneous Tissue (includes satellite and in-transit metastasis)		6th	NO	YES	EE		FALSE
TCGA-WE-A8K5-06A	65	388.48.0	Nationwide Children's Hospital	TCGA-WE-A8K5-F67278	BD19CCED-E25D-401E-9991-34E20F9C71BA	TCGA-WE-A8K5	1.7	14	3	0	1457		8BE3B530-5ED9-4951-BDF1-E33CADA2E182		No	YES			NO	12	III	Non-glabrous skin	NO	3	11		Yes	M1c	N3	T2a	A8K5	WITH TUMOR	NO	1	YES	NO	NO	NO		NO	NO	Regional Cutaneous or Subcutaneous Tissue (includes satellite and in-transit metastasis)	NO	6th	YES	NO	WE		FALSE
TCGA-EE-A2MN-06A	58	180.87.0	Nationwide Children's Hospital			TCGA-EE-A2MN	1	14		0	683		71714615-25A7-4718-BF5E-50E5B47FDAE6		No	YES				0	III	Non-glabrous skin	NO	3		NO	No	M0	N0	T2	A2MN				YES	NO	NO	NO			NO	Regional Lymph Node		5th	NO	YES	EE		FALSE
TCGA-EE-A3JH-06A	54	206.84.0	Nationwide Children's Hospital	TCGA-EE-A3JH-F52021	82002929-9372-48DE-8D9D-DCD74A2B9408	TCGA-EE-A3JH	1.3	14	27	0	2672		8594E754-D109-4198-A08F-266AB44E4DA5		No	YES			NO	2	III	Non-glabrous skin		3	11	YES	No	M0	N0	T2	A3JH	TUMOR FREE	NO	1	YES	NO	NO	NO		NO	NO	Regional Lymph Node	NO	6th	NO	YES	EE		FALSE
TCGA-EE-A3JA-06A	44	198.83.0	Nationwide Children's Hospital			TCGA-EE-A3JA	1.5	14		0	942		33964AEC-C463-4FB8-889A-B521AECCA86F		No	YES					IV	Non-glabrous skin	NO	3		YES	No	M0	N0	T2a	A3JA			1	YES	NO	NO	NO			NO	Regional Lymph Node		6th	NO	YES	EE		FALSE
TCGA-FS-A4F2-06A	46	262.74.0	Nationwide Children's Hospital			TCGA-FS-A4F2	4.7	14		0	1427		CF579BE8-93C7-48FB-B161-A481E1BAB11C		No	YES					V	Non-glabrous skin	YES	3			No	M0	N0	T4b	A4F2			1	YES	NO	NO	NO			NO	Regional Cutaneous or Subcutaneous Tissue (includes satellite and in-transit metastasis)		6th	NO	YES	FS		FALSE
TCGA-D3-A1QA-06A	55	180.87.0	Nationwide Children's Hospital	TCGA-D3-A1QA-F45518	412C75DF-44C0-42CE-A6F5-BC2E0AEB8783	TCGA-D3-A1QA	1.12	14	16	0	1371		3626A915-8ED9-47D2-A913-224CDA223954		No	YES			NO	2	III	Non-glabrous skin	NO	3	7	NO	No	M0	N0	T2a	A1QA	WITH TUMOR	NO		YES	NO	NO	NO		NO	NO	Regional Lymph Node	NO	7th	NO	YES	D3	90	FALSE
TCGA-D3-A1QA-07A	55	180.87.0	Nationwide Children's Hospital	TCGA-D3-A1QA-F45518	412C75DF-44C0-42CE-A6F5-BC2E0AEB8783	TCGA-D3-A1QA	1.12	14	16	0	1371		3626A915-8ED9-47D2-A913-224CDA223954		No	YES			NO	2	III	Non-glabrous skin	NO	3	7	NO	No	M0	N0	T2a	A1QA	WITH TUMOR	NO		YES	NO	NO	NO		NO	NO	Regional Lymph Node	NO	7th	NO	YES	D3	90	FALSE
TCGA-BF-AAP7-01A	76	416.38.0	Nationwide Children's Hospital	TCGA-BF-AAP7-F68903	24A35913-092D-4157-9BFC-D43043778B9E	TCGA-BF-AAP7	5	14	23	0	0		F21748E6-2E82-448F-A107-E902954063DC		No	YES			NO		IV	Non-glabrous skin	YES	3	12		No	M0	N0	T4b	AAP7	TUMOR FREE	NO	1	YES	NO	NO	NO		NO	NO	Primary Tumor		7th	YES	NO	BF	67	FALSE
TCGA-EE-A29M-06A	33	180.87.0	Nationwide Children's Hospital	TCGA-EE-A29M-F55043	D6EEE4FA-6CFF-4F02-9720-7003F52F0EE7	TCGA-EE-A29M	1.02	14	26	0	524		86D5860C-755A-4606-8E9E-8089F049CAA8		No	YES			NO	3	III	Non-glabrous skin	NO	3	12		No	M0	N0	T2a	A29M	TUMOR FREE	NO		YES	NO	NO	NO		NO	NO	Regional Lymph Node	NO	6th	NO	YES	EE		FALSE
TCGA-ER-A2ND-06A	57	180.87.0	Nationwide Children's Hospital			TCGA-ER-A2ND	1	14		0	653	Right Flank	C4A441FE-55D1-4C30-8E35-4AF23D1A1022		No	YES	YES				IV	Non-glabrous skin	NO	3			No	M0	N3	T1b	A2ND				YES	NO	NO	NO	Interferon		NO	Distant Metastasis		6th	YES	NO	ER		FALSE
TCGA-WE-A8K6-06A	79	388.48.0	Nationwide Children's Hospital	TCGA-WE-A8K6-F67321	AF904CB4-4B20-4144-B762-02AE2AA94676	TCGA-WE-A8K6		14	4	0	46		857BCA35-0DE6-4212-BC03-3E24E41817D0		No	YES			NO			Non-glabrous skin		3	11	NO	No	M0	N1b	TX	A8K6	WITH TUMOR	NO	1	YES	NO	NO	NO		NO	NO	Regional Lymph Node	NO	7th	YES	NO	WE		FALSE
TCGA-FR-A7U8-06A	50	358.51.0	Nationwide Children's Hospital	TCGA-FR-A7U8-F68771	8085004A-A9B1-4560-84CF-3F94EA0BD47C	TCGA-FR-A7U8		14	15	0	352	small intestine	07649451-72B3-4476-A129-69C6EBDBDD81		Yes	YES	YES		NO					3	12		No	M0	N3	TX	A7U8	WITH TUMOR	NO		NO		NO	YES	Interferon	NO		Distant Metastasis	NO	7th	YES	NO	FR	75	FALSE
TCGA-D9-A3Z1-06A	66	240.79.0	Nationwide Children's Hospital	TCGA-D9-A3Z1-F51373	7425E139-EAF8-4BFA-857F-98A6DD592EAF	TCGA-D9-A3Z1	1.7	14	18	0	223		13667095-1434-4C58-8DD4-4FCE63FB0C49		No	YES		Normal	NO		IV			3	11		No	M0	N3	T2a	A3Z1	WITH TUMOR	NO	1	YES	NO	NO	NO		NO	NO	Regional Lymph Node	NO	7th	YES	NO	D9	80	FALSE
TCGA-WE-A8ZM-06A	70	388.48.0	Nationwide Children's Hospital	TCGA-WE-A8ZM-F67239	1454790B-CC59-456A-94D5-E690C50EF9A2	TCGA-WE-A8ZM		14	3	0	2178		8375B557-76CE-4877-8DE7-49EBA9BAED88		No	YES			NO			Non-glabrous skin		3	11	YES	No	M0	N1b	TX	A8ZM	WITH TUMOR	NO	1	YES	NO	NO	NO		YES	NO	Regional Cutaneous or Subcutaneous Tissue (includes satellite and in-transit metastasis)	NO	6th	NO	YES	WE		FALSE
TCGA-WE-AAA4-06A	56	393.46.0	Nationwide Children's Hospital	TCGA-WE-AAA4-F67349	909CBB32-5D2C-4A88-9752-E2F7267D019E	TCGA-WE-AAA4		14	4	0	94		E2C6F354-FCFA-477A-BBB8-AA31FA10E4F4		No	YES			NO			Non-glabrous skin		3	11		No	M0	N3	TX	AAA4	WITH TUMOR	YES	1	YES	NO	NO	NO		NO	NO	Regional Cutaneous or Subcutaneous Tissue (includes satellite and in-transit metastasis)	NO	7th	YES	NO	WE		FALSE
TCGA-3N-A9WC-06A	82	393.46.0	Nationwide Children's Hospital	TCGA-3N-A9WC-F67104	BA36CE25-3689-4E8B-BF9F-40712C3F8DD6	TCGA-3N-A9WC	1.8	14	4	0	1644		0BC6BB99-75E1-488D-9D46-F302B70148F4		No	YES			NO	4	IV	Non-glabrous skin	YES	3	11	NO	No	M0	NX	T2b	A9WC	WITH TUMOR	NO	1	YES	NO	NO	NO		NO	NO	Regional Lymph Node	NO	6th	YES	NO	3N	68	FALSE
TCGA-EB-A1NK-01A	48	180.87.0	Nationwide Children's Hospital	TCGA-EB-A1NK-F35043	E636C32E-6E60-462C-9B4B-35EEB6E1FBEB	TCGA-EB-A1NK	8	14	5	0	0		5514B149-CC06-43F5-8464-91393C9B03C4		No	YES			NO		IV	Non-glabrous skin	YES	3	10		No	M0	N0	T4b	A1NK	TUMOR FREE	NO		YES	NO	NO	NO		NO	NO	Primary Tumor	NO	7th	YES	NO	EB	132	FALSE
TCGA-DA-A95Z-06A	87	388.48.0	Nationwide Children's Hospital	TCGA-DA-A95Z-F70079	5D418D37-EDB7-4CF8-8344-B65431D9AB8A	TCGA-DA-A95Z		14	27	0	0		121B9F46-745D-43E0-8466-F6F6835079AD		No	YES			NO			Non-glabrous skin		3	1	NO	No	M1a	N0	TX	A95Z	TUMOR FREE	NO		NO		NO	NO		NO		Regional Cutaneous or Subcutaneous Tissue (includes satellite and in-transit metastasis)	NO	7th	NO	YES	DA		FALSE
TCGA-GN-A265-06A	53	180.87.0	Nationwide Children's Hospital	TCGA-GN-A265-F42471	6810501B-577B-43BC-BF83-74AA814437F0	TCGA-GN-A265		14	22	0	0		1CAA1672-799D-4FB9-B508-AABD55002958		No	YES			NO			Non-glabrous skin		3	4	NO	No				A265	TUMOR FREE	NO		NO		NO	NO		NO		Regional Lymph Node	NO		NO	YES	GN	85	FALSE
TCGA-FS-A1Z7-06A	19	180.87.0	Nationwide Children's Hospital			TCGA-FS-A1Z7	17	14		0	14		BB9B249E-B57C-4E42-AFAC-66BAC62B780B		No	YES					V	Non-glabrous skin	YES	3			No	M0	N1b	T4b	A1Z7			1	YES	NO	NO	NO			NO	Regional Lymph Node		6th	NO	YES	FS		FALSE
TCGA-W3-A828-06A	66	358.51.0	Nationwide Children's Hospital			TCGA-W3-A828	0.5	14		0	1857	Lung	FAEB2D02-33A5-40E8-AF77-E5832DA650A3		No	YES				3	IV	Non-glabrous skin		3		NO	No	M0	N0	T3	A828				YES	NO	NO	NO			NO	Distant Metastasis		4th	NO	YES	W3	91	FALSE
TCGA-FS-A1Z0-06A	32	180.87.0	Nationwide Children's Hospital			TCGA-FS-A1Z0	0.95	14		0	5440	Skin	1F7F339D-921E-4EDA-86FD-BC94EB0300B3		No	YES					III	Non-glabrous skin	NO	3			No	M0	N0	T1a	A1Z0			1	YES	NO	NO	NO			NO	Distant Metastasis		3rd	NO	YES	FS		FALSE
TCGA-D3-A2JC-06A	53	180.87.0	Nationwide Children's Hospital	TCGA-D3-A2JC-F55295	17186F30-EFFC-4F33-904B-EFDDE8194BAC	TCGA-D3-A2JC		14	3	0	0		ADAC9218-ED15-4659-B27F-0BE971871CA2		No	YES			NO			Non-glabrous skin		3	1		No	M0	N2b	T0	A2JC	TUMOR FREE	YES		NO		NO	NO		NO		Regional Lymph Node	NO	7th	NO	YES	D3	83	FALSE
TCGA-EE-A2M6-06A	61	180.87.0	Nationwide Children's Hospital	TCGA-EE-A2M6-F55187	7B75EF74-F309-4648-8C4B-4887AF6DD8C0	TCGA-EE-A2M6	0.7	14	30	0	943		CAF18F8C-CEDC-4231-8529-021C4F5BEAE8		No	YES			YES	0	II	Non-glabrous skin	NO	3	12		No	M0	N0	T1	A2M6				YES	NO	NO	NO			NO	Regional Lymph Node		4th	NO	YES	EE		FALSE
TCGA-FS-A1ZJ-06A	75	180.87.0	Nationwide Children's Hospital			TCGA-FS-A1ZJ	1.22	14		0	1048		8F46E96E-5540-4A33-974E-B601D7A7206D		No	YES					IV	Non-glabrous skin	NO	3			No	M0	N0	T2	A1ZJ			1	YES	NO	NO	NO			NO	Regional Lymph Node		5th	NO	YES	FS		FALSE
TCGA-EE-A17X-06A	54	180.87.0	Nationwide Children's Hospital			TCGA-EE-A17X	0.8	14		0	555		20D8FE5F-88A9-4007-9200-EE3A0D69C2C0		No	YES				6	III	Non-glabrous skin	NO	3		YES	No	M0	N0	T1a	A17X				YES	NO	NO	NO			NO	Regional Lymph Node		6th	NO	YES	EE		FALSE
TCGA-WE-A8ZQ-06A	48	388.48.0	Nationwide Children's Hospital	TCGA-WE-A8ZQ-F67265	3A991056-030F-4FC8-B163-504941E63EEC	TCGA-WE-A8ZQ	2.3	14	3	0	1479		9189A460-0FEB-4443-9B61-F12933CB171B		No	YES			NO	6		Non-glabrous skin	NO	3	11		No	M0	N0	T3a	A8ZQ	WITH TUMOR	NO	1	YES	NO	NO	NO		NO	NO	Regional Lymph Node	NO	6th	YES	NO	WE		FALSE
TCGA-EB-A5SE-01A	73	316.66.0	Nationwide Children's Hospital	TCGA-EB-A5SE-F63493	90803757-5A5C-4A9E-8BC8-8A48B736DC4A	TCGA-EB-A5SE	4	14	11	0	0		72BB1649-6107-4D2E-995D-DD121C2826AC		No	YES			NO		IV	Non-glabrous skin	YES	3	8		No	M0	NX	T3b	A5SE	WITH TUMOR	NO	1	YES	NO	NO	NO		NO	NO	Primary Tumor	NO	7th	YES	NO	EB	77	FALSE
TCGA-ER-A2NG-06A	43	180.87.0	Nationwide Children's Hospital	TCGA-ER-A2NG-F69367	1CA7C83A-5F5F-4466-8ECF-2E1BAEF3767C	TCGA-ER-A2NG	3	14	8	0	567		AEA43EBC-227B-41A0-9486-BCAAE7F80B2A		No	YES			NO	9	III	Non-glabrous skin	YES	3	1	NO	No	M0	N3	T3b	A2NG	WITH TUMOR	YES		YES	NO	NO	NO		NO	NO	Regional Lymph Node		6th	YES	NO	ER		FALSE
TCGA-EB-A51B-01A	53	291.69.0	Nationwide Children's Hospital	TCGA-EB-A51B-F57683	22EC385A-00F6-4AE7-A825-F5D12217C9BD	TCGA-EB-A51B	10	14	19	0	0		D755FA77-395E-48C5-BF19-F69AD01503FB		No	YES			NO		III	Non-glabrous skin	YES	3	3		No	M0	NX	T4b	A51B	TUMOR FREE	NO		YES		NO	NO		NO	NO	Primary Tumor	NO	7th	YES	NO	EB	94	FALSE
TCGA-RP-A695-06A		316.66.0	Nationwide Children's Hospital	TCGA-RP-A695-F71188	A8061B3C-DA2F-409C-A1A7-9BC0F6944324	TCGA-RP-A695		14	20			brain	C7322A23-2563-4123-993A-C0F7F28534A8		No	YES			YES			Non-glabrous skin		3	3		No	M1c	NX	TX	A695				YES	NO	NO	NO			NO	Distant Metastasis		5th	NO	YES	RP	95	FALSE
TCGA-D3-A3MV-06A	38	206.84.0	Nationwide Children's Hospital	TCGA-D3-A3MV-F56212	2CC9D9D8-F346-4E38-9F28-0284C09D5CB6	TCGA-D3-A3MV	1.2	14	30	0	489		94DD9F2E-575E-4D91-A3A8-E18BB75656D0		No	YES			NO	5	IV	Non-glabrous skin	YES	3	1	YES	No	M0	N2a	T2b	A3MV	TUMOR FREE	YES		YES	NO	NO	NO		NO	NO	Regional Cutaneous or Subcutaneous Tissue (includes satellite and in-transit metastasis)	NO	7th	NO	YES	D3	135	FALSE
TCGA-FS-A1YX-06A	39	180.87.0	Nationwide Children's Hospital			TCGA-FS-A1YX	1.1	14		0	1373		BB0F1453-F6FF-4507-8EC8-35F7A52553E4		No	YES	YES				IV	Non-glabrous skin	NO	3			No	M0	N0	T2	A1YX			1	YES	NO	NO	NO			NO	Regional Cutaneous or Subcutaneous Tissue (includes satellite and in-transit metastasis)		5th	NO	YES	FS		FALSE
TCGA-FS-A1ZZ-06A	54	180.87.0	Nationwide Children's Hospital			TCGA-FS-A1ZZ	3.8	14		0	663	lymphnode	604DCEF9-CABA-4911-9939-AFEA96BF3EA9		Yes	YES	YES				IV	Non-glabrous skin	YES	3			No	M0	N0	T3b	A1ZZ			1	YES	NO	NO	YES	Interferon		YES	Distant Metastasis		6th	NO	YES	FS		FALSE
TCGA-D3-A5GN-06A	15	291.69.0	Nationwide Children's Hospital	TCGA-D3-A5GN-F60914	A50122A8-4F88-4E8D-9889-C2419747F314	TCGA-D3-A5GN	0.6	14	18	0	2547		4D66B6A2-8491-4A32-B293-10F2F4B2B600		Yes	YES	YES		YES		III	Non-glabrous skin		3	6	YES	No	M0	N0	T1	A5GN				YES	NO	NO	YES	Interferon		YES	Regional Lymph Node		7th	NO	YES	D3	68	FALSE
TCGA-FS-A1ZW-06A	65	180.87.0	Nationwide Children's Hospital	TCGA-FS-A1ZW-F62251	F915BA7D-832C-47EC-A1DA-3CF2B5E4CE58	TCGA-FS-A1ZW	1.2	14	15	0	672		868C21FE-39FB-481A-BF02-5573CA7673D2		No	YES	YES		NO		III	Non-glabrous skin	YES	3	7		No	M0	N1a	T2b	A1ZW	TUMOR FREE	YES	1	YES	NO	NO	YES	Interferon	NO	NO	Regional Lymph Node	NO	6th	NO	YES	FS		FALSE
TCGA-D3-A2JF-06A	74	180.87.0	Nationwide Children's Hospital	TCGA-D3-A2JF-F55300	F0FB61E9-5449-4689-9359-702250C63549	TCGA-D3-A2JF	0.28	14	3	0	544	Left arm, soft tissue	6E383398-8C92-413A-A8CE-75E208A0E9D2		No	YES			NO	0	III	Non-glabrous skin	NO	3	1	YES	Yes	M0	N0	T1a	A2JF	TUMOR FREE	NO		YES	NO	NO	NO		NO	NO	Distant Metastasis	NO	7th	NO	YES	D3	80	FALSE
TCGA-FS-A1ZK-06A	68	180.87.0	Nationwide Children's Hospital			TCGA-FS-A1ZK	5	14		0	336	Skin	6E283B94-34CA-46B0-A119-5D2E4887B278		No	YES					IV	Non-glabrous skin		3			No	M0	N0	T4	A1ZK			1	YES	NO	NO	NO			NO	Distant Metastasis		6th	NO	YES	FS		FALSE
TCGA-ER-A2NC-06A	50	180.87.0	Nationwide Children's Hospital			TCGA-ER-A2NC	1.97	14		0	974	Chest wall	2DC9992A-6CD2-450F-B026-4066385F940C		No	YES	YES					Non-glabrous skin	NO	3		NO	No	M0	N0	T2a	A2NC				YES	NO	NO	YES	Interferon		NO	Distant Metastasis		6th	YES	NO	ER		FALSE
TCGA-FR-A8YD-06A	56	388.48.0	Nationwide Children's Hospital	TCGA-FR-A8YD-F70035	5616B5B8-BB4C-48BC-B9A5-533D2712A120	TCGA-FR-A8YD	4.5	14	26	0	753	LLL lung	B1F94B78-B303-4581-B3A4-C39D33322A68		No	YES			NO	5	IV		YES	3	1		No	M0	N0	T4b	A8YD	WITH TUMOR			YES	NO	NO	NO			NO	Distant Metastasis		7th	YES	NO	FR	77	FALSE
TCGA-ER-A19G-06A	48	180.87.0	Nationwide Children's Hospital	TCGA-ER-A19G-F48981	CE68EB54-FF04-4F9E-85ED-C529971B2FD4	TCGA-ER-A19G	1.6	14	24	0	4708		94B5A9E0-C105-40F5-81F4-20219417B089		No	YES			NO		II	Non-glabrous skin	NO	3	9		No	M0	N0		A19G	TUMOR FREE	NO	1	YES	NO	NO	NO		NO	NO	Regional Lymph Node		2nd	YES	NO	ER		FALSE
TCGA-EB-A4P0-01A	82	277.76.0	Nationwide Children's Hospital	TCGA-EB-A4P0-F57682	B8BFA725-ADD8-43AD-8C3C-A4EE1CB4548A	TCGA-EB-A4P0	8	14	19	0	0		00F2A2E1-D0D5-4D3F-A349-7EE6B30203AB		No	YES			NO		IV	Non-glabrous skin	YES	3	3		No	M0	N0	T4b	A4P0		NO		YES		NO	NO		NO	NO	Primary Tumor	NO	7th	YES	NO	EB	76	FALSE
TCGA-EE-A29N-06A	78	180.87.0	Nationwide Children's Hospital			TCGA-EE-A29N		14		0	277		727B9C99-942D-4B38-B9D8-29518B9BDB92		No	YES						Non-glabrous skin		3		NO	No	M0	N0	TX	A29N				YES	NO	NO	NO			NO	Regional Lymph Node		6th	NO	YES	EE		FALSE
TCGA-W3-AA21-06A	26	393.46.0	Nationwide Children's Hospital			TCGA-W3-AA21	1.1	14		0	1035		E24417B3-F077-4595-B180-E83D48E521EE		No	YES				3	III	Non-glabrous skin	NO	3		NO	No	M0	N0	T2	AA21				YES	NO	NO	NO			NO	Regional Lymph Node		4th	NO	YES	W3	99	FALSE
TCGA-ER-A19E-06A	36	180.87.0	Nationwide Children's Hospital			TCGA-ER-A19E	1.1	14		0	34		7A8507E7-2646-4C09-BC20-7751CD2AB104		No	YES					III	Non-glabrous skin	NO	3		NO	No	M0	N0	T2a	A19E				YES	NO	NO	NO			NO	Regional Lymph Node		6th	YES	NO	ER		FALSE
TCGA-BF-A1PU-01A	46	180.87.0	Nationwide Children's Hospital	TCGA-BF-A1PU-F68906	3FC09348-32EC-48C8-B4F1-E5173524ECFE	TCGA-BF-A1PU	13	14	23	0	0		9075DE38-DA87-4CB4-BBCD-1E55D1A18978		No	YES			YES		III	Non-glabrous skin	YES	3	12	NO	No	M0	N0	T4b	A1PU			1	YES	NO	NO	NO			NO	Primary Tumor		7th	YES	NO	BF	58	FALSE
TCGA-BF-A9VF-01A	77	388.48.0	Nationwide Children's Hospital	TCGA-BF-A9VF-F68889	C81F3372-B988-468E-9D78-7B0A6D848EC2	TCGA-BF-A9VF	12	14	23	0	0		C6545D55-54F6-4AC3-84D8-56499595ACC7		No	YES			NO		III	Non-glabrous skin	YES	3	12		No	M0	N0	T4b	A9VF	TUMOR FREE	NO	1	YES	NO	NO	NO		NO	NO	Primary Tumor		7th	YES	NO	BF	77	FALSE
TCGA-D3-A1Q8-06A	33	180.87.0	Nationwide Children's Hospital			TCGA-D3-A1Q8		14		0	0		E3F5FFC3-D066-445D-9D7B-4E860D96566F		No	YES		Normal				Non-glabrous skin		3		NO	No	M1b	N3	T0	A1Q8				NO		NO	NO				Regional Lymph Node		7th	NO	YES	D3	161	FALSE
TCGA-EE-A2MC-06A	73	180.87.0	Nationwide Children's Hospital			TCGA-EE-A2MC	1	14		0	426		D8AEB6CE-8483-421E-938C-126E74619B4D		No	YES				2	III	Non-glabrous skin	NO	3		NO	No	M0	N0	T2	A2MC				YES	NO	NO	NO			NO	Regional Lymph Node		5th	NO	YES	EE		FALSE
TCGA-D3-A8GQ-06A	66	388.48.0	Nationwide Children's Hospital			TCGA-D3-A8GQ	2.6	14		0	536	Small Bowel	574FA14B-7A3C-41D9-8C0D-EE284917068C		No	YES					III			3		NO	No	M0	N0	T3	A8GQ				YES	NO	NO	NO			NO	Distant Metastasis		7th	NO	YES	D3	82	FALSE
TCGA-GN-A26D-06A	72	180.87.0	Nationwide Children's Hospital	TCGA-GN-A26D-F42472	B20ED134-97B7-48AD-917E-FF610B06B9C3	TCGA-GN-A26D	12	14	22	0	757		740B9392-0B1D-4602-B30F-07ABABC886BF		No	YES			NO	5	V	Non-glabrous skin	YES	3	4	YES	No		N0	T4b	A26D	WITH TUMOR	YES	1	YES	NO	NO	NO		NO	NO	Regional Lymph Node	NO	6th	NO	YES	GN	68	FALSE
TCGA-FS-A4F9-06A	80	262.74.0	Nationwide Children's Hospital	TCGA-FS-A4F9-F62027	0FDE031D-8459-4F64-8C97-6C55A29F6C06	TCGA-FS-A4F9	10	14	11	0	50		1392E09C-405C-417E-AE95-B365B24D7F59		No	YES			NO			Non-glabrous skin	YES	3	7	NO	No	M0	N3	T4b	A4F9	WITH TUMOR	NO	1	YES	NO	NO	NO		NO	NO	Regional Lymph Node	NO	7th	NO	YES	FS		FALSE
TCGA-EE-A3JI-06A	48	206.84.0	Nationwide Children's Hospital	TCGA-EE-A3JI-F59753	FB995822-6A3E-4A2B-AE7D-C28A8CE5F394	TCGA-EE-A3JI	1.2	14	20	0	3482		837C7D3A-014A-45C3-9CF6-BC9EDB1C9233		No	YES			NO	1	IV	Non-glabrous skin	NO	3	5	YES	No	M0	N0	T2	A3JI	WITH TUMOR	NO	3	YES	YES	NO	NO		YES	NO	Regional Lymph Node	NO	5th	NO	YES	EE		FALSE
TCGA-EE-A2GT-06A	77	180.87.0	Nationwide Children's Hospital	TCGA-EE-A2GT-F55186	E73777E8-7F1C-4B45-8A5C-990E9D034463	TCGA-EE-A2GT	2.2	14	30	0	301		2A1AD77B-BB85-46B4-A941-AEE4E903D0F0		No	YES			NO	5	IV	Non-glabrous skin	NO	3	12	YES	No	M0	N0	T3a	A2GT	WITH TUMOR	NO		YES	NO	NO	NO		NO	NO	Regional Lymph Node	NO	6th	NO	YES	EE		FALSE
TCGA-D3-A8GC-06A	48	388.48.0	Nationwide Children's Hospital			TCGA-D3-A8GC		14		0	1750		AD3B0E6B-C96A-482B-A0EA-A35FBDD8A94F		Yes	YES	YES					Non-glabrous skin		3		NO	No	M0	N3	TX	A8GC				NO	NO	NO	YES	Interferon			Regional Lymph Node		7th	NO	YES	D3	114	FALSE
TCGA-WE-A8ZN-06A	57	388.48.0	Nationwide Children's Hospital	TCGA-WE-A8ZN-F64415	B52FCF94-D001-47BF-B867-371519F61906	TCGA-WE-A8ZN	4.5	14	8	0	1092		323B50F8-8E84-47B3-B403-E6DD872EF23B		No	YES			NO			Non-glabrous skin	NO	3	9		No	M0	NX	T4a	A8ZN	WITH TUMOR	YES	1	YES	NO	NO	NO		NO	NO	Regional Cutaneous or Subcutaneous Tissue (includes satellite and in-transit metastasis)	NO	6th	NO	YES	WE		FALSE
TCGA-3N-A9WB-06A	71	393.46.0	Nationwide Children's Hospital			TCGA-3N-A9WB	0.7	14		0	426	Left Flank	7F2881E6-C0AD-4D12-84EB-CC5DD9B2A923		No	YES				2	III	Non-glabrous skin	NO	3		NO	No	M0	NX	T1a	A9WB				YES	NO	NO	NO			NO	Distant Metastasis		7th	YES	NO	3N	78	FALSE
TCGA-EB-A44R-06A	52	277.76.0	Nationwide Children's Hospital	TCGA-EB-A44R-F46033	C47B809C-1415-4257-B850-CA886C25EB5D	TCGA-EB-A44R		14	10	0	303		0F82E428-5832-4738-8E71-610E19E712BD		No	YES			NO			Non-glabrous skin		3	9		No	M0	N2b	TX	A44R	TUMOR FREE	NO	1	YES	NO	NO	NO		NO	NO	Regional Lymph Node	NO	7th	YES	NO	EB	53	FALSE
TCGA-FS-A1ZM-06A	74	180.87.0	Nationwide Children's Hospital	TCGA-FS-A1ZM-F62233	04506AEA-D548-4373-803A-FF446C4844F5	TCGA-FS-A1ZM	1.2	14	15	0	1639		58D90959-9061-4C64-BB0E-F6DB08FA5133		No	YES			YES		IV	Non-glabrous skin		3	7		No	M0	N2c	T2	A1ZM			1	YES	NO	NO	NO			NO	Regional Cutaneous or Subcutaneous Tissue (includes satellite and in-transit metastasis)		5th	NO	YES	FS		FALSE
TCGA-EB-A5SH-06A	60	316.66.0	Nationwide Children's Hospital	TCGA-EB-A5SH-F63495	C1160B7C-2B8B-4D16-A351-DD0A7A1A6BA9	TCGA-EB-A5SH	5	14	11	0	1065		5D2EC3F9-AA12-473B-B964-5B94548936A6		No	YES			NO		V		YES	3	8	NO	No	M0	N0	T4	A5SH	TUMOR FREE	YES		YES	NO	NO	NO		NO	NO	Regional Lymph Node	NO	6th	YES	NO	EB	56	FALSE
TCGA-DA-A3F5-06A	45	198.83.0	Nationwide Children's Hospital	TCGA-DA-A3F5-F70097	3C5FCDA6-524F-4536-914D-A6DDF9864A36	TCGA-DA-A3F5	0.4	14	27	0	6019		76F34AB7-623D-4C63-AF06-9C188F09373A		No	YES	NO		NO		III	Non-glabrous skin		3	1		No	M0	N0	T1a	A3F5	WITH TUMOR	NO	1	YES	NO	NO	NO		NO	NO	Regional Lymph Node	NO	4th	NO	YES	DA		FALSE
TCGA-ER-A193-06A	62	180.87.0	Nationwide Children's Hospital			TCGA-ER-A193		14		0	0		9631B2AF-B8B3-4514-A8FE-4B4F79CD148F		No	YES						Non-glabrous skin	NO	3		NO	Yes	M0	N0	T3b	A193			2	YES	YES	NO	NO			NO	Regional Lymph Node		6th	YES	NO	ER		FALSE
TCGA-EE-A2GU-06A	65	180.87.0	Nationwide Children's Hospital	TCGA-EE-A2GU-F59767	1DC06CFE-6B0C-4F8D-A802-E3392D91BBCE	TCGA-EE-A2GU	0.3	14	21	0	1779		51DE8CAC-92C2-43D8-8184-0F5CACF8DC05		No	YES			NO	0	II	Non-glabrous skin	NO	3	5		No	M0	N0	T1a	A2GU	TUMOR FREE	YES		YES	NO	NO	NO		NO	NO	Regional Lymph Node	NO	6th	YES	NO	EE		FALSE
TCGA-FS-A4F8-06A	52	277.76.0	Nationwide Children's Hospital			TCGA-FS-A4F8	0.9	14		0	4886		BB58DC90-1850-4B35-866A-9DABB704854E		No	YES						Non-glabrous skin		3			No	M0	N0	T1	A4F8			1	YES	NO	NO	NO			NO	Regional Lymph Node		4th	NO	YES	FS		FALSE
TCGA-EB-A44O-01A	69	277.76.0	Nationwide Children's Hospital	TCGA-EB-A44O-F49896	4857127B-2C60-468B-97B2-76B506D8F370	TCGA-EB-A44O	5	14	14	0	0		DC5C2CB0-759E-4B8E-A4D2-B3E22215C41F		No	YES			YES			Non-glabrous skin	NO	3	10		No	M0	N0	T4a	A44O	WITH TUMOR	NO		YES	NO	NO	NO		NO	NO	Primary Tumor	NO	7th	YES	NO	EB	89	FALSE
TCGA-EE-A180-06A	69	206.84.0	Nationwide Children's Hospital			TCGA-EE-A180	4.9	14		0	2642	Left posterior shoulder	9DDDFD43-621A-4F41-A772-10FDCD98EF8A		No	YES				33	IV	Non-glabrous skin	NO	3		YES	Yes	M0	N0	T4a	A180			1	YES	NO	NO	NO			NO	Distant Metastasis		5th	NO	YES	EE		FALSE
TCGA-GN-A4U3-06A	30	332.57.0	Nationwide Children's Hospital	TCGA-GN-A4U3-F66876	8C5AC2F6-DB0D-44ED-A3DD-6DCCD3F1B8DB	TCGA-GN-A4U3	3	14	24	0	2230	Brain	34D9AD3A-CD88-4E78-8CDB-8A50BB2727C4		No	YES			NO		IV	Non-glabrous skin	NO	3	10	NO	No	M0	N1a	T3a	A4U3	TUMOR FREE	NO	1	YES	NO	NO	NO		YES	NO	Distant Metastasis	NO	6th	NO	YES	GN	84	FALSE
TCGA-EE-A29L-06A	78	180.87.0	Nationwide Children's Hospital			TCGA-EE-A29L	7	14		0	46		EF783AE3-087A-431D-84DF-E08A075714A0		No	YES				16	V	Non-glabrous skin	YES	3		NO	Yes	M0	N3	T4b	A29L				YES	NO	NO	NO			NO	Regional Lymph Node		6th	NO	YES	EE		FALSE
TCGA-EB-A3HV-01A	37	206.84.0	Nationwide Children's Hospital	TCGA-EB-A3HV-F41110	8A326ED2-E22A-4A70-90EC-F94F2AC74E83	TCGA-EB-A3HV	13	14	12	0	0		E863938A-AC13-4CD2-86E0-878A79A3DC1E		No	YES			YES		IV	Non-glabrous skin	YES	3	3		No	M0	N0	T4b	A3HV				YES	NO	NO	NO			NO	Primary Tumor		7th	YES	NO	EB	69	FALSE
TCGA-EE-A2GB-06A	51	180.87.0	Nationwide Children's Hospital	TCGA-EE-A2GB-F55126	3C71D406-4CF4-4F99-9C93-1813C69433DC	TCGA-EE-A2GB	1.65	14	29	0	248		D241DB0F-E000-4078-BFA2-53450B0983B6		No	YES			NO	9	III	Non-glabrous skin	YES	3	12		No	M0	N1a	T2b	A2GB	TUMOR FREE	NO		YES	NO	NO	NO		YES	NO	Regional Lymph Node	NO	6th	NO	YES	EE		FALSE
TCGA-EE-A2GK-06A	46	180.87.0	Nationwide Children's Hospital	TCGA-EE-A2GK-F59756	4CEE0B55-B116-47A9-A6CB-926404958D84	TCGA-EE-A2GK	0.8	14	20	0	1178		8B52C363-1B7F-4699-95E9-F436C1F617CD		No	YES			YES		III	Non-glabrous skin		3	5	NO	No	M0	N0	T1	A2GK				YES	NO	NO	NO			NO	Regional Lymph Node		6th	NO	YES	EE		FALSE
TCGA-EE-A181-06A	82	180.87.0	Nationwide Children's Hospital			TCGA-EE-A181	2.5	14		0	992		ABCE7400-836B-4C14-9F46-B25457C1556B		No	YES				4	IV	Non-glabrous skin		3		YES	No	M0	N0	T3	A181				YES	NO	NO	NO			NO	Regional Lymph Node		6th	NO	YES	EE		FALSE
TCGA-DA-A1I8-06A	63	180.87.0	Nationwide Children's Hospital	TCGA-DA-A1I8-F70088	B980CF46-271E-4EA5-8F9C-7A7D788BECA6	TCGA-DA-A1I8	8	14	27	0	875		224AC435-624C-4848-8C8F-F7F22634C268		No	YES			NO		IV	Non-glabrous skin	YES	3	1		No	M0	N0	T4b	A1I8	TUMOR FREE	NO	1	YES	NO	NO	NO		NO	NO	Regional Cutaneous or Subcutaneous Tissue (includes satellite and in-transit metastasis)	NO	6th	NO	YES	DA	71	FALSE
TCGA-D3-A8GO-06A		388.48.0	Nationwide Children's Hospital			TCGA-D3-A8GO	1.2	14					B6AC2B30-AEB6-4451-A944-7B5770B282E4		No	YES					III			3		NO	No	M0	N0	T2	A8GO				YES	NO	NO	NO			NO	Regional Lymph Node		7th	NO	YES	D3	69	FALSE
TCGA-EE-A2M7-06A	66	180.87.0	Nationwide Children's Hospital			TCGA-EE-A2M7	2.2	14		0	795		C9409BB4-AFAE-4332-88AB-2084D92888E4		No	YES				2	III	Non-glabrous skin		3		NO	No	M0	N0	T3a	A2M7				YES	NO	NO	NO			NO	Regional Lymph Node		5th	NO	YES	EE		FALSE
TCGA-EE-A2GH-06A	34	180.87.0	Nationwide Children's Hospital	TCGA-EE-A2GH-F55130	75BA2E62-D628-452F-9D24-06A20BF1447C	TCGA-EE-A2GH	0.8	14	29	0	4892		DD7FB867-D260-4A6A-B8C8-DAF934935150		No	YES			NO	2	III	Non-glabrous skin		3	12		No	M0	N0	T2	A2GH	TUMOR FREE	YES		YES	NO	NO	NO		NO	NO	Regional Lymph Node	NO	4th	NO	YES	EE		FALSE
TCGA-D3-A51J-06A	19	277.76.0	Nationwide Children's Hospital	TCGA-D3-A51J-F56214	D6143A24-61F0-4A2B-A57B-90E9C3973EE9	TCGA-D3-A51J		14	30	0	2762		E371CA9A-F8F4-4C52-90D8-4458FADB8921		Yes	YES	YES		NO			Non-glabrous skin		3	1	YES	No	M0	N1b	T0	A51J	TUMOR FREE	NO		NO		NO	YES	Interferon	NO		Regional Cutaneous or Subcutaneous Tissue (includes satellite and in-transit metastasis)	NO	7th	NO	YES	D3	126	FALSE
TCGA-EE-A17Z-06A	57	180.87.0	Nationwide Children's Hospital			TCGA-EE-A17Z	29	14		0	71		2C38E92B-8AEF-4954-BB38-495DDB914BF8		No	YES				9	V	Non-glabrous skin	NO	3		NO	No	M0	N0	T4a	A17Z				YES	NO	NO	NO			NO	Regional Lymph Node		6th	NO	YES	EE		FALSE
TCGA-EB-A82B-01A	58	358.51.0	Nationwide Children's Hospital	TCGA-EB-A82B-F63589	845FDC27-5C26-44F1-9821-A36E54FE5ABB	TCGA-EB-A82B	20	14	13	0	10		9EB250C6-CC96-45A3-8622-399EEE9B981F		No	YES			NO		V	Non-glabrous skin	YES	3	8		No	M0	N2	T4b	A82B	TUMOR FREE	NO		YES	NO	NO	NO		NO	NO	Primary Tumor	NO	7th	YES	NO	EB	55	FALSE
TCGA-Z2-AA3V-06A	57	408.40.0	Nationwide Children's Hospital	TCGA-Z2-AA3V-F68267	833610F8-2704-4AFE-ADC6-C652480DA65C	TCGA-Z2-AA3V	0.5	14	14	0	175		4BBC08D7-3365-4700-9075-1835CE758148		No	YES			NO	0.9		Non-glabrous skin	NO	3	11		No	M0	N0	T1a	AA3V	TUMOR FREE	YES		YES	NO	NO	NO		NO	NO	Regional Lymph Node	NO	7th	YES	NO	Z2	63	FALSE
TCGA-XV-A9W5-01A	51	393.46.0	Nationwide Children's Hospital	TCGA-XV-A9W5-F68266	D96C796D-7476-4B02-B297-4227C6971C9A	TCGA-XV-A9W5	2	14	24	0	0		7B2E31EB-B3EF-4FAA-B86B-8B6D5F2FD6E6		No	YES			NO		IV	Non-glabrous skin		3	11		No	M0	N0	T2	A9W5	WITH TUMOR	YES		YES		NO	NO		NO	NO	Primary Tumor	NO	7th	YES	NO	XV	105	FALSE
TCGA-YG-AA3N-01A	67	393.46.0	Nationwide Children's Hospital	TCGA-YG-AA3N-F67868	E864155E-D29E-4088-B236-5B01AA1459E3	TCGA-YG-AA3N	17	14	12	0	0		88C140B9-F8A8-4BF0-B6E7-2C5E1E23037C		No	YES			NO	7	IV	Non-glabrous skin		3	11		No	M0	N0	T4b	AA3N	TUMOR FREE	NO	1	YES	NO	NO	NO		NO	NO	Primary Tumor	NO	7th	YES	NO	YG	80	FALSE
TCGA-BF-AAP6-01A	55	416.38.0	Nationwide Children's Hospital	TCGA-BF-AAP6-F68902	7820AADD-EDF4-44CF-BFA5-D7714931AE3C	TCGA-BF-AAP6	20	14	23	0	0		044E7ABE-4DBE-49C8-8174-1144ACF163E9		No	YES			NO		IV	Non-glabrous skin	YES	3	12		No	M0	N2	T4b	AAP6	TUMOR FREE	NO	1	YES	NO	NO	NO		NO	NO	Primary Tumor		7th	YES	NO	BF	75	FALSE
TCGA-FR-A3R1-01A	69	240.79.0	Nationwide Children's Hospital	TCGA-FR-A3R1-F47359	C7434CB1-6E31-40CB-A7DD-C5A4F036F665	TCGA-FR-A3R1	6.3	14	26	0	0		C9EA6599-10EE-49DE-AD6B-5E2349670FA6		No	YES			NO	3.75	V	Non-glabrous skin	YES	3	8		No	M0	N0	T4b	A3R1	WITH TUMOR	NO		YES	NO	NO	NO		NO	NO	Primary Tumor	NO	7th	YES	NO	FR	84	FALSE
TCGA-D3-A5GU-06A	36	291.69.0	Nationwide Children's Hospital	TCGA-D3-A5GU-F58069	8BB419F2-FE20-411B-BAE1-77EEFE96E9AC	TCGA-D3-A5GU	0.48	14	18	0	3105		85B379F0-15E8-4204-B5EB-BE43FD30A440		No	YES			YES	2	III	Non-glabrous skin	NO	3	6	YES	No	M0	N0	T1b	A5GU				YES	NO	NO	NO			NO	Regional Lymph Node		7th	NO	YES	D3	75	FALSE
TCGA-W3-AA1Q-06A	57	393.46.0	Nationwide Children's Hospital			TCGA-W3-AA1Q		14		0	882	Adrenal Gland	72A0E96D-8C06-479F-B79F-ED0BDF8A2F1A		No	YES						Non-glabrous skin		3			No	M0	N1	TX	AA1Q				NO		NO	NO				Distant Metastasis		4th	NO	YES	W3	73	FALSE
TCGA-BF-A1PV-01A	74	180.87.0	Nationwide Children's Hospital	TCGA-BF-A1PV-F68907	C174F01D-D88D-492B-B01D-D9B15B09F811	TCGA-BF-A1PV	9	14	23	0	0		DF7D2F05-E844-4943-8A83-2FFB90CBD590		No	YES			YES		IV	Non-glabrous skin	YES	3	12		No	M0	N0	T4b	A1PV			1	YES	NO	NO	NO			NO	Primary Tumor		7th	YES	NO	BF	70	FALSE
TCGA-EE-A29C-06A	20	180.87.0	Nationwide Children's Hospital	TCGA-EE-A29C-F65638	AB3A4090-219B-4EA3-92E7-C06BA0142FCD	TCGA-EE-A29C	1.7	14	26	0	300		737D6875-8D97-4602-8C64-B8B93678100B		No	YES			NO	4	IV	Non-glabrous skin	NO	3	9	YES	No	M0	N0	T2a	A29C	WITH TUMOR	NO		YES	NO	NO	NO		NO	NO	Regional Lymph Node	NO	6th	NO	YES	EE		FALSE
TCGA-GF-A3OT-06A	58	240.79.0	Nationwide Children's Hospital	TCGA-GF-A3OT-F40988	B530EC93-2D30-4F55-8282-A93CC7A3B0A6	TCGA-GF-A3OT		14	8	0	0		488C7B3F-9969-4D6C-BA5E-48F1951A20D4		No	YES			YES			Non-glabrous skin		3	3	NO	No	M0	N3	T3	A3OT	WITH TUMOR			YES	NO	NO	NO			NO	Regional Lymph Node		7th	YES	NO	GF	66	FALSE
TCGA-DA-A1I4-06A	51	180.87.0	Nationwide Children's Hospital	TCGA-DA-A1I4-F70086	C1CE54C0-68E0-4961-B298-4ABDF7FF5789	TCGA-DA-A1I4	3.4	14	27	0	789		2A8F3744-BA7B-4937-B48B-578AB473CF3F		No	YES			NO		IV	Non-glabrous skin	YES	3	1		No	M0	N2b	T3b	A1I4	WITH TUMOR	NO	1	YES	NO	NO	NO		NO	NO	Regional Cutaneous or Subcutaneous Tissue (includes satellite and in-transit metastasis)	NO	6th	NO	YES	DA	72	FALSE
TCGA-BF-A3DN-01A	81	198.83.0	Nationwide Children's Hospital	TCGA-BF-A3DN-F68914	F035639C-4900-44C6-A734-09A3DD56C23D	TCGA-BF-A3DN	3	14	23	0	0		EDA2AE59-4819-4075-91EE-502958F42467		No	YES			NO		IV	Non-glabrous skin	YES	3	12		No	M0	N3	T3b	A3DN	TUMOR FREE	NO	1	YES	NO	NO	NO		NO	NO	Primary Tumor		7th	YES	NO	BF	58	FALSE
TCGA-BF-AAP4-01A	61	416.38.0	Nationwide Children's Hospital	TCGA-BF-AAP4-F68901	99FC0D8C-9A67-4F2E-AC73-CC971F491EE9	TCGA-BF-AAP4	15	14	23	0	0		DA78C63E-BFFA-4229-92D1-A293F5C67625		No	YES			NO		V	Non-glabrous skin	YES	3	12		No	M0	N0	T4b	AAP4	TUMOR FREE	NO	1	YES	NO	NO	NO		NO	NO	Primary Tumor		7th	YES	NO	BF	86	FALSE
TCGA-EE-A20I-06A	79	180.87.0	Nationwide Children's Hospital			TCGA-EE-A20I		14		0	376		61E8A813-ADC8-46C2-AEE8-9D7A29B79885		No	YES				12		Non-glabrous skin	YES	3		YES	No	M1c	N0	TX	A20I				YES	NO	NO	NO			NO	Regional Cutaneous or Subcutaneous Tissue (includes satellite and in-transit metastasis)		6th	NO	YES	EE		FALSE
TCGA-LH-A9QB-06A	24	393.46.0	Nationwide Children's Hospital	TCGA-LH-A9QB-F69191	EA3B12DC-9BE2-4A4B-8EE8-3A66E9B6C7C0	TCGA-LH-A9QB		14	30	0	10847	Soft tissue, right axilla	F78A35AF-5222-488B-9674-5BBE6A0F1510		No	YES			NO		III	Non-glabrous skin		3	12	NO	No				A9QB	TUMOR FREE	NO	1	YES	NO	NO	NO		NO	NO	Distant Metastasis	NO	2nd	YES	NO	LH	86	FALSE
TCGA-GN-A262-06A	47	180.87.0	Nationwide Children's Hospital	TCGA-GN-A262-F48744	BDFF8DF3-7141-4C07-86DD-CDAA804816F7	TCGA-GN-A262	3	14	20	0	2908		1AA265FB-ECA6-41A9-98DB-131EEA97A1D2		Yes	YES	YES		NO			Non-glabrous skin		3	9	NO	No				A262	WITH TUMOR	NO	1	YES	NO	NO	YES	Interferon	NO	NO	Regional Cutaneous or Subcutaneous Tissue (includes satellite and in-transit metastasis)	NO		NO	YES	GN	72	FALSE
TCGA-ER-A2NF-01A	53	180.87.0	Nationwide Children's Hospital	TCGA-ER-A2NF-F69366	A7BE9725-62E4-4164-BFBD-BD489CAC2207	TCGA-ER-A2NF	4	14	8	0	100		36E359EB-0ECB-4387-8926-D79C55C26544		No	YES	NO		NO		V	Non-glabrous skin	YES	3	1	NO	No	M0	N3	T3b	A2NF	WITH TUMOR	YES	2	YES	YES	NO	NO	Interferon	NO	NO	Primary Tumor		7th	YES	NO	ER		FALSE
TCGA-ER-A2NF-06A	53	180.87.0	Nationwide Children's Hospital	TCGA-ER-A2NF-F69366	A7BE9725-62E4-4164-BFBD-BD489CAC2207	TCGA-ER-A2NF	4	14	8	0	100		36E359EB-0ECB-4387-8926-D79C55C26544		No	YES	NO		NO		V	Non-glabrous skin	YES	3	1	NO	No	M0	N3	T3b	A2NF	WITH TUMOR	YES	2	YES	YES	NO	NO	Interferon	NO	NO	Primary Tumor		7th	YES	NO	ER		FALSE
TCGA-EE-A2A1-06A	46	180.87.0	Nationwide Children's Hospital	TCGA-EE-A2A1-F55123	32E852A5-9B33-4656-BC76-CA93D55F427D	TCGA-EE-A2A1	1.3	14	29	0	1633		510D2C02-84E2-4DA1-BD06-6413389990EA		No	YES			NO	7	IV	Non-glabrous skin	NO	3	12		No	M0	N0	T2a	A2A1	TUMOR FREE	NO		YES	NO	NO	NO		NO	NO	Regional Lymph Node	NO	6th	NO	YES	EE		FALSE
TCGA-EB-A5UN-06A	49	316.66.0	Nationwide Children's Hospital	TCGA-EB-A5UN-F52817	06974A9F-509B-4DDE-AEEF-A8D3733CC866	TCGA-EB-A5UN	14	14	6	0	1180	Small bowel	66011807-6317-4670-A63E-16A2B996F293		No	YES			NO	4	IV	Non-glabrous skin	YES	3	12		No	M0	NX	T4b	A5UN	TUMOR FREE	NO	1	YES	NO	NO	NO		NO	NO	Distant Metastasis	NO	6th	YES	NO	EB	62	FALSE
TCGA-D3-A2JG-06A	30	180.87.0	Nationwide Children's Hospital			TCGA-D3-A2JG	2.5	14		0	3225		25DF1948-08D9-4FF3-916A-297D4092AAFC		Yes	YES	YES			1	IV	Non-glabrous skin	NO	3		NO	No	M0	N1a	T3a	A2JG				YES	NO	NO	YES	Interferon		NO	Regional Lymph Node		7th	NO	YES	D3	89	FALSE
TCGA-EE-A3JE-06A	75	198.83.0	Nationwide Children's Hospital	TCGA-EE-A3JE-F59672	18990CEA-4368-420C-B343-7676F34FC041	TCGA-EE-A3JE	3.7	14	20	0	1002		93652FC4-B681-4330-B607-75BE82ADA2B0		No	YES			NO	6	IV	Non-glabrous skin	YES	3	5	YES	No	M0	N1a	T3b	A3JE	TUMOR FREE	NO	1	YES	NO	NO	NO		NO	NO	Regional Cutaneous or Subcutaneous Tissue (includes satellite and in-transit metastasis)	NO	6th	YES	NO	EE		FALSE
TCGA-XV-AAZW-01A	62	416.38.0	Nationwide Children's Hospital	TCGA-XV-AAZW-F68270	6E90035A-DA59-426C-B0F3-5C858DEB2F71	TCGA-XV-AAZW	13	14	24	0	0		84DCD54D-530E-4C3D-87A3-0D2B9E251CC7		No	YES			YES		V	Non-glabrous skin		3	11		No	M0	N0	T4	AAZW	WITH TUMOR	NO		YES		NO	NO		NO	NO	Primary Tumor	NO	7th	YES	NO	XV	74	FALSE
TCGA-D3-A2JP-06A	37	180.87.0	Nationwide Children's Hospital	TCGA-D3-A2JP-F55299	0ED028D3-BFD1-492D-BD12-FD4FABF27C86	TCGA-D3-A2JP		14	3	0	0		1FF980D7-50F6-4E76-8978-21B7BF138B79		No	YES			NO			Non-glabrous skin		3	1	NO	No	M0	N3	T0	A2JP	WITH TUMOR	NO		NO		NO	NO		NO		Regional Lymph Node	NO	7th	NO	YES	D3	75	FALSE
TCGA-D3-A1Q3-06A	64	180.87.0	Nationwide Children's Hospital			TCGA-D3-A1Q3	4.6	14		0	248		B73AE7CF-791E-4A86-AFA8-3F5E3AA1F5F1		Yes	YES	NO			15		Non-glabrous skin	YES	3			No	M0	N0	T4b	A1Q3				YES	NO	NO	YES	Interferon		NO	Regional Lymph Node		7th	NO	YES	D3	108	FALSE
TCGA-ER-A19F-06A	82	180.87.0	Nationwide Children's Hospital			TCGA-ER-A19F	6.7	14		0	464		539F232B-0304-4197-8DB7-D4F4B96F050F		No	YES						Non-glabrous skin		3			No	M0	N0		A19F				YES	NO	NO	NO			NO	Regional Lymph Node		6th	YES	NO	ER		FALSE
TCGA-D3-A51E-06A	39	277.76.0	Nationwide Children's Hospital	TCGA-D3-A51E-F56213	8DE94FC7-BA07-41E8-894E-2AB8853D4980	TCGA-D3-A51E	1.2	14	30	0	2483		88534F9A-0531-4E13-948D-06C68BF2D147		No	YES			NO		III	Non-glabrous skin		3	1		No	M0	N0	T2	A51E	TUMOR FREE	YES		YES	NO	NO	NO		NO	NO	Regional Cutaneous or Subcutaneous Tissue (includes satellite and in-transit metastasis)	NO	7th	NO	YES	D3	61	FALSE
TCGA-D3-A1Q9-06A	72	180.87.0	Nationwide Children's Hospital			TCGA-D3-A1Q9	6	14		0	275		9B5B929B-6BB1-4532-B894-BD2B63A28887		No	YES				10	V	Non-glabrous skin	YES	3		YES	No	M0	N2a	T4b	A1Q9				YES	NO	NO	NO			NO	Regional Lymph Node		7th	NO	YES	D3	98	FALSE
TCGA-FS-A1ZP-06A	52	180.87.0	Nationwide Children's Hospital			TCGA-FS-A1ZP	2.5	14		0	689		DCE55D2B-D9CD-4BF4-B4F6-3718E6FE980C		No	YES					III	Non-glabrous skin		3			No	M0	N0	T3	A1ZP			1	YES	NO	NO	NO			NO	Regional Lymph Node		5th	NO	YES	FS		FALSE
TCGA-EB-A42Y-01A	73	262.74.0	Nationwide Children's Hospital	TCGA-EB-A42Y-F45845	4802A84B-7396-463C-82B0-24BF85B44EFF	TCGA-EB-A42Y	5	14	23	0	0		2581FC06-10CD-4FEE-910C-378F7C8A9C95		No	YES			NO			Non-glabrous skin	YES	3	7		No	M0	N0	T4b	A42Y	TUMOR FREE	NO		YES	NO	NO	NO		NO		Primary Tumor	NO	7th	YES	NO	EB	43	FALSE
TCGA-WE-A8ZY-06A	62	388.48.0	Nationwide Children's Hospital	TCGA-WE-A8ZY-F67332	C8CE9B61-BA13-4E16-9639-4464707E3A18	TCGA-WE-A8ZY	3	14	4	0	1167		5668AD02-6B90-4D1A-9899-F1BD4D519D2B		No	YES			NO	3		Non-glabrous skin	NO	3	11		No	M0	NX	T3a	A8ZY	WITH TUMOR	NO	1	YES	NO	NO	NO		NO	NO	Regional Cutaneous or Subcutaneous Tissue (includes satellite and in-transit metastasis)	NO	7th	YES	NO	WE		FALSE
TCGA-EE-A20C-06A	59	180.87.0	Nationwide Children's Hospital			TCGA-EE-A20C		14		0	4469	Right back	73DC1E66-62EA-4B3D-BAC8-49B84AF0E069		No	YES					I	Non-glabrous skin		3		YES	No	M0	N0	Tis	A20C				YES	NO	NO	NO			NO	Distant Metastasis		4th	NO	YES	EE		FALSE
[truncated: 59 more columns]
