# Supplementary material for: The integration of single-cell sequencing, TCGA, and GEO data analysis revealed that PRRT3-AS1 is a biomarker and therapeutic target of SKCM
Source: Front Immunol. 2022 Sep 23;13:919145. doi: 10.3389/fimmu.2022.919145 (PMC9539251; doi:10.3389/fimmu.2022.919145)
Supplement: Supplementary file 1 [file DataSheet_1.zip › 919145_SupMaterial/Supplemental document 7_TCGA_CDR_clinical data.xlsx]

## Sheet: Supplemental document 7_TCGA_CD
bcr_patient_barcode	type	age_at_initial_pathologic_diagnosis	gender	race	ajcc_pathologic_tumor_stage	histological_type	histological_grade	initial_pathologic_dx_year	menopause_status	birth_days_to	vital_status	tumor_status	last_contact_days_to	death_days_to	cause_of_death	new_tumor_event_type	new_tumor_event_site	new_tumor_event_site_other	new_tumor_event_dx_days_to	treatment_outcome_first_course	margin_status	residual_tumor	OS	OS.time	DSS	DSS.time	DFI	DFI.time	PFI	PFI.time
TCGA-OR-A5J1	ACC	58	MALE	WHITE	Stage II	Adrenocortical carcinoma- Usual Type		2000		-21496	Dead	WITH TUMOR		1355		Distant Metastasis	Peritoneal Surfaces		754	Complete Remission/Response			1	1355	1	1355	1	754	1	754
TCGA-OR-A5J2	ACC	44	FEMALE	WHITE	Stage IV	Adrenocortical carcinoma- Usual Type		2004		-16090	Dead	WITH TUMOR		1677		Distant Metastasis	Soft Tissue		289	Progressive Disease			1	1677	1	1677			1	289
TCGA-OR-A5J3	ACC	23	FEMALE	WHITE	Stage III	Adrenocortical carcinoma- Usual Type		2008		-8624	Alive	WITH TUMOR	2091			Distant Metastasis	Lung		53	Complete Remission/Response			0	2091	0	2091	1	53	1	53
TCGA-OR-A5J4	ACC	23	FEMALE	WHITE	Stage IV	Adrenocortical carcinoma- Usual Type		2000		-8451	Dead	WITH TUMOR		423		Locoregional Recurrence	Peritoneal Surfaces		126	Progressive Disease			1	423	1	423			1	126
TCGA-OR-A5J5	ACC	30	MALE	WHITE	Stage III	Adrenocortical carcinoma- Usual Type		2000		-11171	Dead	WITH TUMOR		365		Locoregional Recurrence	Other, specify	vena cava thrombus	50	Progressive Disease			1	365	1	365			1	50
TCGA-OR-A5J6	ACC	29	FEMALE	BLACK OR AFRICAN AMERICAN	Stage II	Adrenocortical carcinoma- Usual Type		2006		-10839	Alive	TUMOR FREE	2703							Complete Remission/Response			0	2703	0	2703	0	2703	0	2703
TCGA-OR-A5J7	ACC	30	FEMALE	WHITE	Stage III	Adrenocortical carcinoma- Usual Type		2009		-11279	Dead	WITH TUMOR		490		Locoregional Recurrence	Retroperitoneal lymph nodes		162	Progressive Disease			1	490	1	490			1	162
TCGA-OR-A5J8	ACC	66	MALE	WHITE	Stage III	Adrenocortical carcinoma- Usual Type		2011		-24266	Dead	WITH TUMOR		579		Locoregional Recurrence	Peritoneal Surfaces		530	Complete Remission/Response			1	579	1	579	1	530	1	530
TCGA-OR-A5J9	ACC	22	FEMALE	WHITE	Stage II	Adrenocortical carcinoma- Usual Type		2010		-8175	Alive	WITH TUMOR	1352			Distant Metastasis	Lung		414	Complete Remission/Response			0	1352	0	1352	1	414	1	414
TCGA-OR-A5JA	ACC	53	FEMALE	WHITE	Stage IV	Adrenocortical carcinoma- Usual Type		2004		-19436	Dead	WITH TUMOR		922									1	922	1	922			1	922
TCGA-OR-A5JB	ACC	52	MALE	WHITE	Stage IV	Adrenocortical carcinoma- Usual Type		2000		-19172	Dead			551									1	551		551			0	551
TCGA-OR-A5JC	ACC	37	MALE	WHITE		Adrenocortical carcinoma- Usual Type		2001		-13862	Dead			1750									1	1750		1750			0	1750
TCGA-OR-A5JD	ACC	57	FEMALE	WHITE	Stage II	Adrenocortical Carcinoma- Oncocytic Type		2005		-20989	Alive	TUMOR FREE	3038							Complete Remission/Response			0	3038	0	3038	0	3038	0	3038
TCGA-OR-A5JE	ACC	17	FEMALE	WHITE	Stage I	Adrenocortical carcinoma- Usual Type		2005		-6455	Dead	WITH TUMOR		2105		Locoregional Recurrence			477				1	2105	1	2105			1	477
TCGA-OR-A5JF	ACC	69	FEMALE	WHITE	Stage II	Adrenocortical carcinoma- Usual Type		2007		-25502	Alive	TUMOR FREE	2015							Complete Remission/Response			0	2015	0	2015	0	2015	0	2015
TCGA-OR-A5JG	ACC	61	MALE	WHITE	Stage IV	Adrenocortical carcinoma- Usual Type		2008		-22390	Dead	WITH TUMOR		541									1	541	1	541			1	541
TCGA-OR-A5JH	ACC	32	FEMALE	WHITE	Stage II	Adrenocortical Carcinoma- Oncocytic Type		2008		-11994	Alive	TUMOR FREE	2110							Complete Remission/Response			0	2110	0	2110	0	2110	0	2110
TCGA-OR-A5JI	ACC	22	MALE	WHITE	Stage I	Adrenocortical carcinoma- Usual Type		2008		-8177	Alive	TUMOR FREE	2331							Complete Remission/Response			0	2331	0	2331	0	2331	0	2331
TCGA-OR-A5JJ	ACC	65	MALE	WHITE	Stage IV	Adrenocortical carcinoma- Usual Type		2009		-24082	Dead	WITH TUMOR		490						Progressive Disease			1	490	1	490			1	490
TCGA-OR-A5JK	ACC	49	MALE	WHITE	Stage IV	Adrenocortical carcinoma- Usual Type		2009		-18214	Alive	TUMOR FREE	1497							Partial Remission/Response			0	1497	0	1497			0	1497
TCGA-OR-A5JL	ACC	36	FEMALE	WHITE	Stage I	Adrenocortical carcinoma- Usual Type		2009		-13155	Alive	TUMOR FREE	2056							Complete Remission/Response			0	2056	0	2056	0	2056	0	2056
TCGA-OR-A5JM	ACC	25	FEMALE	WHITE	Stage IV	Adrenocortical carcinoma- Usual Type		2011		-9359	Dead	WITH TUMOR		562		Distant Metastasis	Liver		72	Progressive Disease			1	562	1	562			1	72
TCGA-OR-A5JO	ACC	26	FEMALE	WHITE	Stage I	Adrenocortical carcinoma- Usual Type		2005		-9547	Alive	TUMOR FREE	1194							Complete Remission/Response			0	1194	0	1194	0	1194	0	1194
TCGA-OR-A5JP	ACC	40	MALE	WHITE	Stage II	Adrenocortical carcinoma- Usual Type		2012		-14667	Alive	TUMOR FREE	464							Complete Remission/Response			0	464	0	464	0	464	0	464
TCGA-OR-A5JQ	ACC	26	FEMALE	WHITE	Stage II	Adrenocortical Carcinoma- Myxoid Type		2006		-9667	Alive	TUMOR FREE	1103							Complete Remission/Response			0	1103	0	1103	0	1103	0	1103
TCGA-OR-A5JR	ACC	45	MALE	WHITE	Stage I	Adrenocortical carcinoma- Usual Type		2002		-16604	Alive	TUMOR FREE	3688							Complete Remission/Response			0	3688	0	3688	0	3688	0	3688
TCGA-OR-A5JS	ACC	65	FEMALE	WHITE	Stage II	Adrenocortical carcinoma- Usual Type		2011		-24017	Alive	WITH TUMOR	383			Distant Metastasis	Lung		166				0	383	0	383			1	166
TCGA-OR-A5JT	ACC	65	FEMALE	WHITE	Stage II	Adrenocortical carcinoma- Usual Type		2011		-23794	Alive	WITH TUMOR	907							Stable Disease			0	907	0	907			0	907
TCGA-OR-A5JU	ACC	58	FEMALE	WHITE	Stage III	Adrenocortical carcinoma- Usual Type		2010		-21292	Dead	WITH TUMOR		289		Distant Metastasis	Other, specify	Ovarian	268	Progressive Disease			1	289	1	289			1	268
TCGA-OR-A5JV	ACC	55	MALE	WHITE	Stage II	Adrenocortical carcinoma- Usual Type		2008		-20319	Alive	TUMOR FREE	2023			New Primary Tumor	Lymph Node(s)		953	Complete Remission/Response			0	2023	0	2023	0	2023	1	953
TCGA-OR-A5JW	ACC	47	MALE	WHITE	Stage II	Adrenocortical carcinoma- Usual Type		2008		-17513	Alive	TUMOR FREE	2202							Complete Remission/Response			0	2202	0	2202	0	2202	0	2202
TCGA-OR-A5JX	ACC	50	MALE	WHITE	Stage III	Adrenocortical carcinoma- Usual Type		2009		-18402	Alive	TUMOR FREE	950										0	950	0	950			0	950
TCGA-OR-A5JY	ACC	68	FEMALE	WHITE	Stage IV	Adrenocortical carcinoma- Usual Type		2011		-25190	Dead	WITH TUMOR		552		Distant Metastasis	Liver		75	Progressive Disease			1	552	1	552			1	75
TCGA-OR-A5JZ	ACC	60	MALE	WHITE	Stage II	Adrenocortical carcinoma- Usual Type		2011		-22218	Alive	WITH TUMOR	822			Distant Metastasis	Liver		247	Progressive Disease			0	822	0	822			1	247
TCGA-OR-A5K0	ACC	69	FEMALE	WHITE	Stage II	Adrenocortical carcinoma- Usual Type		2009		-25400	Alive	WITH TUMOR	1029			Distant Metastasis	Lung		659	Progressive Disease			0	1029	0	1029			1	659
TCGA-OR-A5K1	ACC	48	MALE	WHITE	Stage II	Adrenocortical carcinoma- Usual Type		2006		-17596	Alive	TUMOR FREE	3289			Locoregional Recurrence	Peritoneal Surfaces		826	Complete Remission/Response			0	3289	0	3289	1	826	1	826
TCGA-OR-A5K2	ACC	32	FEMALE	WHITE	Stage III	Adrenocortical carcinoma- Usual Type		2010		-11970	Dead	WITH TUMOR		994		Distant Metastasis	Lung		97	Progressive Disease			1	994	1	994			1	97
TCGA-OR-A5K3	ACC	53	MALE	WHITE	Stage II	Adrenocortical Carcinoma- Oncocytic Type		2005		-19375	Alive	TUMOR FREE	3465							Complete Remission/Response			0	3465	0	3465	0	3465	0	3465
TCGA-OR-A5K4	ACC	64	FEMALE	WHITE	Stage III	Adrenocortical carcinoma- Usual Type		2011		-23481	Alive	TUMOR FREE	1082							Complete Remission/Response			0	1082	0	1082	0	1082	0	1082
TCGA-OR-A5K5	ACC	59	FEMALE	WHITE	Stage III	Adrenocortical carcinoma- Usual Type		2012		-21907	Dead	WITH TUMOR		498		Distant Metastasis	Lung		108	Progressive Disease			1	498	1	498			1	108
TCGA-OR-A5K6	ACC	56	FEMALE	WHITE	Stage II	Adrenocortical carcinoma- Usual Type		2010		-20657	Alive	WITH TUMOR	1493			Distant Metastasis	Liver		391	Complete Remission/Response			0	1493	0	1493	1	391	1	391
TCGA-OR-A5K8	ACC	39	MALE	WHITE	Stage II	Adrenocortical carcinoma- Usual Type		2012		-14435	Alive	TUMOR FREE	749							Complete Remission/Response			0	749	0	749	0	749	0	749
TCGA-OR-A5K9	ACC	61	FEMALE	WHITE	Stage II	Adrenocortical carcinoma- Usual Type		2002		-22596	Dead	WITH TUMOR		344		Locoregional Recurrence	Peritoneal Surfaces		236				1	344	1	344			1	236
TCGA-OR-A5KB	ACC	61	FEMALE	WHITE	Stage II	Adrenocortical carcinoma- Usual Type		2011		-22550	Alive	WITH TUMOR	741			Distant Metastasis	Soft Tissue		214	Progressive Disease			0	741	0	741			1	214
TCGA-OR-A5KO	ACC	39	FEMALE	WHITE	Stage IV	Adrenocortical carcinoma- Usual Type		2009		-14606	Alive	WITH TUMOR	1414			Distant Metastasis	Lung		541	Progressive Disease			0	1414	0	1414			1	541
TCGA-OR-A5KP	ACC	45	FEMALE	WHITE	Stage II	Adrenocortical carcinoma- Usual Type		2006		-16702	Alive	TUMOR FREE	2777			Distant Metastasis	Liver		1250	Complete Remission/Response			0	2777	0	2777	1	1250	1	1250
TCGA-OR-A5KQ	ACC	20	FEMALE	WHITE	Stage II	Adrenocortical carcinoma- Usual Type		2006		-7459	Alive	TUMOR FREE	2677							Complete Remission/Response			0	2677	0	2677	0	2677	0	2677
TCGA-OR-A5KS	ACC	72	MALE	WHITE	Stage II	Adrenocortical carcinoma- Usual Type		2006		-26404	Alive	TUMOR FREE	2549							Complete Remission/Response			0	2549	0	2549	0	2549	0	2549
TCGA-OR-A5KT	ACC	44	FEMALE	WHITE	Stage I	Adrenocortical carcinoma- Usual Type		2006		-16217	Alive	TUMOR FREE	2895			Distant Metastasis	Other, specify	Pancreas	2099	Complete Remission/Response			0	2895	0	2895	1	2099	1	2099
TCGA-OR-A5KU	ACC	37	FEMALE	WHITE	Stage II	Adrenocortical carcinoma- Usual Type		2000		-13559	Alive	TUMOR FREE	4673							Complete Remission/Response			0	4673	0	4673	0	4673	0	4673
TCGA-OR-A5KV	ACC	17	FEMALE	WHITE	Stage III	Adrenocortical carcinoma- Usual Type		2003		-6250	Alive	TUMOR FREE	3878			Distant Metastasis	Lung		1116	Complete Remission/Response			0	3878	0	3878	1	1116	1	1116
TCGA-OR-A5KW	ACC	55	FEMALE	WHITE	Stage III	Adrenocortical carcinoma- Usual Type		2009		-20328	Alive	TUMOR FREE	2076							Complete Remission/Response			0	2076	0	2076	0	2076	0	2076
TCGA-OR-A5KX	ACC	25	FEMALE	WHITE	Stage III	Adrenocortical carcinoma- Usual Type		2010		-9298	Alive	WITH TUMOR	1364			Distant Metastasis	Bone		62	Progressive Disease			0	1364	0	1364			1	62
TCGA-OR-A5KY	ACC	23	FEMALE	WHITE	Stage IV	Adrenocortical carcinoma- Usual Type		2010		-8745	Dead	WITH TUMOR		391		Locoregional Recurrence	Peritoneal Surfaces		178	Progressive Disease			1	391	1	391			1	178
TCGA-OR-A5KZ	ACC	42	MALE	WHITE	Stage II	Adrenocortical carcinoma- Usual Type		2012		-15594	Dead	WITH TUMOR		125		Locoregional Recurrence	Other, specify	abdomen	36	Progressive Disease			1	125	1	125			1	36
TCGA-OR-A5L1	ACC	37	FEMALE	WHITE	Stage II	Adrenocortical carcinoma- Usual Type		2000		-13840	Alive	WITH TUMOR	1781			Distant Metastasis	Bone		685	Complete Remission/Response			0	1781	0	1781	1	685	1	685
TCGA-OR-A5L2	ACC	83	FEMALE	WHITE	Stage II	Adrenocortical carcinoma- Usual Type		2001		-30535	Dead	TUMOR FREE		1852						Complete Remission/Response			1	1852	0	1852	0	1852	0	1852
TCGA-OR-A5L3	ACC	67	FEMALE	WHITE	Stage I	Adrenocortical carcinoma- Usual Type		2000		-24763	Alive	TUMOR FREE	4628							Complete Remission/Response			0	4628	0	4628	0	4628	0	4628
TCGA-OR-A5L4	ACC	48	FEMALE	WHITE	Stage III	Adrenocortical carcinoma- Usual Type		2011		-17819	Alive	TUMOR FREE	967							Complete Remission/Response			0	967	0	967	0	967	0	967
TCGA-OR-A5L5	ACC	77	FEMALE	WHITE	Stage I	Adrenocortical carcinoma- Usual Type		2010		-28270	Alive	TUMOR FREE	1317							Complete Remission/Response			0	1317	0	1317	0	1317	0	1317
TCGA-OR-A5L6	ACC	60	MALE	WHITE	Stage II	Adrenocortical carcinoma- Usual Type		2011		-22057	Alive	TUMOR FREE	861							Complete Remission/Response			0	861	0	861	0	861	0	861
TCGA-OR-A5L8	ACC	36	FEMALE	WHITE	Stage II	Adrenocortical carcinoma- Usual Type		2011		-13472	Alive	TUMOR FREE	885							Complete Remission/Response			0	885	0	885	0	885	0	885
TCGA-OR-A5L9	ACC	53	FEMALE	WHITE	Stage II	Adrenocortical carcinoma- Usual Type		2011		-19526	Alive	TUMOR FREE	871							Complete Remission/Response			0	871	0	871	0	871	0	871
TCGA-OR-A5LA	ACC	52	FEMALE	WHITE	Stage II	Adrenocortical carcinoma- Usual Type		2012		-19242	Alive	TUMOR FREE	719							Complete Remission/Response			0	719	0	719	0	719	0	719
TCGA-OR-A5LB	ACC	59	MALE	WHITE	Stage IV	Adrenocortical carcinoma- Usual Type		2006		-21565	Dead	WITH TUMOR		1204		Distant Metastasis	Liver		611	Progressive Disease			1	1204	1	1204			1	611
TCGA-OR-A5LC	ACC	71	FEMALE	WHITE	Stage IV	Adrenocortical carcinoma- Usual Type		2011		-26084	Dead	WITH TUMOR		159		Distant Metastasis	Lung		50	Progressive Disease			1	159	1	159			1	50
TCGA-OR-A5LD	ACC	52	MALE	WHITE	Stage III	Adrenocortical carcinoma- Usual Type		1998		-19111	Dead	WITH TUMOR		1197		Distant Metastasis	Lung		444				1	1197	1	1197			1	444
TCGA-OR-A5LE	ACC	14	MALE	WHITE	Stage II	Adrenocortical carcinoma- Usual Type		1997		-5383	Dead	WITH TUMOR		662		Locoregional Recurrence	Peritoneal Surfaces		265				1	662	1	662			1	265
TCGA-OR-A5LF	ACC	74	FEMALE	WHITE	Stage III	Adrenocortical carcinoma- Usual Type		2002		-27179	Dead	TUMOR FREE		445						Complete Remission/Response			1	445	0	445	0	445	0	445
TCGA-OR-A5LG	ACC	46	MALE	WHITE	Stage III	Adrenocortical carcinoma- Usual Type		2008		-16875	Alive	WITH TUMOR	1589			Distant Metastasis	Lung		1393	Complete Remission/Response			0	1589	0	1589	1	1393	1	1393
TCGA-OR-A5LH	ACC	36	FEMALE	WHITE	Stage II	Adrenocortical carcinoma- Usual Type		2005		-13182	Dead	WITH TUMOR		2385						Progressive Disease			1	2385	1	2385			1	2385
TCGA-OR-A5LI	ACC	42	FEMALE	WHITE	Stage IV	Adrenocortical carcinoma- Usual Type		1998		-15536	Dead	WITH TUMOR		436		Distant Metastasis	Bone		61	Progressive Disease			1	436	1	436			1	61
TCGA-OR-A5LJ	ACC	54	FEMALE	WHITE	Stage IV	Adrenocortical carcinoma- Usual Type		2005		-20069	Dead	WITH TUMOR		1105		Distant Metastasis	Lung		98	Progressive Disease			1	1105	1	1105			1	98
TCGA-OR-A5LK	ACC	62	MALE	[Not Evaluated]	Stage II	Adrenocortical Carcinoma- Oncocytic Type		2007		-22919	Alive	TUMOR FREE	2740							Complete Remission/Response			0	2740	0	2740	0	2740	0	2740
TCGA-OR-A5LL	ACC	75	FEMALE	[Not Evaluated]	Stage II	Adrenocortical carcinoma- Usual Type		2007		-27607	Dead	WITH TUMOR		1613		Distant Metastasis	Liver		213	Complete Remission/Response			1	1613	1	1613	1	213	1	213
TCGA-OR-A5LM	ACC	23	MALE	[Not Evaluated]	Stage II	Adrenocortical carcinoma- Usual Type		2008		-8735	Alive	TUMOR FREE	1858							Complete Remission/Response			0	1858	0	1858	0	1858	0	1858
TCGA-OR-A5LN	ACC	31	FEMALE	[Not Evaluated]	Stage II	Adrenocortical carcinoma- Usual Type		2008		-11414	Alive	TUMOR FREE	2342							Complete Remission/Response			0	2342	0	2342	0	2342	0	2342
TCGA-OR-A5LO	ACC	61	FEMALE	[Not Evaluated]	Stage II	Adrenocortical carcinoma- Usual Type		2008		-22370	Dead	WITH TUMOR		2405		Distant Metastasis	Lung		153	Complete Remission/Response			1	2405	1	2405	1	153	1	153
TCGA-OR-A5LP	ACC	37	FEMALE	[Not Evaluated]	Stage II	Adrenocortical carcinoma- Usual Type		2009		-13574	Alive	TUMOR FREE	1857							Complete Remission/Response			0	1857	0	1857	0	1857	0	1857
TCGA-OR-A5LR	ACC	30	FEMALE	[Not Evaluated]	Stage II	Adrenocortical carcinoma- Usual Type		2011		-11261	Alive	TUMOR FREE	853							Complete Remission/Response			0	853	0	853	0	853	0	853
TCGA-OR-A5LS	ACC	34	FEMALE	[Not Evaluated]	Stage II	Adrenocortical carcinoma- Usual Type		2011		-12663	Alive	TUMOR FREE	1096							Complete Remission/Response			0	1096	0	1096	0	1096	0	1096
TCGA-OR-A5LT	ACC	57	MALE	[Not Evaluated]	Stage III	Adrenocortical carcinoma- Usual Type		2012		-21032	Alive	TUMOR FREE	549							Complete Remission/Response			0	549	0	549	0	549	0	549
TCGA-OU-A5PI	ACC	53	FEMALE	WHITE	Stage IV	Adrenocortical carcinoma- Usual Type		2011		-19492	Alive	WITH TUMOR	1171			Distant Metastasis	Lung		351	Stable Disease			0	1171	0	1171			1	351
TCGA-P6-A5OF	ACC	55	FEMALE	WHITE	Stage III	Adrenocortical carcinoma- Usual Type		2010		-20106	Dead	WITH TUMOR		207		Distant Metastasis	Lung		143				1	207	1	207			1	143
TCGA-P6-A5OG	ACC	45	FEMALE	WHITE	Stage IV	Adrenocortical carcinoma- Usual Type		2011		-16659	Dead	WITH TUMOR		383		Distant Metastasis	Lung		11	Complete Remission/Response			1	383	1	383			1	11
TCGA-P6-A5OH	ACC	59	FEMALE	WHITE	Stage IV	Adrenocortical carcinoma- Usual Type		2010		-21627	Dead	WITH TUMOR		0									1	0	1	0			1	0
TCGA-PA-A5YG	ACC	51	MALE	WHITE	Stage II	Adrenocortical carcinoma- Usual Type		2012		-18926	Alive	TUMOR FREE	756							Complete Remission/Response			0	756	0	756	0	756	0	756
TCGA-PK-A5H8	ACC	42	MALE	WHITE	Stage II	Adrenocortical carcinoma- Usual Type		2004		-15373	Alive	TUMOR FREE	3623							Complete Remission/Response			0	3623	0	3623	0	3623	0	3623
TCGA-PK-A5H9	ACC	27	FEMALE	ASIAN	Stage II	Adrenocortical carcinoma- Usual Type		2012		-10173	Alive	TUMOR FREE	616							Complete Remission/Response			0	616	0	616	0	616	0	616
TCGA-PK-A5HA	ACC	63	MALE		Stage I	Adrenocortical carcinoma- Usual Type		2011		-23345	Alive	TUMOR FREE	1201							Complete Remission/Response			0	1201	0	1201	0	1201	0	1201
TCGA-PK-A5HB	ACC	63	MALE			Adrenocortical carcinoma- Usual Type		2003		-23293	Alive	WITH TUMOR	1293			Distant Metastasis	Lung		213				0	1293	0	1293			1	213
TCGA-PK-A5HC	ACC	44	FEMALE	ASIAN	Stage III	Adrenocortical carcinoma- Usual Type		2011		-16182	Alive	WITH TUMOR	679			Distant Metastasis	Lung		131	Complete Remission/Response			0	679	0	679	1	131	1	131
TCGA-2F-A9KO	BLCA	63	MALE	WHITE	Stage IV	Muscle invasive urothelial carcinoma (pT2 or above)	High Grade	2008		-23323	Dead	WITH TUMOR		734		Distant Metastasis	Liver		651	Progressive Disease			1	734	1	734			1	651
TCGA-2F-A9KP	BLCA	66	MALE	WHITE	Stage IV	Muscle invasive urothelial carcinoma (pT2 or above)	High Grade	2011		-24428	Dead	WITH TUMOR		364		Distant Metastasis	Liver		343	Progressive Disease			1	364	1	364			1	343
TCGA-2F-A9KQ	BLCA	69	MALE	WHITE	Stage III	Muscle invasive urothelial carcinoma (pT2 or above)	High Grade	2007		-25259	Alive	TUMOR FREE	2886							Complete Remission/Response			0	2886	0	2886	0	2886	0	2886
TCGA-2F-A9KR	BLCA	59	FEMALE	[Not Evaluated]	Stage III	Muscle invasive urothelial carcinoma (pT2 or above)	High Grade	2000		-21848	Dead	WITH TUMOR		3183		Distant Metastasis	Lung		3086	Complete Remission/Response			1	3183	1	3183	1	3086	1	3086
TCGA-2F-A9KT	BLCA	83	MALE	WHITE	Stage II	Muscle invasive urothelial carcinoma (pT2 or above)	High Grade	2006		-30520	Alive	TUMOR FREE	3314							Complete Remission/Response			0	3314	0	3314	0	3314	0	3314
TCGA-2F-A9KW	BLCA	67	FEMALE	WHITE	Stage III	Muscle invasive urothelial carcinoma (pT2 or above)	High Grade	2013		-24703	Dead	WITH TUMOR		254		Distant Metastasis	Bone		85	Stable Disease			1	254	1	254			1	85
TCGA-4Z-AA7M	BLCA	65	MALE	WHITE	Stage III	Muscle invasive urothelial carcinoma (pT2 or above)	High Grade	2013		-23817	Alive	TUMOR FREE	495							Complete Remission/Response			0	495	0	495	0	495	0	495
TCGA-4Z-AA7N	BLCA	65	MALE	WHITE	Stage III	Muscle invasive urothelial carcinoma (pT2 or above)	High Grade	2010		-24090	Dead	TUMOR FREE		1367						Complete Remission/Response			1	1367	0	1367	0	1367	0	1367
TCGA-4Z-AA7O	BLCA	64	MALE	BLACK OR AFRICAN AMERICAN	Stage II	Muscle invasive urothelial carcinoma (pT2 or above)	High Grade	2013		-23645	Alive	TUMOR FREE	512							Complete Remission/Response			0	512	0	512	0	512	0	512
TCGA-4Z-AA7Q	BLCA	79	MALE	WHITE	Stage III	Muscle invasive urothelial carcinoma (pT2 or above)	High Grade	2012		-28981	Dead	TUMOR FREE		510									1	510	0	510			0	510
TCGA-4Z-AA7R	BLCA	73	MALE	BLACK OR AFRICAN AMERICAN	Stage IV	Muscle invasive urothelial carcinoma (pT2 or above)	High Grade	2010		-26781	Dead	WITH TUMOR		522		Locoregional (Urothelial tumor event)	Lymph Node Only		353	Partial Remission/Response			1	522	1	522			1	353
TCGA-4Z-AA7S	BLCA	66	MALE	BLACK OR AFRICAN AMERICAN	Stage III	Muscle invasive urothelial carcinoma (pT2 or above)	High Grade	2010		-24111	Dead	TUMOR FREE		1064									1	1064	0	1064			0	1064
TCGA-4Z-AA7W	BLCA	55	MALE	WHITE	Stage II	Muscle invasive urothelial carcinoma (pT2 or above)	High Grade	2012		-20424	Alive	WITH TUMOR	840			Locoregional (Urothelial tumor event)	Other, specify	Rectum	760	Complete Remission/Response			0	840	0	840	1	760	1	760
TCGA-4Z-AA7Y	BLCA	60	MALE	WHITE	Stage II	Muscle invasive urothelial carcinoma (pT2 or above)	High Grade	2010		-22056	Alive	TUMOR FREE	1522							Complete Remission/Response			0	1522	0	1522	0	1522	0	1522
TCGA-4Z-AA80	BLCA	73	MALE	WHITE	Stage II	Muscle invasive urothelial carcinoma (pT2 or above)	High Grade	2012		-26873	Dead	TUMOR FREE		19									1	19	0	19			0	19
TCGA-4Z-AA81	BLCA	80	MALE	WHITE	Stage II	Muscle invasive urothelial carcinoma (pT2 or above)	High Grade	2010		-29457	Dead	TUMOR FREE		1270						Complete Remission/Response			1	1270	0	1270	0	1270	0	1270
TCGA-4Z-AA82	BLCA	59	MALE	BLACK OR AFRICAN AMERICAN	Stage IV	Muscle invasive urothelial carcinoma (pT2 or above)	High Grade	2010		-21893	Dead	WITH TUMOR		1556		Distant Metastasis	Bone		1150	Complete Remission/Response			1	1556	1	1556			1	1150
TCGA-4Z-AA83	BLCA	52	MALE	WHITE	Stage II	Muscle invasive urothelial carcinoma (pT2 or above)	High Grade	2009		-19280	Alive	TUMOR FREE	2024							Complete Remission/Response			0	2024	0	2024	0	2024	0	2024
TCGA-4Z-AA84	BLCA	61	MALE	WHITE	Stage IV	Muscle invasive urothelial carcinoma (pT2 or above)	High Grade	2008		-22397	Alive	WITH TUMOR	460							Progressive Disease			0	460	0	460			0	460
TCGA-4Z-AA86	BLCA	66	MALE	BLACK OR AFRICAN AMERICAN	Stage IV	Muscle invasive urothelial carcinoma (pT2 or above)	High Grade	2009		-24465	Dead	WITH TUMOR		311		Locoregional (Urothelial tumor event)	Other, specify	Pelvis	136	Complete Remission/Response			1	311	1	311			1	136
TCGA-4Z-AA87	BLCA	72	MALE	BLACK OR AFRICAN AMERICAN	Stage III	Muscle invasive urothelial carcinoma (pT2 or above)	High Grade	2010		-26430	Alive	WITH TUMOR	1454			Distant Metastasis	Bone		221				0	1454	0	1454			1	221
TCGA-4Z-AA89	BLCA	60	MALE	WHITE	Stage IV	Muscle invasive urothelial carcinoma (pT2 or above)	High Grade	2011		-22271	Alive	WITH TUMOR	1029			New Primary Tumor	Lung		648	Complete Remission/Response			0	1029	0	1029			1	648
TCGA-5N-A9KI	BLCA	76	FEMALE	WHITE	Stage III	Muscle invasive urothelial carcinoma (pT2 or above)	High Grade	2011		-27777	Dead	TUMOR FREE		76						Complete Remission/Response			1	76	0	76	0	76	0	76
TCGA-5N-A9KM	BLCA	73	FEMALE	WHITE	Stage III	Muscle invasive urothelial carcinoma (pT2 or above)	High Grade	2012		-26906	Dead	WITH TUMOR		530					276	Complete Remission/Response			1	530	1	530	1	276	1	276
TCGA-BL-A0C8	BLCA	73	MALE	WHITE	Stage I		High Grade	2009		-26819	Alive		1219			Locoregional (Urothelial tumor event)	Bladder		630	Complete Remission/Response			0	1219	0	1219	1	630	1	630
TCGA-BL-A13I	BLCA	57	FEMALE	WHITE	Stage III	Muscle invasive urothelial carcinoma (pT2 or above)	High Grade	2010		-20885	Dead	WITH TUMOR		223		Metastatic			216	Progressive Disease			1	223	1	223			1	216
TCGA-BL-A13J	BLCA	65	MALE	WHITE	Stage IV	Muscle invasive urothelial carcinoma (pT2 or above)	High Grade	2010		-23927	Dead	WITH TUMOR		81						Stable Disease			1	81	1	81			1	81
TCGA-BL-A3JM	BLCA	62	MALE	WHITE	Stage III	Muscle invasive urothelial carcinoma (pT2 or above)	High Grade	2010		-23000	Dead	WITH TUMOR		205		Metastatic	Bone		111	Progressive Disease			1	205	1	205			1	111
TCGA-BL-A5ZZ	BLCA	80	FEMALE	WHITE	Stage III	Muscle invasive urothelial carcinoma (pT2 or above)	High Grade	2012		-29247	Alive	WITH TUMOR	377			Distant Metastasis	Lung		242	Complete Remission/Response			0	377	0	377	1	242	1	242
TCGA-BT-A0S7	BLCA	75	MALE	WHITE	Stage III	Muscle invasive urothelial carcinoma (pT2 or above)	High Grade	2007		-27533	Dead	WITH TUMOR		200						Progressive Disease			1	200	1	200			1	200
TCGA-BT-A0YX	BLCA	70	FEMALE	WHITE	Stage III	Muscle invasive urothelial carcinoma (pT2 or above)	High Grade	2009		-25570	Dead	WITH TUMOR		400		Metastatic	Other, specify	lower abdominal wall and right pelvis	326	Progressive Disease			1	400	1	400			1	326
TCGA-BT-A20J	BLCA	75	MALE	WHITE	Stage II	Muscle invasive urothelial carcinoma (pT2 or above)	High Grade	1999		-27646	Dead	WITH TUMOR		579		Distant Metastasis	Other, specify	Adrenal	254	Progressive Disease			1	579	1	579			1	254
TCGA-BT-A20N	BLCA	72	MALE		Stage III	Muscle invasive urothelial carcinoma (pT2 or above)	High Grade	2003		-26456	Dead	WITH TUMOR		795						Progressive Disease			1	795	1	795			1	795
TCGA-BT-A20O	BLCA	75	MALE	WHITE	Stage III	Muscle invasive urothelial carcinoma (pT2 or above)	High Grade	2003		-27534	Dead	WITH TUMOR		370		Locoregional (Urothelial tumor event)	Lymph Node Only		315	Progressive Disease			1	370	1	370			1	315
TCGA-BT-A20P	BLCA	81	FEMALE	WHITE	Stage III	Muscle invasive urothelial carcinoma (pT2 or above)	High Grade	2005		-29634	Dead			544									1	544		544			0	544
TCGA-BT-A20Q	BLCA	73	MALE	WHITE	Stage IV	Muscle invasive urothelial carcinoma (pT2 or above)	High Grade	2006		-26778	Dead	WITH TUMOR		593						Progressive Disease			1	593	1	593			1	593
TCGA-BT-A20R	BLCA	79	FEMALE	WHITE	Stage IV	Muscle invasive urothelial carcinoma (pT2 or above)	High Grade	2006		-28987	Dead			154									1	154		154			0	154
TCGA-BT-A20T	BLCA	63	MALE	WHITE	Stage IV	Muscle invasive urothelial carcinoma (pT2 or above)	High Grade	2007		-23220	Dead	WITH TUMOR		453		Distant Metastasis	Liver		314	Progressive Disease			1	453	1	453			1	314
TCGA-BT-A20U	BLCA	70	FEMALE	WHITE	Stage III	Muscle invasive urothelial carcinoma (pT2 or above)	High Grade	2008		-25761	Dead	TUMOR FREE		455						Complete Remission/Response			1	455	0	455	0	455	0	455
TCGA-BT-A20V	BLCA	59	FEMALE	BLACK OR AFRICAN AMERICAN	Stage IV	Muscle invasive urothelial carcinoma (pT2 or above)	High Grade	2008		-21551	Dead			154									1	154		154			0	154
TCGA-BT-A20W	BLCA	71	MALE	WHITE	Stage II	Muscle invasive urothelial carcinoma (pT2 or above)	High Grade	2009		-26078	Dead	TUMOR FREE		254						Complete Remission/Response			1	254	0	254	0	254	0	254
TCGA-BT-A20X	BLCA	56	MALE	WHITE	Stage IV	Muscle invasive urothelial carcinoma (pT2 or above)	High Grade	2009		-20519	Dead	WITH TUMOR		251						Progressive Disease			1	251	1	251			1	251
TCGA-BT-A2LA	BLCA	54	MALE	WHITE	Stage III	Muscle invasive urothelial carcinoma (pT2 or above)	High Grade	2010		-20032	Alive	TUMOR FREE	522							Complete Remission/Response			0	522	0	522	0	522	0	522
TCGA-BT-A2LB	BLCA	73	FEMALE	WHITE	Stage III	Muscle invasive urothelial carcinoma (pT2 or above)	High Grade	2010		-26846	Dead	TUMOR FREE		492						Complete Remission/Response			1	492	0	492	0	492	0	492
TCGA-BT-A2LD	BLCA	78	FEMALE	WHITE	Stage IV	Muscle invasive urothelial carcinoma (pT2 or above)	High Grade	2011		-28673	Dead	WITH TUMOR		623		Distant Metastasis	Other, specify	brain and spinal cord	555	Progressive Disease			1	623	1	623			1	555
TCGA-BT-A3PH	BLCA	76	MALE	WHITE	Stage IV	Muscle invasive urothelial carcinoma (pT2 or above)	High Grade	2010		-28030	Dead	WITH TUMOR		142						Progressive Disease			1	142	1	142			1	142
TCGA-BT-A3PJ	BLCA	76	MALE	WHITE	Stage III	Muscle invasive urothelial carcinoma (pT2 or above)	High Grade	2011		-27821	Alive	TUMOR FREE	789							Complete Remission/Response			0	789	0	789	0	789	0	789
TCGA-BT-A3PK	BLCA	80	MALE	WHITE	Stage II	Muscle invasive urothelial carcinoma (pT2 or above)	High Grade	2011		-29314	Dead	WITH TUMOR		303						Stable Disease			1	303	1	303			1	303
TCGA-BT-A42B	BLCA	59	MALE	WHITE	Stage IV	Muscle invasive urothelial carcinoma (pT2 or above)	High Grade	2011		-21788	Dead	WITH TUMOR		534						Partial Remission/Response			1	534	1	534			1	534
TCGA-BT-A42C	BLCA	64	MALE	WHITE	Stage II	Muscle invasive urothelial carcinoma (pT2 or above)	High Grade	2011		-23584	Alive	TUMOR FREE	873							Complete Remission/Response			0	873	0	873	0	873	0	873
TCGA-BT-A42E	BLCA	74	MALE	WHITE	Stage III	Muscle invasive urothelial carcinoma (pT2 or above)	High Grade	2012		-27045	Alive	TUMOR FREE	1108							Complete Remission/Response			0	1108	0	1108	0	1108	0	1108
TCGA-BT-A42F	BLCA	64	MALE	WHITE	Stage IV	Muscle invasive urothelial carcinoma (pT2 or above)	High Grade	2011		-23713	Alive	TUMOR FREE	864							Complete Remission/Response			0	864	0	864			0	864
TCGA-C4-A0EZ	BLCA	69	FEMALE		Stage IV	Muscle invasive urothelial carcinoma (pT2 or above)	High Grade	2006		-25202	Dead	WITH TUMOR		273						Partial Remission/Response			1	273	1	273			1	273
TCGA-C4-A0F0	BLCA	60	MALE		Stage II	Muscle invasive urothelial carcinoma (pT2 or above)	High Grade	2007		-22068	Alive	TUMOR FREE	59										0	59	0	59			0	59
TCGA-C4-A0F1	BLCA	71	MALE		Stage III	Muscle invasive urothelial carcinoma (pT2 or above)	High Grade	2006		-26178	Alive	TUMOR FREE	89										0	89	0	89			0	89
TCGA-C4-A0F6	BLCA	82	FEMALE		Stage III	Muscle invasive urothelial carcinoma (pT2 or above)	High Grade	2008		-29951	Alive	TUMOR FREE	700										0	700	0	700			0	700
TCGA-C4-A0F7	BLCA	77	MALE		Stage IV	Muscle invasive urothelial carcinoma (pT2 or above)	High Grade	2008		-28428	Dead	WITH TUMOR		62									1	62	1	62			1	62
TCGA-CF-A1HR	BLCA	62	MALE	ASIAN	Stage III	Muscle invasive urothelial carcinoma (pT2 or above)	High Grade	2010		-22777	Alive	WITH TUMOR	389			Distant Metastasis	Liver		294	Complete Remission/Response			0	389	0	389	1	294	1	294
TCGA-CF-A1HS	BLCA	75	FEMALE	ASIAN	Stage III	Muscle invasive urothelial carcinoma (pT2 or above)	High Grade	2010		-27565	Alive	WITH TUMOR	382			Distant Metastasis	Other, specify	Pelvis	133	Complete Remission/Response			0	382	0	382	1	133	1	133
TCGA-CF-A27C	BLCA	52	MALE	ASIAN	Stage III	Muscle invasive urothelial carcinoma (pT2 or above)	High Grade	2011		-19270	Alive	TUMOR FREE	425							Complete Remission/Response			0	425	0	425	0	425	0	425
TCGA-CF-A3MF	BLCA	34	MALE	ASIAN	Stage III	Muscle invasive urothelial carcinoma (pT2 or above)	Low Grade	2011		-12557	Alive	TUMOR FREE	383							Complete Remission/Response			0	383	0	383	0	383	0	383
TCGA-CF-A3MG	BLCA	48	MALE	ASIAN	Stage II	Muscle invasive urothelial carcinoma (pT2 or above)	Low Grade	2011		-17600	Alive	TUMOR FREE	369							Complete Remission/Response			0	369	0	369	0	369	0	369
TCGA-CF-A3MH	BLCA	75	MALE	ASIAN	Stage II	Muscle invasive urothelial carcinoma (pT2 or above)	Low Grade	2011		-27458	Alive	TUMOR FREE	398							Complete Remission/Response			0	398	0	398	0	398	0	398
TCGA-CF-A3MI	BLCA	62	MALE	ASIAN	Stage II	Muscle invasive urothelial carcinoma (pT2 or above)	Low Grade	2011		-22716	Alive	TUMOR FREE	370							Complete Remission/Response			0	370	0	370	0	370	0	370
TCGA-CF-A47S	BLCA	41	MALE	ASIAN	Stage II	Muscle invasive urothelial carcinoma (pT2 or above)	Low Grade	2011		-15225	Alive	TUMOR FREE	333							Complete Remission/Response			0	333	0	333	0	333	0	333
TCGA-CF-A47T	BLCA	58	FEMALE	ASIAN	Stage II	Muscle invasive urothelial carcinoma (pT2 or above)	Low Grade	2011		-21347	Dead	WITH TUMOR		385		Distant Metastasis	Bone		139	Complete Remission/Response			1	385	1	385	1	139	1	139
TCGA-CF-A47V	BLCA	52	MALE	ASIAN	Stage II	Muscle invasive urothelial carcinoma (pT2 or above)	High Grade	2012		-19265	Alive	TUMOR FREE	379							Complete Remission/Response			0	379	0	379	0	379	0	379
TCGA-CF-A47W	BLCA	42	MALE	ASIAN	Stage II	Muscle invasive urothelial carcinoma (pT2 or above)	Low Grade	2012		-15497	Alive	TUMOR FREE	368							Complete Remission/Response			0	368	0	368	0	368	0	368
TCGA-CF-A47X	BLCA	60	MALE	ASIAN	Stage II	Muscle invasive urothelial carcinoma (pT2 or above)	Low Grade	2012		-22200	Alive	TUMOR FREE	384							Complete Remission/Response			0	384	0	384	0	384	0	384
TCGA-CF-A47Y	BLCA	55	MALE	ASIAN	Stage II	Muscle invasive urothelial carcinoma (pT2 or above)	Low Grade	2012		-20432	Alive	TUMOR FREE	373							Complete Remission/Response			0	373	0	373	0	373	0	373
TCGA-CF-A5U8	BLCA	59	MALE	ASIAN	Stage II	Muscle invasive urothelial carcinoma (pT2 or above)	Low Grade	2012		-21734	Alive	TUMOR FREE	399							Complete Remission/Response			0	399	0	399	0	399	0	399
TCGA-CF-A5UA	BLCA	67	MALE	ASIAN	Stage II	Muscle invasive urothelial carcinoma (pT2 or above)	Low Grade	2012		-24625	Alive	TUMOR FREE	365							Complete Remission/Response			0	365	0	365	0	365	0	365
TCGA-CF-A7I0	BLCA	54	MALE	ASIAN	Stage II	Muscle invasive urothelial carcinoma (pT2 or above)	Low Grade	2013		-20059	Alive	TUMOR FREE	368							Complete Remission/Response			0	368	0	368	0	368	0	368
TCGA-CF-A8HX	BLCA	55	FEMALE	ASIAN	Stage II	Muscle invasive urothelial carcinoma (pT2 or above)	High Grade	2013		-20259	Alive	TUMOR FREE	345							Complete Remission/Response			0	345	0	345	0	345	0	345
TCGA-CF-A8HY	BLCA	59	MALE	ASIAN	Stage II	Muscle invasive urothelial carcinoma (pT2 or above)	High Grade	2013		-21636	Alive	TUMOR FREE	345							Complete Remission/Response			0	345	0	345	0	345	0	345
TCGA-CF-A9FF	BLCA	52	MALE	ASIAN	Stage II	Muscle invasive urothelial carcinoma (pT2 or above)	High Grade	2013		-19195	Alive	TUMOR FREE	361							Complete Remission/Response			0	361	0	361	0	361	0	361
TCGA-CF-A9FH	BLCA	85	MALE	ASIAN	Stage II	Muscle invasive urothelial carcinoma (pT2 or above)	Low Grade	2013		-31236	Alive	TUMOR FREE	-64							Complete Remission/Response			0	0	0	0	0	0	0	0
TCGA-CF-A9FL	BLCA	85	MALE	ASIAN	Stage III	Muscle invasive urothelial carcinoma (pT2 or above)	High Grade	2013		-31099	Dead	WITH TUMOR		565		Locoregional (Urothelial tumor event)			322	Complete Remission/Response			1	565	1	565	1	322	1	322
TCGA-CF-A9FM	BLCA	50	MALE	ASIAN	Stage I		High Grade	2013		-18445	Alive	TUMOR FREE	398							Complete Remission/Response			0	398	0	398	0	398	0	398
TCGA-CU-A0YN	BLCA	60	MALE	WHITE	Stage III	Muscle invasive urothelial carcinoma (pT2 or above)	High Grade	2005		-21927	Dead			393									1	393		393			0	393
TCGA-CU-A0YO	BLCA	84	MALE	WHITE	Stage IV	Muscle invasive urothelial carcinoma (pT2 or above)	High Grade	2009		-30817	Dead	WITH TUMOR		149		Metastatic	Other, specify	peritoneum	118	Complete Remission/Response			1	149	1	149			1	118
TCGA-CU-A0YR	BLCA	83	MALE	WHITE	Stage IV	Muscle invasive urothelial carcinoma (pT2 or above)	High Grade	2010		-30674	Dead	WITH TUMOR		460		Metastatic	Lymph Node Only		219	Complete Remission/Response			1	460	1	460			1	219
TCGA-CU-A3KJ	BLCA	75	MALE	WHITE	Stage III	Muscle invasive urothelial carcinoma (pT2 or above)	High Grade	2011		-27692	Alive	WITH TUMOR	562			Distant Metastasis	Lung		166	Progressive Disease			0	562	0	562			1	166
TCGA-CU-A3QU	BLCA	58	MALE	WHITE	Stage IV	Muscle invasive urothelial carcinoma (pT2 or above)	High Grade	2011		-21233	Alive	TUMOR FREE	158							Complete Remission/Response			0	158	0	158			0	158
TCGA-CU-A3YL	BLCA	67	MALE	WHITE	Stage III	Muscle invasive urothelial carcinoma (pT2 or above)	High Grade	2011		-24524	Alive	TUMOR FREE	906			Distant Metastasis	Lung		370	Complete Remission/Response			0	906	0	906	1	370	1	370
TCGA-CU-A5W6	BLCA	70	MALE	WHITE	Stage III	Muscle invasive urothelial carcinoma (pT2 or above)	High Grade	2012		-25706	Dead	TUMOR FREE		56						Complete Remission/Response			1	56	0	56	0	56	0	56
TCGA-CU-A72E	BLCA	76	MALE	WHITE	Stage IV	Muscle invasive urothelial carcinoma (pT2 or above)	High Grade	2013		-27963	Dead	WITH TUMOR		413		New Primary Tumor	Lymph Node Only		256	Partial Remission/Response			1	413	1	413			1	256
TCGA-DK-A1A3	BLCA	60	MALE	WHITE	Stage IV	Muscle invasive urothelial carcinoma (pT2 or above)	High Grade	2010		-22235	Dead	WITH TUMOR		665									1	665	1	665			1	665
TCGA-DK-A1A5	BLCA	79	MALE	WHITE	Stage II	Muscle invasive urothelial carcinoma (pT2 or above)	High Grade	2010		-29111	Dead	TUMOR FREE		65						Complete Remission/Response			1	65	0	65	0	65	0	65
TCGA-DK-A1A6	BLCA	53	MALE	WHITE	Stage IV	Muscle invasive urothelial carcinoma (pT2 or above)	High Grade	2008		-19554	Alive	TUMOR FREE	2020							Complete Remission/Response			0	2020	0	2020			0	2020
TCGA-DK-A1A7	BLCA	67	FEMALE	WHITE	Stage IV	Muscle invasive urothelial carcinoma (pT2 or above)	High Grade	2010		-24499	Alive	WITH TUMOR	560			Metastatic	Lung		112				0	560	0	560			1	112
TCGA-DK-A1AA	BLCA	57	MALE	WHITE	Stage III	Muscle invasive urothelial carcinoma (pT2 or above)	High Grade	2010		-21093	Alive	TUMOR FREE	578							Complete Remission/Response			0	578	0	578	0	578	0	578
TCGA-DK-A1AB	BLCA	74	FEMALE	WHITE	Stage IV	Muscle invasive urothelial carcinoma (pT2 or above)	High Grade	2010		-27126	Dead			508		Metastatic	Lung		364	Progressive Disease			1	508		508			1	364
TCGA-DK-A1AC	BLCA	72	MALE	WHITE	Stage III	Muscle invasive urothelial carcinoma (pT2 or above)	High Grade	2000		-26307	Alive	TUMOR FREE	3981							Complete Remission/Response			0	3981	0	3981	0	3981	0	3981
TCGA-DK-A1AD	BLCA	69	MALE	WHITE	Stage IV	Muscle invasive urothelial carcinoma (pT2 or above)	High Grade	2002		-25317	Alive	TUMOR FREE	3420										0	3420	0	3420			0	3420
TCGA-DK-A1AE	BLCA	84	MALE	WHITE	Stage III	Muscle invasive urothelial carcinoma (pT2 or above)	High Grade	2010		-30707	Alive	WITH TUMOR	491			Metastatic	Bone		211	Progressive Disease			0	491	0	491			1	211
TCGA-DK-A1AF	BLCA	84	FEMALE	WHITE	Stage IV	Muscle invasive urothelial carcinoma (pT2 or above)	High Grade	2010		-30914	Alive	TUMOR FREE	536			Metastatic	Lymph Node Only		283	Progressive Disease			0	536	0	536			1	283
TCGA-DK-A1AG	BLCA	65	MALE	WHITE	Stage III	Muscle invasive urothelial carcinoma (pT2 or above)	High Grade	2010		-24095	Alive	TUMOR FREE	475							Complete Remission/Response			0	475	0	475	0	475	0	475
TCGA-DK-A2HX	BLCA	80	FEMALE	WHITE	Stage IV	Muscle invasive urothelial carcinoma (pT2 or above)	High Grade	2010		-29332	Dead	TUMOR FREE		1420									1	1420	0	1420			0	1420
TCGA-DK-A2I1	BLCA	73	FEMALE	WHITE	Stage II	Muscle invasive urothelial carcinoma (pT2 or above)	High Grade	2010		-26726	Alive	TUMOR FREE	546							Complete Remission/Response			0	546	0	546	0	546	0	546
TCGA-DK-A2I2	BLCA	63	FEMALE	WHITE	Stage IV	Muscle invasive urothelial carcinoma (pT2 or above)	High Grade	2010		-23116	Dead	WITH TUMOR		237		Distant Metastasis	Liver		163	Complete Remission/Response			1	237	1	237			1	163
TCGA-DK-A2I4	BLCA	79	MALE	WHITE	Stage III	Muscle invasive urothelial carcinoma (pT2 or above)	High Grade	2001		-29037	Alive	TUMOR FREE	4343							Complete Remission/Response			0	4343	0	4343	0	4343	0	4343
TCGA-DK-A2I6	BLCA	81	MALE	WHITE	Stage IV	Muscle invasive urothelial carcinoma (pT2 or above)	High Grade	2005		-29789	Alive	TUMOR FREE	2656							Complete Remission/Response			0	2656	0	2656			0	2656
TCGA-DK-A3IK	BLCA	87	MALE	WHITE	Stage IV	Muscle invasive urothelial carcinoma (pT2 or above)	High Grade	2011		-32076	Dead	TUMOR FREE		146						Complete Remission/Response			1	146	0	146			0	146
TCGA-DK-A3IL	BLCA	79	FEMALE	WHITE	Stage IV	Muscle invasive urothelial carcinoma (pT2 or above)	High Grade	2011		-29047	Dead	TUMOR FREE		413						Complete Remission/Response			1	413	0	413			0	413
TCGA-DK-A3IM	BLCA	76	MALE	WHITE	Stage III	Muscle invasive urothelial carcinoma (pT2 or above)	High Grade	2011		-28106	Dead	WITH TUMOR		248		Locoregional (Urothelial tumor event)	Lymph Node Only		201	Complete Remission/Response			1	248	1	248	1	201	1	201
TCGA-DK-A3IN	BLCA	72	MALE	WHITE	Stage III	Muscle invasive urothelial carcinoma (pT2 or above)	High Grade	2011		-26562	Dead	TUMOR FREE		250						Complete Remission/Response			1	250	0	250	0	250	0	250
TCGA-DK-A3IQ	BLCA	74	MALE	WHITE	Stage III	Muscle invasive urothelial carcinoma (pT2 or above)	High Grade	2011		-27194	Dead	WITH TUMOR		539		Locoregional (Urothelial tumor event)	Lymph Node Only		250	Complete Remission/Response			1	539	1	539	1	250	1	250
TCGA-DK-A3IS	BLCA	68	MALE	WHITE	Stage II	Muscle invasive urothelial carcinoma (pT2 or above)	High Grade	2008		-25098	Alive	TUMOR FREE	1529							Complete Remission/Response			0	1529	0	1529	0	1529	0	1529
TCGA-DK-A3IT	BLCA	62	MALE	WHITE	Stage III	Muscle invasive urothelial carcinoma (pT2 or above)	High Grade	2011		-22786	Alive	TUMOR FREE	648							Complete Remission/Response			0	648	0	648	0	648	0	648
TCGA-DK-A3IU	BLCA	58	MALE	WHITE	Stage II	Muscle invasive urothelial carcinoma (pT2 or above)	High Grade	2011		-21369	Dead	WITH TUMOR		706		Distant Metastasis	Lung		462	Complete Remission/Response			1	706	1	706	1	462	1	462
TCGA-DK-A3IV	BLCA	60	MALE	WHITE	Stage II	Muscle invasive urothelial carcinoma (pT2 or above)	High Grade	2011		-22237	Dead	WITH TUMOR		294		Locoregional (Urothelial tumor event)	Lymph Node Only		212	Stable Disease			1	294	1	294			1	212
TCGA-DK-A3WW	BLCA	57	MALE	WHITE	Stage III	Muscle invasive urothelial carcinoma (pT2 or above)	High Grade	2011		-20909	Alive	TUMOR FREE	633							Complete Remission/Response			0	633	0	633	0	633	0	633
TCGA-DK-A3WX	BLCA	67	FEMALE	WHITE	Stage III	Muscle invasive urothelial carcinoma (pT2 or above)	High Grade	2011		-24553	Dead	WITH TUMOR		321		Locoregional (Urothelial tumor event)	Bladder		167	Progressive Disease			1	321	1	321			1	167
TCGA-DK-A3WY	BLCA	67	FEMALE	WHITE	Stage III	Muscle invasive urothelial carcinoma (pT2 or above)	High Grade	2001		-24536	Alive	TUMOR FREE	4967							Complete Remission/Response			0	4967	0	4967	0	4967	0	4967
TCGA-DK-A3X1	BLCA	78	FEMALE	WHITE	Stage III	Muscle invasive urothelial carcinoma (pT2 or above)	High Grade	2009		-28757	Alive	TUMOR FREE	2009							Complete Remission/Response			0	2009	0	2009	0	2009	0	2009
TCGA-DK-A3X2	BLCA	85	MALE	WHITE	Stage IV	Muscle invasive urothelial carcinoma (pT2 or above)	High Grade	2010		-31160	Dead	WITH TUMOR		547		Distant Metastasis	Liver		533	Complete Remission/Response			1	547	1	547			1	533
TCGA-DK-A6AV	BLCA	82	FEMALE	ASIAN	Stage II	Muscle invasive urothelial carcinoma (pT2 or above)	High Grade	2008		-30089	Alive	TUMOR FREE	1952							Complete Remission/Response			0	1952	0	1952	0	1952	0	1952
TCGA-DK-A6AW	BLCA	70	MALE	WHITE	Stage II	Muscle invasive urothelial carcinoma (pT2 or above)	High Grade	2010		-25644	Alive	TUMOR FREE	1621							Complete Remission/Response			0	1621	0	1621	0	1621	0	1621
TCGA-DK-A6B0	BLCA	61	MALE	WHITE	Stage II	Muscle invasive urothelial carcinoma (pT2 or above)	High Grade	2007		-22439	Alive	TUMOR FREE	2330							Complete Remission/Response			0	2330	0	2330	0	2330	0	2330
TCGA-DK-A6B1	BLCA	67	MALE	WHITE	Stage II	Muscle invasive urothelial carcinoma (pT2 or above)	High Grade	2007		-24607	Alive	TUMOR FREE	2049							Complete Remission/Response			0	2049	0	2049	0	2049	0	2049
TCGA-DK-A6B2	BLCA	70	MALE	WHITE	Stage IV	Muscle invasive urothelial carcinoma (pT2 or above)	High Grade	2012		-25625	Alive	WITH TUMOR	477			Distant Metastasis	Liver		268	Complete Remission/Response			0	477	0	477			1	268
TCGA-DK-A6B5	BLCA	45	MALE	WHITE	Stage IV	Muscle invasive urothelial carcinoma (pT2 or above)	High Grade	2010		-16453	Alive	TUMOR FREE	1542							Complete Remission/Response			0	1542	0	1542			0	1542
TCGA-DK-A6B6	BLCA	57	MALE	WHITE	Stage II	Muscle invasive urothelial carcinoma (pT2 or above)	High Grade	2011		-21007	Alive	TUMOR FREE	1115							Complete Remission/Response			0	1115	0	1115	0	1115	0	1115
TCGA-DK-AA6L	BLCA	48	MALE	WHITE	Stage IV	Muscle invasive urothelial carcinoma (pT2 or above)	High Grade	2010		-17635	Dead	WITH TUMOR		1163		Distant Metastasis	Bone		920	Progressive Disease			1	1163	1	1163			1	920
TCGA-DK-AA6M	BLCA	64	FEMALE	WHITE	Stage II	Muscle invasive urothelial carcinoma (pT2 or above)	High Grade	2010		-23574	Alive	TUMOR FREE	1582							Partial Remission/Response			0	1582	0	1582			0	1582
TCGA-DK-AA6P	BLCA	72	FEMALE	WHITE	Stage II	Muscle invasive urothelial carcinoma (pT2 or above)	High Grade	2013		-26560	Alive	TUMOR FREE	457			Distant Metastasis	Bone		16	Partial Remission/Response			0	457	0	457			1	16
TCGA-DK-AA6Q	BLCA	61	FEMALE	WHITE	Stage IV	Muscle invasive urothelial carcinoma (pT2 or above)	High Grade	2012		-22314	Dead	WITH TUMOR		413		Distant Metastasis	Liver		285	Progressive Disease			1	413	1	413			1	285
TCGA-DK-AA6R	BLCA	68	MALE	WHITE	Stage IV	Muscle invasive urothelial carcinoma (pT2 or above)	High Grade	2001		-25196	Alive	WITH TUMOR	5041			New Primary Tumor	Other, specify	Colon	4907	Stable Disease			0	5041	0	5041			1	4907
TCGA-DK-AA6S	BLCA	60	MALE	WHITE	Stage III	Muscle invasive urothelial carcinoma (pT2 or above)	High Grade	2000		-22027	Alive	TUMOR FREE	5050			Distant Metastasis	Other, specify	soft tissue pelvic mass	539	Complete Remission/Response			0	5050	0	5050	1	539	1	539
TCGA-DK-AA6T	BLCA	63	MALE	WHITE	Stage II	Muscle invasive urothelial carcinoma (pT2 or above)	High Grade	2013		-23198	Alive	TUMOR FREE	572							Complete Remission/Response			0	572	0	572	0	572	0	572
TCGA-DK-AA6U	BLCA	64	MALE	WHITE	Stage II	Muscle invasive urothelial carcinoma (pT2 or above)		2013		-23611	Alive	TUMOR FREE	578							Complete Remission/Response			0	578	0	578	0	578	0	578
TCGA-DK-AA6W	BLCA	78	MALE	WHITE	Stage II	Muscle invasive urothelial carcinoma (pT2 or above)	High Grade	2013		-28853	Dead	WITH TUMOR		415		Distant Metastasis	Lung		379	Stable Disease			1	415	1	415			1	379
TCGA-DK-AA6X	BLCA	63	MALE	WHITE	Stage II	Muscle invasive urothelial carcinoma (pT2 or above)	High Grade	2013		-23208	Alive	TUMOR FREE	467							Progressive Disease			0	467	0	467			0	467
TCGA-DK-AA71	BLCA	71	MALE	WHITE	Stage II	Muscle invasive urothelial carcinoma (pT2 or above)	High Grade	2013		-25950	Alive	WITH TUMOR	415							Stable Disease			0	415	0	415			0	415
TCGA-DK-AA74	BLCA	75	MALE	WHITE	Stage III	Muscle invasive urothelial carcinoma (pT2 or above)	High Grade	2010		-27730	Alive	TUMOR FREE	1708							Complete Remission/Response			0	1708	0	1708	0	1708	0	1708
TCGA-DK-AA75	BLCA	82	MALE	WHITE	Stage III	Muscle invasive urothelial carcinoma (pT2 or above)	High Grade	2013		-30090	Dead	WITH TUMOR		340		Distant Metastasis	Bone		328	Stable Disease			1	340	1	340			1	328
TCGA-DK-AA76	BLCA	64	FEMALE	WHITE	Stage II	Muscle invasive urothelial carcinoma (pT2 or above)	High Grade	2013		-23542	Alive	WITH TUMOR	366							Complete Remission/Response			0	366	0	366	0	366	0	366
TCGA-DK-AA77	BLCA	61	MALE	WHITE	Stage II	Muscle invasive urothelial carcinoma (pT2 or above)	High Grade	2013		-22365	Alive	TUMOR FREE	618			Distant Metastasis	Other, specify	Pelvis	467	Stable Disease			0	618	0	618			1	467
TCGA-E5-A2PC	BLCA	61	FEMALE	WHITE	Stage IV	Muscle invasive urothelial carcinoma (pT2 or above)	High Grade	2008		-22308	Alive	TUMOR FREE	1326							Complete Remission/Response			0	1326	0	1326			0	1326
TCGA-E5-A4TZ	BLCA	64	MALE	WHITE	Stage IV	Muscle invasive urothelial carcinoma (pT2 or above)	High Grade	2010		-23566	Dead	WITH TUMOR		467		Locoregional (Urothelial tumor event)	Other, specify	soft tissue pelvic mass	435	Progressive Disease			1	467	1	467			1	435
TCGA-E5-A4U1	BLCA	72	MALE		Stage II	Muscle invasive urothelial carcinoma (pT2 or above)	High Grade	2011		-26305	Alive	WITH TUMOR	1181			Distant Metastasis	Bone		705	Complete Remission/Response			0	1181	0	1181	1	705	1	705
TCGA-E7-A3X6	BLCA	70	MALE	WHITE	Stage II	Muscle invasive urothelial carcinoma (pT2 or above)	Low Grade	2011		-25584	Dead	WITH TUMOR		904		Distant Metastasis	Bone		369	Complete Remission/Response			1	904	1	904	1	369	1	369
TCGA-E7-A3Y1	BLCA	57	MALE	WHITE	Stage II	Muscle invasive urothelial carcinoma (pT2 or above)	Low Grade	2012		-20917	Alive	TUMOR FREE	163							Complete Remission/Response			0	163	0	163	0	163	0	163
TCGA-E7-A4IJ	BLCA	56	MALE	ASIAN	Stage II	Muscle invasive urothelial carcinoma (pT2 or above)	High Grade	2012		-20723	Dead	WITH TUMOR		674		Distant Metastasis	Bone		620	Complete Remission/Response			1	674	1	674	1	620	1	620
TCGA-E7-A4XJ	BLCA	66	MALE	ASIAN	Stage II	Muscle invasive urothelial carcinoma (pT2 or above)	High Grade	2012		-24279	Dead	TUMOR FREE		68						Complete Remission/Response			1	68	0	68	0	68	0	68
TCGA-E7-A519	BLCA	72	MALE	WHITE	Stage II	Muscle invasive urothelial carcinoma (pT2 or above)	High Grade	2012		-26427	Alive	TUMOR FREE	508							Complete Remission/Response			0	508	0	508	0	508	0	508
TCGA-E7-A541	BLCA	66	MALE	WHITE	Stage II	Muscle invasive urothelial carcinoma (pT2 or above)	High Grade	2012		-24206	Dead	TUMOR FREE		778						Complete Remission/Response			1	778	0	778	0	778	0	778
TCGA-E7-A5KE	BLCA	78	FEMALE	ASIAN	Stage II	Muscle invasive urothelial carcinoma (pT2 or above)	High Grade	2012		-28714	Alive	TUMOR FREE	17										0	17	0	17			0	17
TCGA-E7-A5KF	BLCA	67	MALE	ASIAN	Stage II	Muscle invasive urothelial carcinoma (pT2 or above)	Low Grade	2012		-24528	Alive	TUMOR FREE	20										0	20	0	20			0	20
TCGA-E7-A677	BLCA	81	MALE	ASIAN	Stage II	Muscle invasive urothelial carcinoma (pT2 or above)	Low Grade	2012		-29613	Alive	TUMOR FREE	820							Complete Remission/Response			0	820	0	820	0	820	0	820
TCGA-E7-A678	BLCA	55	MALE	ASIAN	Stage III	Muscle invasive urothelial carcinoma (pT2 or above)	Low Grade	2012		-20169	Alive	TUMOR FREE	798							Complete Remission/Response			0	798	0	798	0	798	0	798
TCGA-E7-A6MD	BLCA	66	MALE	WHITE	Stage IV	Muscle invasive urothelial carcinoma (pT2 or above)	High Grade	2012		-24180	Alive		129										0	129	0	129			0	129
TCGA-E7-A6ME	BLCA	75	MALE	ASIAN	Stage II	Muscle invasive urothelial carcinoma (pT2 or above)	High Grade	2013		-27670	Alive	TUMOR FREE	731							Complete Remission/Response			0	731	0	731	0	731	0	731
TCGA-E7-A6MF	BLCA	37	MALE	ASIAN	Stage II	Muscle invasive urothelial carcinoma (pT2 or above)	Low Grade	2013		-13867	Alive	TUMOR FREE	750							Complete Remission/Response			0	750	0	750	0	750	0	750
TCGA-E7-A7DU	BLCA	73	MALE	WHITE	Stage III	Muscle invasive urothelial carcinoma (pT2 or above)	Low Grade	2013		-27000	Alive	TUMOR FREE	28							Complete Remission/Response			0	28	0	28	0	28	0	28
TCGA-E7-A7DV	BLCA	44	MALE	WHITE	Stage IV	Muscle invasive urothelial carcinoma (pT2 or above)	High Grade	2013		-16145	Alive	WITH TUMOR	37							Stable Disease			0	37	0	37			0	37
TCGA-E7-A7PW	BLCA	63	MALE	ASIAN	Stage III	Muscle invasive urothelial carcinoma (pT2 or above)	High Grade	2013		-23057	Alive	TUMOR FREE	416			Distant Metastasis	Bone		174	Complete Remission/Response			0	416	0	416	1	174	1	174
TCGA-E7-A7XN	BLCA	66	MALE	ASIAN	Stage III	Muscle invasive urothelial carcinoma (pT2 or above)	High Grade	2013		-24466	Alive	WITH TUMOR	428			Locoregional (Urothelial tumor event)	Bladder		190	Progressive Disease			0	428	0	428			1	190
TCGA-E7-A85H	BLCA	64	MALE	ASIAN	Stage III	Muscle invasive urothelial carcinoma (pT2 or above)	High Grade	2013		-23497	Alive	TUMOR FREE	394							Complete Remission/Response			0	394	0	394	0	394	0	394
TCGA-E7-A8O7	BLCA	52	MALE	ASIAN	Stage II	Muscle invasive urothelial carcinoma (pT2 or above)	Low Grade	2013		-19063	Alive	TUMOR FREE	466							Complete Remission/Response			0	466	0	466	0	466	0	466
TCGA-E7-A8O8	BLCA	59	MALE	ASIAN	Stage II	Muscle invasive urothelial carcinoma (pT2 or above)	High Grade	2013		-21629	Alive	TUMOR FREE	13							Complete Remission/Response			0	13	0	13	0	13	0	13
TCGA-E7-A97P	BLCA	73	MALE	ASIAN	Stage II	Muscle invasive urothelial carcinoma (pT2 or above)	High Grade	2013		-26956	Dead	TUMOR FREE		437						Complete Remission/Response			1	437	0	437	0	437	0	437
TCGA-E7-A97Q	BLCA	60	FEMALE	WHITE	Stage IV	Muscle invasive urothelial carcinoma (pT2 or above)	High Grade	2013		-22249	Dead	WITH TUMOR		246						Stable Disease			1	246	1	246			1	246
TCGA-FD-A3B3	BLCA	74	FEMALE	WHITE	Stage III	Muscle invasive urothelial carcinoma (pT2 or above)	High Grade	2011		-27068	Dead	TUMOR FREE		974						Complete Remission/Response			1	974	0	974	0	974	0	974
TCGA-FD-A3B4	BLCA	55	FEMALE	BLACK OR AFRICAN AMERICAN	Stage III	Muscle invasive urothelial carcinoma (pT2 or above)	High Grade	2011		-20379	Dead	WITH TUMOR		510		Locoregional (Urothelial tumor event)	Other, specify	Left posterior pelvic wall	359	Complete Remission/Response			1	510	1	510	1	359	1	359
TCGA-FD-A3B5	BLCA	86	MALE	BLACK OR AFRICAN AMERICAN	Stage IV	Muscle invasive urothelial carcinoma (pT2 or above)	High Grade	2011		-31442	Dead	WITH TUMOR		272						Progressive Disease			1	272	1	272			1	272
TCGA-FD-A3B6	BLCA	75	MALE	WHITE	Stage II	Muscle invasive urothelial carcinoma (pT2 or above)	High Grade	2011		-27541	Dead	TUMOR FREE		1005						Complete Remission/Response			1	1005	0	1005	0	1005	0	1005
TCGA-FD-A3B7	BLCA	66	MALE	BLACK OR AFRICAN AMERICAN	Stage III	Muscle invasive urothelial carcinoma (pT2 or above)	High Grade	2011		-24245	Dead	WITH TUMOR		122		Distant Metastasis	Lymph Node Only		110	Progressive Disease			1	122	1	122			1	110
TCGA-FD-A3B8	BLCA	56	MALE	WHITE	Stage II	Muscle invasive urothelial carcinoma (pT2 or above)	High Grade	2011		-20555	Alive	TUMOR FREE	384							Complete Remission/Response			0	384	0	384	0	384	0	384
TCGA-FD-A3N5	BLCA	69	MALE	BLACK OR AFRICAN AMERICAN	Stage II	Muscle invasive urothelial carcinoma (pT2 or above)	High Grade	2011		-25342	Dead	WITH TUMOR		685		Locoregional (Urothelial tumor event)	Other, specify	Pelvis	346				1	685	1	685			1	346
TCGA-FD-A3N6	BLCA	43	FEMALE	BLACK OR AFRICAN AMERICAN	Stage II	Muscle invasive urothelial carcinoma (pT2 or above)	High Grade	2011		-15758	Alive	TUMOR FREE	851							Complete Remission/Response			0	851	0	851	0	851	0	851
TCGA-FD-A3NA	BLCA	60	MALE	WHITE	Stage II	Muscle invasive urothelial carcinoma (pT2 or above)	High Grade	2009		-21936	Alive	TUMOR FREE	1845			New Primary Tumor	Lung		1338	Complete Remission/Response			0	1845	0	1845	0	1845	1	1338
TCGA-FD-A3SJ	BLCA	59	MALE	WHITE	Stage IV	Muscle invasive urothelial carcinoma (pT2 or above)	High Grade	2010		-21615	Dead	WITH TUMOR		739		Distant Metastasis	Lymph Node Only		281				1	739	1	739			1	281
TCGA-FD-A3SL	BLCA	60	MALE	WHITE	Stage IV	Muscle invasive urothelial carcinoma (pT2 or above)	High Grade	2011		-22020	Dead	WITH TUMOR		712		Distant Metastasis	Lung		260	Progressive Disease			1	712	1	712			1	260
TCGA-FD-A3SM	BLCA	70	MALE	WHITE	Stage IV	Muscle invasive urothelial carcinoma (pT2 or above)	High Grade	2011		-25852	Dead	WITH TUMOR		547		Distant Metastasis	Lymph Node Only		144				1	547	1	547			1	144
TCGA-FD-A3SN	BLCA	79	MALE	WHITE	Stage III	Muscle invasive urothelial carcinoma (pT2 or above)	High Grade	2011		-29169	Alive	TUMOR FREE	887			Distant Metastasis	Lung		110	Progressive Disease			0	887	0	887			1	110
TCGA-FD-A3SO	BLCA	68	MALE	WHITE	Stage IV	Muscle invasive urothelial carcinoma (pT2 or above)	High Grade	2012		-25147	Dead	WITH TUMOR		168		Locoregional (Urothelial tumor event)	Renal Pelvis		143	Progressive Disease			1	168	1	168			1	143
TCGA-FD-A3SP	BLCA	60	MALE	WHITE	Stage III	Muscle invasive urothelial carcinoma (pT2 or above)	High Grade	2012		-22005	Alive	TUMOR FREE	783							Complete Remission/Response			0	783	0	783	0	783	0	783
TCGA-FD-A3SQ	BLCA	62	MALE	WHITE	Stage IV	Muscle invasive urothelial carcinoma (pT2 or above)	High Grade	2008		-22687	Dead	WITH TUMOR		1423		Locoregional (Urothelial tumor event)	Other, specify	sigmoid colon	991	Stable Disease			1	1423	1	1423			1	991
TCGA-FD-A3SR	BLCA	68	MALE	WHITE	Stage IV	Muscle invasive urothelial carcinoma (pT2 or above)	High Grade	2010		-24979	Dead	WITH TUMOR		602		Locoregional (Urothelial tumor event)	Other, specify	pelvis	372				1	602	1	602			1	372
TCGA-FD-A3SS	BLCA	66	MALE	WHITE	Stage IV	Muscle invasive urothelial carcinoma (pT2 or above)	High Grade	2012		-24408	Dead	WITH TUMOR		391		Locoregional (Urothelial tumor event)	Other, specify	local & retroperitonium	220				1	391	1	391			1	220
TCGA-FD-A43N	BLCA	76	MALE	WHITE	Stage III	Muscle invasive urothelial carcinoma (pT2 or above)	High Grade	2011		-27833	Alive	TUMOR FREE	699										0	699	0	699			0	699
TCGA-FD-A43P	BLCA	74	MALE	BLACK OR AFRICAN AMERICAN	Stage II	Muscle invasive urothelial carcinoma (pT2 or above)	High Grade	2012		-27201	Alive	TUMOR FREE	832							Complete Remission/Response			0	832	0	832	0	832	0	832
TCGA-FD-A43S	BLCA	71	FEMALE	WHITE	Stage III	Muscle invasive urothelial carcinoma (pT2 or above)	High Grade	2012		-25993	Alive	TUMOR FREE	455							Complete Remission/Response			0	455	0	455	0	455	0	455
TCGA-FD-A43U	BLCA	70	MALE	WHITE	Stage IV	Muscle invasive urothelial carcinoma (pT2 or above)	High Grade	2012		-25841	Alive	WITH TUMOR	636			Distant Metastasis	Bone		497	Complete Remission/Response			0	636	0	636			1	497
TCGA-FD-A43X	BLCA	84	MALE	WHITE	Stage II	Muscle invasive urothelial carcinoma (pT2 or above)	High Grade	2012		-30764	Alive	TUMOR FREE	110							Complete Remission/Response			0	110	0	110	0	110	0	110
TCGA-FD-A43Y	BLCA	65	MALE	WHITE	Stage III	Muscle invasive urothelial carcinoma (pT2 or above)	High Grade	2012		-23889	Dead	TUMOR FREE		474						Complete Remission/Response			1	474	0	474	0	474	0	474
TCGA-FD-A5BR	BLCA	57	MALE	WHITE	Stage II	Muscle invasive urothelial carcinoma (pT2 or above)	High Grade	2012		-20964	Alive	TUMOR FREE	813							Complete Remission/Response			0	813	0	813	0	813	0	813
TCGA-FD-A5BS	BLCA	68	MALE	WHITE	Stage III	Muscle invasive urothelial carcinoma (pT2 or above)	High Grade	2009		-24963	Alive	TUMOR FREE	1639							Complete Remission/Response			0	1639	0	1639	0	1639	0	1639
TCGA-FD-A5BT	BLCA	84	MALE	WHITE	Stage III	Muscle invasive urothelial carcinoma (pT2 or above)	High Grade	2011		-30686	Dead	TUMOR FREE		328									1	328	0	328			0	328
TCGA-FD-A5BU	BLCA	76	FEMALE	BLACK OR AFRICAN AMERICAN	Stage II	Muscle invasive urothelial carcinoma (pT2 or above)	High Grade	2012		-27882	Alive	TUMOR FREE	588							Complete Remission/Response			0	588	0	588	0	588	0	588
TCGA-FD-A5BV	BLCA	47	FEMALE	WHITE	Stage III	Muscle invasive urothelial carcinoma (pT2 or above)	High Grade	2012		-17501	Dead	WITH TUMOR		163		Locoregional (Urothelial tumor event)	Other, specify	Peritoneal carcinomatosis	134	Progressive Disease			1	163	1	163			1	134
TCGA-FD-A5BX	BLCA	82	MALE	WHITE	Stage IV	Muscle invasive urothelial carcinoma (pT2 or above)	High Grade	2012		-30276	Dead	WITH TUMOR		173		Locoregional (Urothelial tumor event)	Lymph Node Only		99	Progressive Disease			1	173	1	173			1	99
TCGA-FD-A5BY	BLCA	63	FEMALE	WHITE	Stage III	Muscle invasive urothelial carcinoma (pT2 or above)	High Grade	2012		-23080	Alive	TUMOR FREE	251							Complete Remission/Response			0	251	0	251	0	251	0	251
TCGA-FD-A5BZ	BLCA	77	FEMALE	WHITE	Stage IV	Muscle invasive urothelial carcinoma (pT2 or above)	High Grade	2009		-28451	Dead	WITH TUMOR		835		Locoregional (Urothelial tumor event)	Lymph Node Only		533				1	835	1	835			1	533
TCGA-FD-A5C0	BLCA	61	MALE	WHITE	Stage IV	Muscle invasive urothelial carcinoma (pT2 or above)	High Grade	2012		-22500	Dead	WITH TUMOR		550		New Primary Tumor	Lung		27	Complete Remission/Response			1	550	1	550			1	27
TCGA-FD-A5C1	BLCA	61	FEMALE	WHITE	Stage III	Muscle invasive urothelial carcinoma (pT2 or above)	High Grade	2009		-22505	Alive	TUMOR FREE	1792							Complete Remission/Response			0	1792	0	1792	0	1792	0	1792
TCGA-FD-A62N	BLCA	69	MALE	ASIAN	Stage III	Muscle invasive urothelial carcinoma (pT2 or above)	High Grade	2012		-25297	Alive	TUMOR FREE	82							Complete Remission/Response			0	82	0	82	0	82	0	82
TCGA-FD-A62O	BLCA	74	MALE	WHITE	Stage IV	Muscle invasive urothelial carcinoma (pT2 or above)	High Grade	2012		-27310	Dead	TUMOR FREE		216									1	216	0	216			0	216
TCGA-FD-A62P	BLCA	76	MALE	WHITE	Stage II	Muscle invasive urothelial carcinoma (pT2 or above)	High Grade	2012		-27843	Dead	WITH TUMOR		191									1	191	1	191			1	191
TCGA-FD-A62S	BLCA	60	FEMALE	BLACK OR AFRICAN AMERICAN	Stage III	Muscle invasive urothelial carcinoma (pT2 or above)	High Grade	2013		-22000	Dead	WITH TUMOR		406		Distant Metastasis	Other, specify	sigmoid colon	306	Progressive Disease			1	406	1	406			1	306
TCGA-FD-A6TA	BLCA	58	MALE	WHITE	Stage IV	Muscle invasive urothelial carcinoma (pT2 or above)	High Grade	2009		-21196	Alive	TUMOR FREE	1912							Complete Remission/Response			0	1912	0	1912			0	1912
TCGA-FD-A6TB	BLCA	82	MALE	WHITE	Stage III	Muscle invasive urothelial carcinoma (pT2 or above)	High Grade	2012		-30185	Alive	TUMOR FREE	572							Complete Remission/Response			0	572	0	572	0	572	0	572
TCGA-FD-A6TC	BLCA	79	FEMALE	WHITE	Stage III	Muscle invasive urothelial carcinoma (pT2 or above)	High Grade	2013		-28963	Alive	TUMOR FREE	187							Complete Remission/Response			0	187	0	187	0	187	0	187
TCGA-FD-A6TD	BLCA	77	MALE	WHITE	Stage III	Muscle invasive urothelial carcinoma (pT2 or above)	High Grade	2012		-28328	Dead	TUMOR FREE		386						Complete Remission/Response			1	386	0	386	0	386	0	386
TCGA-FD-A6TE	BLCA	54	MALE	WHITE	Stage IV	Muscle invasive urothelial carcinoma (pT2 or above)	High Grade	2013		-19874	Alive	TUMOR FREE	376			Distant Metastasis	Other, specify	sacrum	321				0	376	0	376			1	321
TCGA-FD-A6TF	BLCA	80	FEMALE	WHITE	Stage IV	Muscle invasive urothelial carcinoma (pT2 or above)	High Grade	2013		-29317	Dead	TUMOR FREE		69						Progressive Disease			1	69	0	69			0	69
TCGA-FD-A6TG	BLCA	73	MALE	WHITE	Stage IV	Muscle invasive urothelial carcinoma (pT2 or above)	High Grade	2013		-26893	Dead	TUMOR FREE		93									1	93	0	93			0	93
TCGA-FD-A6TH	BLCA	63	MALE	WHITE	Stage IV	Muscle invasive urothelial carcinoma (pT2 or above)	High Grade	2013		-23236	Dead	WITH TUMOR		131		Distant Metastasis	Lung		126	Complete Remission/Response			1	131	1	131			1	126
TCGA-FD-A6TI	BLCA	73	MALE	WHITE	Stage IV	Muscle invasive urothelial carcinoma (pT2 or above)	High Grade	2013		-26874	Dead	TUMOR FREE		294									1	294	0	294			0	294
TCGA-FD-A6TK	BLCA	60	MALE	WHITE	Stage III	Muscle invasive urothelial carcinoma (pT2 or above)	High Grade	2013		-21942	Alive	TUMOR FREE	330							Complete Remission/Response			0	330	0	330	0	330	0	330
TCGA-FJ-A3Z7	BLCA	76	MALE	WHITE	Stage IV	Muscle invasive urothelial carcinoma (pT2 or above)	High Grade	2010		-28052	Alive	TUMOR FREE	945							Complete Remission/Response			0	945	0	945			0	945
TCGA-FJ-A3Z9	BLCA	72	MALE	WHITE		Muscle invasive urothelial carcinoma (pT2 or above)	High Grade	2012		-26515	Dead	TUMOR FREE		385						Complete Remission/Response			1	385	0	385	0	385	0	385
TCGA-FJ-A3ZE	BLCA	65	MALE	WHITE	Stage IV	Muscle invasive urothelial carcinoma (pT2 or above)	High Grade	2012		-23866	Dead	WITH TUMOR		324		Distant Metastasis	Bone		152	Progressive Disease			1	324	1	324			1	152
TCGA-FJ-A3ZF	BLCA	73	MALE	WHITE	Stage III	Muscle invasive urothelial carcinoma (pT2 or above)	High Grade	2012		-26825	Alive	TUMOR FREE	524							Complete Remission/Response			0	524	0	524	0	524	0	524
TCGA-FJ-A871	BLCA	49	MALE	WHITE	Stage III	Muscle invasive urothelial carcinoma (pT2 or above)	High Grade	2013		-18051	Dead	WITH TUMOR		272		Locoregional (Urothelial tumor event)	Other, specify	Pelvic	106	Progressive Disease			1	272	1	272			1	106
TCGA-FT-A3EE	BLCA	80	FEMALE	WHITE	Stage III	Muscle invasive urothelial carcinoma (pT2 or above)	High Grade	2011		-29293	Dead	TUMOR FREE		99									1	99	0	99			0	99
TCGA-FT-A61P	BLCA	76	MALE	WHITE	Stage IV	Muscle invasive urothelial carcinoma (pT2 or above)	High Grade	2013		-28082	Alive	TUMOR FREE	337							Complete Remission/Response			0	337	0	337			0	337
TCGA-G2-A2EC	BLCA	58	FEMALE	BLACK OR AFRICAN AMERICAN	Stage II	Muscle invasive urothelial carcinoma (pT2 or above)	High Grade	2010		-21215	Dead	WITH TUMOR		696		Distant Metastasis	Other, specify	small bowel	679	Partial Remission/Response			1	696	1	696			1	679
TCGA-G2-A2EF	BLCA	50	MALE	WHITE	Stage II	Muscle invasive urothelial carcinoma (pT2 or above)	High Grade	2007		-18467	Alive	TUMOR FREE	1884							Partial Remission/Response			0	1884	0	1884			0	1884
TCGA-G2-A2EJ	BLCA	56	FEMALE	WHITE	Stage II	Muscle invasive urothelial carcinoma (pT2 or above)	High Grade	2009		-20649	Alive	TUMOR FREE	1460			Distant Metastasis	Lung		910	Complete Remission/Response			0	1460	0	1460	1	910	1	910
TCGA-G2-A2EK	BLCA	57	MALE	WHITE	Stage II	Muscle invasive urothelial carcinoma (pT2 or above)	High Grade	2010		-20995	Alive	WITH TUMOR	485			Distant Metastasis	Renal Pelvis		485	Stable Disease			0	485	0	485			1	485
TCGA-G2-A2EL	BLCA	77	MALE	WHITE	Stage II	Muscle invasive urothelial carcinoma (pT2 or above)	High Grade	2009		-28370	Dead	WITH TUMOR		819		Distant Metastasis	Bone		105	Stable Disease			1	819	1	819			1	105
TCGA-G2-A2EO	BLCA	69	MALE	WHITE	Stage III	Muscle invasive urothelial carcinoma (pT2 or above)	High Grade	2009		-25440	Dead	TUMOR FREE		1804						Complete Remission/Response			1	1804	0	1804	0	1804	0	1804
TCGA-G2-A2ES	BLCA	85	MALE	WHITE	Stage II	Muscle invasive urothelial carcinoma (pT2 or above)	High Grade	2009		-31293	Dead	WITH TUMOR		1004		New Primary Tumor	Other, specify		897	Progressive Disease			1	1004	1	1004			1	897
TCGA-G2-A3IB	BLCA	66	MALE	BLACK OR AFRICAN AMERICAN	Stage II	Muscle invasive urothelial carcinoma (pT2 or above)	High Grade	2008		-24149	Dead	WITH TUMOR		220						Progressive Disease			1	220	1	220			1	220
TCGA-G2-A3IE	BLCA	51	MALE	WHITE	Stage II	Muscle invasive urothelial carcinoma (pT2 or above)	High Grade	2007		-18983	Dead	WITH TUMOR		612						Progressive Disease			1	612	1	612			1	612
TCGA-G2-A3VY	BLCA	66	MALE	ASIAN	Stage II	Muscle invasive urothelial carcinoma (pT2 or above)	High Grade	2012		-24112	Alive	WITH TUMOR	536							Stable Disease			0	536	0	536			0	536
TCGA-G2-AA3B	BLCA	75	FEMALE	WHITE	Stage II	Muscle invasive urothelial carcinoma (pT2 or above)	High Grade	2009		-27646	Alive	TUMOR FREE	2008							Complete Remission/Response			0	2008	0	2008	0	2008	0	2008
TCGA-G2-AA3C	BLCA	66	MALE	WHITE	Stage IV	Muscle invasive urothelial carcinoma (pT2 or above)	High Grade	2009		-24267	Dead	WITH TUMOR		211									1	211	1	211			1	211
TCGA-G2-AA3D	BLCA	60	MALE	WHITE	Stage IV	Muscle invasive urothelial carcinoma (pT2 or above)	High Grade	2009		-22205	Alive	TUMOR FREE	2139							Complete Remission/Response			0	2139	0	2139			0	2139
TCGA-G2-AA3F	BLCA	77	MALE	WHITE	Stage IV	Muscle invasive urothelial carcinoma (pT2 or above)	High Grade	2012		-28457	Alive	TUMOR FREE	893							Partial Remission/Response			0	893	0	893			0	893
TCGA-GC-A3BM	BLCA	70	MALE	WHITE	Stage II	Muscle invasive urothelial carcinoma (pT2 or above)	High Grade	2010		-25609	Dead	WITH TUMOR		651						Progressive Disease			1	651	1	651			1	651
TCGA-GC-A3I6	BLCA	45	MALE	WHITE	Stage III	Muscle invasive urothelial carcinoma (pT2 or above)	High Grade	2011		-16504	Dead	WITH TUMOR		630		Locoregional (Urothelial tumor event)	Bladder		546	Progressive Disease			1	630	1	630			1	546
TCGA-GC-A3OO	BLCA	79	MALE	WHITE	Stage II	Muscle invasive urothelial carcinoma (pT2 or above)	High Grade	2011		-29065	Alive	TUMOR FREE	481							Complete Remission/Response			0	481	0	481	0	481	0	481
TCGA-GC-A3RB	BLCA	54	MALE	WHITE	Stage III	Muscle invasive urothelial carcinoma (pT2 or above)	High Grade	2011		-20021	Alive	TUMOR FREE	582							Complete Remission/Response			0	582	0	582	0	582	0	582
TCGA-GC-A3RC	BLCA	59	MALE	WHITE	Stage II	Muscle invasive urothelial carcinoma (pT2 or above)	High Grade	2011		-21668	Alive	TUMOR FREE	484							Complete Remission/Response			0	484	0	484	0	484	0	484
TCGA-GC-A3RD	BLCA	83	FEMALE	WHITE	Stage III	Muscle invasive urothelial carcinoma (pT2 or above)	High Grade	2011		-30529	Alive	TUMOR FREE	428							Complete Remission/Response			0	428	0	428	0	428	0	428
TCGA-GC-A3WC	BLCA	80	FEMALE	WHITE	Stage III	Muscle invasive urothelial carcinoma (pT2 or above)	High Grade	2011		-29295	Alive	TUMOR FREE	540							Complete Remission/Response			0	540	0	540	0	540	0	540
TCGA-GC-A3YS	BLCA	61	MALE	WHITE	Stage IV	Muscle invasive urothelial carcinoma (pT2 or above)	High Grade	2012		-22515	Alive	TUMOR FREE	758							Complete Remission/Response			0	758	0	758			0	758
TCGA-GC-A4ZW	BLCA	71	MALE	WHITE	Stage III	Muscle invasive urothelial carcinoma (pT2 or above)	High Grade	2012		-25964	Alive	TUMOR FREE	15										0	15	0	15			0	15
TCGA-GC-A6I1	BLCA	90	FEMALE	WHITE	Stage II	Muscle invasive urothelial carcinoma (pT2 or above)	High Grade	2012		-32873	Dead	TUMOR FREE		272						Complete Remission/Response			1	272	0	272	0	272	0	272
TCGA-GC-A6I3	BLCA	90	FEMALE	BLACK OR AFRICAN AMERICAN	Stage IV	Muscle invasive urothelial carcinoma (pT2 or above)	High Grade	2013		-32873	Alive	TUMOR FREE	423							Complete Remission/Response			0	423	0	423			0	423
TCGA-GD-A2C5	BLCA	53	FEMALE	WHITE	Stage IV	Muscle invasive urothelial carcinoma (pT2 or above)	High Grade	2011		-19498	Alive	WITH TUMOR	812			Metastatic	Lung		214	Progressive Disease			0	812	0	812			1	214
TCGA-GD-A3OP	BLCA	84	FEMALE	WHITE	Stage IV	Muscle invasive urothelial carcinoma (pT2 or above)	High Grade	2011		-30956	Alive		64										0	64	0	64			0	64
TCGA-GD-A3OQ	BLCA	48	MALE	WHITE	Stage IV	Muscle invasive urothelial carcinoma (pT2 or above)	High Grade	2011		-17682	Alive		95										0	95	0	95			0	95
TCGA-GD-A3OS	BLCA	54	FEMALE	WHITE	Stage II	Muscle invasive urothelial carcinoma (pT2 or above)	High Grade	2011		-19776	Alive	WITH TUMOR	638			Locoregional (Urothelial tumor event)	Bladder		223	Progressive Disease			0	638	0	638			1	223
TCGA-GD-A6C6	BLCA	64	MALE	WHITE	Stage III	Muscle invasive urothelial carcinoma (pT2 or above)	High Grade	2012		-23631	Alive	TUMOR FREE	67							Complete Remission/Response			0	67	0	67	0	67	0	67
TCGA-GD-A76B	BLCA	86	FEMALE	WHITE	Stage II	Muscle invasive urothelial carcinoma (pT2 or above)	High Grade	2013		-31571	Alive	TUMOR FREE	224							Complete Remission/Response			0	224	0	224	0	224	0	224
TCGA-GU-A42P	BLCA	72	MALE	WHITE	Stage IV	Muscle invasive urothelial carcinoma (pT2 or above)	High Grade	2012		-26546	Dead	TUMOR FREE		332						Stable Disease			1	332	0	332			0	332
TCGA-GU-A42Q	BLCA	67	MALE	WHITE	Stage III	Muscle invasive urothelial carcinoma (pT2 or above)	High Grade	2012		-24534	Dead	TUMOR FREE		344						Complete Remission/Response			1	344	0	344	0	344	0	344
TCGA-GU-A42R	BLCA	68	MALE	WHITE	Stage IV	Muscle invasive urothelial carcinoma (pT2 or above)	High Grade	2012		-25134	Dead	WITH TUMOR		577		Distant Metastasis	Lung		91	Progressive Disease			1	577	1	577			1	91
TCGA-GU-A762	BLCA	87	MALE	WHITE	Stage IV	Muscle invasive urothelial carcinoma (pT2 or above)	High Grade	2012		-31812	Dead	WITH TUMOR		232						Progressive Disease			1	232	1	232			1	232
TCGA-GU-A763	BLCA	72	MALE	WHITE	Stage III	Muscle invasive urothelial carcinoma (pT2 or above)	High Grade	2012		-26527	Alive	WITH TUMOR	997			Distant Metastasis	Lung		303	Stable Disease			0	997	0	997			1	303
TCGA-GU-A764	BLCA	66	MALE	WHITE	Stage II	Muscle invasive urothelial carcinoma (pT2 or above)	High Grade	2012		-24343	Alive	TUMOR FREE	610							Complete Remission/Response			0	610	0	610	0	610	0	610
TCGA-GU-A766	BLCA	62	MALE	WHITE	Stage II	Muscle invasive urothelial carcinoma (pT2 or above)	High Grade	2013		-22774	Alive	WITH TUMOR	480							Progressive Disease			0	480	0	480			0	480
TCGA-GU-A767	BLCA	81	MALE	WHITE	Stage IV	Muscle invasive urothelial carcinoma (pT2 or above)	High Grade	2012		-29739	Dead	WITH TUMOR		144						Progressive Disease			1	144	1	144			1	144
TCGA-GU-AATO	BLCA	75	MALE	WHITE	Stage IV	Muscle invasive urothelial carcinoma (pT2 or above)	High Grade	2013		-27684	Dead	WITH TUMOR		324						Progressive Disease			1	324	1	324			1	324
TCGA-GU-AATP	BLCA	74	MALE	WHITE	Stage IV	Muscle invasive urothelial carcinoma (pT2 or above)	High Grade	2012		-27049	Alive	WITH TUMOR	1003			New Primary Tumor	Urethra		596	Progressive Disease			0	1003	0	1003			1	596
TCGA-GU-AATQ	BLCA	68	MALE	WHITE	Stage III	Muscle invasive urothelial carcinoma (pT2 or above)	High Grade	2013		-25185	Dead	WITH TUMOR		213						Stable Disease			1	213	1	213			1	213
TCGA-GV-A3JV	BLCA	66	MALE	WHITE	Stage IV	Muscle invasive urothelial carcinoma (pT2 or above)	High Grade	2011		-24243	Dead	WITH TUMOR		434		Locoregional (Urothelial tumor event)	Bladder		134	Partial Remission/Response			1	434	1	434			1	134
TCGA-GV-A3JW	BLCA	74	MALE	WHITE	Stage II	Muscle invasive urothelial carcinoma (pT2 or above)	High Grade	2011		-27091	Alive	WITH TUMOR	649			Distant Metastasis	Bone		271	Stable Disease			0	649	0	649			1	271
TCGA-GV-A3JX	BLCA	59	MALE	WHITE	Stage III	Muscle invasive urothelial carcinoma (pT2 or above)	High Grade	2011		-21888	Alive	TUMOR FREE	581							Complete Remission/Response			0	581	0	581	0	581	0	581
TCGA-GV-A3JZ	BLCA	55	MALE	WHITE	Stage IV	Muscle invasive urothelial carcinoma (pT2 or above)	High Grade	2011		-20420	Alive	WITH TUMOR	603							Stable Disease			0	603	0	603			0	603
TCGA-GV-A3QF	BLCA	79	MALE	WHITE	Stage IV	Muscle invasive urothelial carcinoma (pT2 or above)	High Grade	2011		-28890	Dead	TUMOR FREE		617						Stable Disease			1	617	0	617			0	617
TCGA-GV-A3QG	BLCA	65	MALE	WHITE	Stage IV	Muscle invasive urothelial carcinoma (pT2 or above)	High Grade	2011		-23847	Dead	WITH TUMOR				Distant Metastasis	Other, specify	Brain	84				1		1				1	84
TCGA-GV-A3QH	BLCA	67	MALE	WHITE	Stage II	Muscle invasive urothelial carcinoma (pT2 or above)	High Grade	2011		-24681	Dead	TUMOR FREE		258		Locoregional (Urothelial tumor event)	Bladder		125	Stable Disease			1	258	0	258			1	125
TCGA-GV-A3QI	BLCA	47	MALE	WHITE	Stage III	Muscle invasive urothelial carcinoma (pT2 or above)	High Grade	2011		-17383	Alive	WITH TUMOR	1110			Distant Metastasis	Other, specify	Abdominal wall	768	Complete Remission/Response			0	1110	0	1110	1	768	1	768
TCGA-GV-A3QK	BLCA	56	FEMALE	WHITE	Stage IV	Muscle invasive urothelial carcinoma (pT2 or above)	High Grade	2012		-20802	Alive	WITH TUMOR	832							Stable Disease			0	832	0	832			0	832
TCGA-GV-A40E	BLCA	75	MALE	WHITE	Stage II	Muscle invasive urothelial carcinoma (pT2 or above)	High Grade	2012		-27569	Dead	WITH TUMOR		261		Distant Metastasis	Lung		219	Stable Disease			1	261	1	261			1	219
TCGA-GV-A40G	BLCA	77	MALE	WHITE	Stage II	Muscle invasive urothelial carcinoma (pT2 or above)	High Grade	2012		-28204	Alive	TUMOR FREE	580							Complete Remission/Response			0	580	0	580	0	580	0	580
TCGA-GV-A6ZA	BLCA	54	MALE	WHITE	Stage II	Muscle invasive urothelial carcinoma (pT2 or above)	High Grade	2012		-19871	Alive	TUMOR FREE	691							Complete Remission/Response			0	691	0	691	0	691	0	691
TCGA-H4-A2HO	BLCA	53	MALE	WHITE	Stage III	Muscle invasive urothelial carcinoma (pT2 or above)	High Grade	2010		-19630	Alive	TUMOR FREE	46							Complete Remission/Response			0	46	0	46	0	46	0	46
TCGA-H4-A2HQ	BLCA	64	FEMALE	BLACK OR AFRICAN AMERICAN	Stage IV	Muscle invasive urothelial carcinoma (pT2 or above)	High Grade	2010		-23538	Alive	WITH TUMOR	590			Distant Metastasis	Lung		318	Complete Remission/Response			0	590	0	590			1	318
TCGA-HQ-A2OE	BLCA	69	MALE	[Not Evaluated]		Muscle invasive urothelial carcinoma (pT2 or above)		2007			Alive		1174										0	1174	0	1174			0	1174
TCGA-HQ-A2OF	BLCA	52	FEMALE	[Not Evaluated]	Stage III	Muscle invasive urothelial carcinoma (pT2 or above)	High Grade			-19016	Alive	TUMOR FREE	1947			Locoregional (Urothelial tumor event)	Lymph Node Only		907	Complete Remission/Response			0	1947	0	1947	1	907	1	907
TCGA-HQ-A5ND	BLCA	78	MALE	[Not Evaluated]	Stage IV	Muscle invasive urothelial carcinoma (pT2 or above)	High Grade			-28555	Dead	WITH TUMOR		274		Distant Metastasis	Lymph Node Only		84	Progressive Disease			1	274	1	274			1	84
TCGA-HQ-A5NE	BLCA	57	MALE	[Not Evaluated]	Stage III	Muscle invasive urothelial carcinoma (pT2 or above)	High Grade			-20647	Dead	WITH TUMOR		370		Distant Metastasis	Renal Pelvis		211	Complete Remission/Response			1	370	1	370	1	211	1	211
TCGA-K4-A3WS	BLCA	66	MALE	WHITE	Stage III	Muscle invasive urothelial carcinoma (pT2 or above)	High Grade	2011		-24124	Alive	TUMOR FREE	761							Complete Remission/Response			0	761	0	761	0	761	0	761
TCGA-K4-A3WU	BLCA	87	MALE	WHITE	Stage III	Muscle invasive urothelial carcinoma (pT2 or above)	High Grade	2012		-32134	Alive	TUMOR FREE	105										0	105	0	105			0	105
TCGA-K4-A3WV	BLCA	77	FEMALE	WHITE	Stage II	Muscle invasive urothelial carcinoma (pT2 or above)	High Grade	2011		-28444	Alive	TUMOR FREE	646										0	646	0	646			0	646
TCGA-K4-A4AB	BLCA	76	MALE	WHITE	Stage III	Muscle invasive urothelial carcinoma (pT2 or above)	High Grade	2012		-27922	Alive		84							Partial Remission/Response			0	84	0	84			0	84
TCGA-K4-A4AC	BLCA	83	MALE	WHITE	Stage II	Muscle invasive urothelial carcinoma (pT2 or above)	High Grade	2012		-30655	Dead	WITH TUMOR		278		Distant Metastasis	Other, specify	psoas	170	Partial Remission/Response			1	278	1	278			1	170
TCGA-K4-A54R	BLCA	59	MALE	WHITE	Stage II	Muscle invasive urothelial carcinoma (pT2 or above)	High Grade	2012		-21601	Alive	TUMOR FREE	842							Complete Remission/Response			0	842	0	842	0	842	0	842
TCGA-K4-A5RH	BLCA	69	MALE	WHITE	Stage III	Muscle invasive urothelial carcinoma (pT2 or above)	High Grade	2012		-25305	Alive	WITH TUMOR	276			Distant Metastasis	Lung		196	Progressive Disease			0	276	0	276			1	196
TCGA-K4-A5RI	BLCA	67	FEMALE	WHITE	Stage III	Muscle invasive urothelial carcinoma (pT2 or above)	High Grade	2012		-24614	Dead	WITH TUMOR		356		Locoregional (Urothelial tumor event)	Other, specify	ileum	236	Progressive Disease			1	356	1	356			1	236
TCGA-K4-A5RJ	BLCA	75	MALE	WHITE	Stage II	Muscle invasive urothelial carcinoma (pT2 or above)	High Grade	2012		-27518	Alive	TUMOR FREE	539							Complete Remission/Response			0	539	0	539	0	539	0	539
TCGA-K4-A6FZ	BLCA	75	FEMALE	WHITE	Stage III	Muscle invasive urothelial carcinoma (pT2 or above)	High Grade	2012		-27686	Alive	TUMOR FREE	55							Complete Remission/Response			0	55	0	55	0	55	0	55
TCGA-K4-A6MB	BLCA	64	MALE	WHITE	Stage IV	Muscle invasive urothelial carcinoma (pT2 or above)	High Grade	2013		-23664	Alive	TUMOR FREE	469							Complete Remission/Response			0	469	0	469			0	469
TCGA-K4-A83P	BLCA	77	MALE	WHITE	Stage IV	Muscle invasive urothelial carcinoma (pT2 or above)		2013		-28463	Alive	WITH TUMOR	495			Distant Metastasis	Liver		70	Partial Remission/Response			0	495	0	495			1	70
TCGA-K4-AAQO	BLCA	56	MALE	WHITE	Stage III	Muscle invasive urothelial carcinoma (pT2 or above)	High Grade	2013		-20683	Alive		359										0	359	0	359			0	359
TCGA-KQ-A41N	BLCA	73	MALE	BLACK OR AFRICAN AMERICAN	Stage III	Muscle invasive urothelial carcinoma (pT2 or above)	High Grade	2011		-26837	Alive	TUMOR FREE	1604							Complete Remission/Response			0	1604	0	1604	0	1604	0	1604
TCGA-KQ-A41O	BLCA	84	MALE		Stage IV	Muscle invasive urothelial carcinoma (pT2 or above)	High Grade	2011		-30774	Alive	TUMOR FREE	1538							Complete Remission/Response			0	1538	0	1538			0	1538
TCGA-KQ-A41P	BLCA	76	MALE	WHITE	Stage IV	Muscle invasive urothelial carcinoma (pT2 or above)	High Grade	2011		-27816	Alive	WITH TUMOR	1094			Locoregional (Urothelial tumor event)	Lymph Node Only		178	Stable Disease			0	1094	0	1094			1	178
TCGA-KQ-A41Q	BLCA	89	MALE	WHITE	Stage III	Muscle invasive urothelial carcinoma (pT2 or above)	High Grade	2009		-32511	Alive		1429			Locoregional (Urothelial tumor event)	Lymph Node Only		1314				0	1429	0	1429			1	1314
TCGA-KQ-A41R	BLCA	80	FEMALE	WHITE	Stage II	Muscle invasive urothelial carcinoma (pT2 or above)	High Grade	2011		-29351	Alive	TUMOR FREE	1350							Complete Remission/Response			0	1350	0	1350	0	1350	0	1350
TCGA-KQ-A41S	BLCA	87	FEMALE	WHITE	Stage III	Muscle invasive urothelial carcinoma (pT2 or above)	High Grade	2011		-32041	Alive	TUMOR FREE	35							Complete Remission/Response			0	35	0	35	0	35	0	35
TCGA-LC-A66R	BLCA	78	MALE	WHITE	Stage IV	Muscle invasive urothelial carcinoma (pT2 or above)	High Grade	2012		-28793	Alive	TUMOR FREE	466							Complete Remission/Response			0	466	0	466			0	466
TCGA-LT-A5Z6	BLCA	56	MALE	WHITE	Stage II	Muscle invasive urothelial carcinoma (pT2 or above)	High Grade	2013		-20746	Alive	TUMOR FREE	474							Complete Remission/Response			0	474	0	474	0	474	0	474
TCGA-LT-A8JT	BLCA	69	FEMALE	WHITE	Stage II	Muscle invasive urothelial carcinoma (pT2 or above)	High Grade	2013		-25498	Alive	TUMOR FREE	641							Complete Remission/Response			0	641	0	641	0	641	0	641
TCGA-MV-A51V	BLCA	75	MALE	WHITE	Stage III	Muscle invasive urothelial carcinoma (pT2 or above)	High Grade	2012		-27430	Alive	TUMOR FREE	410							Complete Remission/Response			0	410	0	410	0	410	0	410
TCGA-PQ-A6FI	BLCA	70	MALE	WHITE	Stage II	Muscle invasive urothelial carcinoma (pT2 or above)	High Grade	2011		-25672	Alive	TUMOR FREE	372							Complete Remission/Response			0	372	0	372	0	372	0	372
TCGA-PQ-A6FN	BLCA	78	FEMALE	WHITE	Stage III	Muscle invasive urothelial carcinoma (pT2 or above)	High Grade	2011		-28546	Alive		507										0	507	0	507			0	507
TCGA-R3-A69X	BLCA	70	MALE	WHITE	Stage III	Muscle invasive urothelial carcinoma (pT2 or above)	High Grade	2012		-25576	Alive	TUMOR FREE	433							Complete Remission/Response			0	433	0	433	0	433	0	433
TCGA-S5-A6DX	BLCA	83	MALE	WHITE	Stage IV	Muscle invasive urothelial carcinoma (pT2 or above)	High Grade	2013		-30594	Dead	WITH TUMOR		56									1	56	1	56			1	56
TCGA-S5-AA26	BLCA	46	MALE	BLACK OR AFRICAN AMERICAN	Stage III	Muscle invasive urothelial carcinoma (pT2 or above)	High Grade	2013		-16972	Alive	TUMOR FREE	503							Complete Remission/Response			0	503	0	503	0	503	0	503
TCGA-SY-A9G0	BLCA	82	MALE	WHITE	Stage IV	Muscle invasive urothelial carcinoma (pT2 or above)	High Grade	2011		-30205	Dead	TUMOR FREE		1008						Complete Remission/Response			1	1008	0	1008			0	1008
TCGA-SY-A9G5	BLCA	66	MALE	WHITE	Stage III	Muscle invasive urothelial carcinoma (pT2 or above)	High Grade	2011		-24260	Alive	TUMOR FREE	1186							Complete Remission/Response			0	1186	0	1186	0	1186	0	1186
TCGA-UY-A78K	BLCA	60	MALE	WHITE	Stage IV	Muscle invasive urothelial carcinoma (pT2 or above)	High Grade			-22020	Dead			536						Complete Remission/Response			1	536		536			0	536
TCGA-UY-A78L	BLCA	62	MALE	WHITE	Stage IV	Muscle invasive urothelial carcinoma (pT2 or above)	High Grade			-22717	Alive	WITH TUMOR	1127						355	Progressive Disease			0	1127	0	1127			1	355
TCGA-UY-A78M	BLCA	81	FEMALE	ASIAN	Stage IV	Muscle invasive urothelial carcinoma (pT2 or above)	High Grade			-29706	Dead	WITH TUMOR		690									1	690	1	690			1	690
TCGA-UY-A78N	BLCA	80	MALE	WHITE	Stage IV	Muscle invasive urothelial carcinoma (pT2 or above)	High Grade			-29132	Dead	WITH TUMOR		2641		Distant Metastasis	Renal Pelvis		2472	Complete Remission/Response			1	2641	1	2641			1	2472
TCGA-UY-A78O	BLCA	75	FEMALE	WHITE	Stage II	Muscle invasive urothelial carcinoma (pT2 or above)	High Grade			-27234	Alive	TUMOR FREE	2312							Complete Remission/Response			0	2312	0	2312	0	2312	0	2312
TCGA-UY-A78P	BLCA	78	FEMALE	WHITE	Stage II	Muscle invasive urothelial carcinoma (pT2 or above)	High Grade			-28719	Alive	TUMOR FREE	2380							Complete Remission/Response			0	2380	0	2380	0	2380	0	2380
TCGA-UY-A8OB	BLCA	63	MALE	WHITE	Stage IV	Muscle invasive urothelial carcinoma (pT2 or above)	High Grade			-23360	Alive	TUMOR FREE	2109							Complete Remission/Response			0	2109	0	2109			0	2109
TCGA-UY-A8OC	BLCA	90	MALE	WHITE	Stage IV	Muscle invasive urothelial carcinoma (pT2 or above)	High Grade			-32918	Dead	WITH TUMOR		92		Distant Metastasis	Lymph Node Only		32	Partial Remission/Response			1	92	1	92			1	32
TCGA-UY-A8OD	BLCA	68	FEMALE	BLACK OR AFRICAN AMERICAN	Stage II	Muscle invasive urothelial carcinoma (pT2 or above)	High Grade			-24588	Alive	TUMOR FREE	3432							Complete Remission/Response			0	3432	0	3432	0	3432	0	3432
TCGA-UY-A9PA	BLCA	48	MALE	WHITE	Stage III	Muscle invasive urothelial carcinoma (pT2 or above)	High Grade			-17520	Alive	TUMOR FREE	1072							Complete Remission/Response			0	1072	0	1072	0	1072	0	1072
TCGA-UY-A9PB	BLCA	49	MALE	WHITE	Stage III	Muscle invasive urothelial carcinoma (pT2 or above)	High Grade			-17885	Alive	TUMOR FREE	899							Complete Remission/Response			0	899	0	899	0	899	0	899
TCGA-UY-A9PD	BLCA	80	MALE	WHITE	Stage III	Muscle invasive urothelial carcinoma (pT2 or above)	High Grade			-29565	Alive	TUMOR FREE	542							Complete Remission/Response			0	542	0	542	0	542	0	542
TCGA-UY-A9PE	BLCA	86	MALE	WHITE	Stage IV	Muscle invasive urothelial carcinoma (pT2 or above)	High Grade			-31755	Alive	WITH TUMOR	189			Distant Metastasis	Lung		473	Complete Remission/Response			0	189	0	189			1	473
TCGA-UY-A9PF	BLCA	77	MALE	WHITE	Stage IV	Muscle invasive urothelial carcinoma (pT2 or above)	High Grade			-28470	Alive	TUMOR FREE	117							Complete Remission/Response			0	117	0	117			0	117
TCGA-UY-A9PH	BLCA	73	MALE	WHITE	Stage II	Muscle invasive urothelial carcinoma (pT2 or above)	High Grade			-26654	Alive	TUMOR FREE	1561							Complete Remission/Response			0	1561	0	1561	0	1561	0	1561
TCGA-XF-A8HB	BLCA	50	FEMALE		Stage II	Muscle invasive urothelial carcinoma (pT2 or above)	High Grade	2006		-18544	Alive	TUMOR FREE	1370							Complete Remission/Response			0	1370	0	1370	0	1370	0	1370
TCGA-XF-A8HC	BLCA	79	MALE	ASIAN	Stage IV	Muscle invasive urothelial carcinoma (pT2 or above)	High Grade	2005		-28996	Dead			200									1	200		200			0	200
TCGA-XF-A8HD	BLCA	77	MALE	WHITE	Stage III	Muscle invasive urothelial carcinoma (pT2 or above)	High Grade	2006		-28305	Alive	TUMOR FREE	2964							Complete Remission/Response			0	2964	0	2964	0	2964	0	2964
TCGA-XF-A8HE	BLCA	47	MALE	WHITE	Stage III	Muscle invasive urothelial carcinoma (pT2 or above)	High Grade	2004		-17212	Alive	TUMOR FREE	3817							Complete Remission/Response			0	3817	0	3817	0	3817	0	3817
TCGA-XF-A8HF	BLCA	80	MALE	WHITE	Stage III	Muscle invasive urothelial carcinoma (pT2 or above)	High Grade	2004		-29288	Dead	TUMOR FREE		2954						Complete Remission/Response			1	2954	0	2954	0	2954	0	2954
TCGA-XF-A8HG	BLCA	69	MALE	WHITE	Stage III	Muscle invasive urothelial carcinoma (pT2 or above)	High Grade	2005		-25421	Dead	WITH TUMOR		467		Distant Metastasis	Liver		398	Complete Remission/Response			1	467	1	467	1	398	1	398
TCGA-XF-A8HH	BLCA	61	FEMALE	WHITE	Stage IV	Muscle invasive urothelial carcinoma (pT2 or above)	High Grade	2004		-22393	Dead	WITH TUMOR		57						Partial Remission/Response			1	57	1	57			1	57
TCGA-XF-A8HI	BLCA	57	FEMALE	WHITE	Stage IV	Muscle invasive urothelial carcinoma (pT2 or above)	High Grade	2005		-21059	Dead	WITH TUMOR		544		Distant Metastasis	Lung		468	Progressive Disease			1	544	1	544			1	468
TCGA-XF-A9SG	BLCA	81	MALE		Stage II	Muscle invasive urothelial carcinoma (pT2 or above)	High Grade	2006		-29825	Alive	TUMOR FREE	1479							Complete Remission/Response			0	1479	0	1479	0	1479	0	1479
TCGA-XF-A9SH	BLCA	65	FEMALE	ASIAN	Stage II	Muscle invasive urothelial carcinoma (pT2 or above)	High Grade	2005		-24060	Dead	WITH TUMOR		1971		Locoregional (Urothelial tumor event)	Lymph Node Only		547	Stable Disease			1	1971	1	1971			1	547
TCGA-XF-A9SI	BLCA	73	FEMALE	ASIAN	Stage II	Muscle invasive urothelial carcinoma (pT2 or above)	High Grade	2006		-26719	Alive	TUMOR FREE	2423							Complete Remission/Response			0	2423	0	2423	0	2423	0	2423
TCGA-XF-A9SJ	BLCA	83	MALE	WHITE	Stage IV	Muscle invasive urothelial carcinoma (pT2 or above)	High Grade	2004		-30362	Dead	WITH TUMOR		98						Progressive Disease			1	98	1	98			1	98
TCGA-XF-A9SK	BLCA	65	MALE	WHITE	Stage IV	Muscle invasive urothelial carcinoma (pT2 or above)	High Grade	2004		-24019	Dead	WITH TUMOR		486		Distant Metastasis	Bone		382	Stable Disease			1	486	1	486			1	382
TCGA-XF-A9SL	BLCA	69	MALE	WHITE	Stage IV	Muscle invasive urothelial carcinoma (pT2 or above)	High Grade	2004		-25460	Dead	TUMOR FREE		2020						Complete Remission/Response			1	2020	0	2020			0	2020
TCGA-XF-A9SM	BLCA	76	MALE	WHITE	Stage III	Muscle invasive urothelial carcinoma (pT2 or above)	High Grade	2004		-27826	Alive	TUMOR FREE	1048							Complete Remission/Response			0	1048	0	1048	0	1048	0	1048
TCGA-XF-A9SP	BLCA	59	MALE	WHITE	Stage III	Muscle invasive urothelial carcinoma (pT2 or above)	High Grade	2004		-21776	Dead	WITH TUMOR		454		Locoregional (Urothelial tumor event)	Renal Pelvis		310	Stable Disease			1	454	1	454			1	310
TCGA-XF-A9ST	BLCA	68	MALE	WHITE	Stage III	Muscle invasive urothelial carcinoma (pT2 or above)	High Grade	2005		-25080	Dead			128									1	128		128			0	128
TCGA-XF-A9SU	BLCA	74	FEMALE	WHITE	Stage IV	Muscle invasive urothelial carcinoma (pT2 or above)	High Grade	2006		-27068	Dead	WITH TUMOR		182		Distant Metastasis	Liver		103	Progressive Disease			1	182	1	182			1	103
TCGA-XF-A9SV	BLCA	82	MALE	WHITE	Stage IV	Muscle invasive urothelial carcinoma (pT2 or above)	High Grade	2006		-30265	Dead	WITH TUMOR		388		Distant Metastasis	Lung		237	Progressive Disease			1	388	1	388			1	237
TCGA-XF-A9SW	BLCA	85	MALE	WHITE	Stage IV	Muscle invasive urothelial carcinoma (pT2 or above)	High Grade	2006		-31049	Dead	WITH TUMOR		362						Partial Remission/Response			1	362	1	362			1	362
TCGA-XF-A9SX	BLCA	63	FEMALE	WHITE	Stage IV	Muscle invasive urothelial carcinoma (pT2 or above)	High Grade	2006		-23349	Dead	WITH TUMOR		719		Distant Metastasis	Lung		475	Progressive Disease			1	719	1	719			1	475
TCGA-XF-A9SY	BLCA	60	FEMALE	WHITE	Stage IV	Muscle invasive urothelial carcinoma (pT2 or above)	High Grade	2006		-22212	Alive	WITH TUMOR	640			Distant Metastasis	Other, specify	Groin	168	Progressive Disease			0	640	0	640			1	168
TCGA-XF-A9SZ	BLCA	79	MALE	WHITE	Stage IV	Muscle invasive urothelial carcinoma (pT2 or above)	High Grade	2007		-29100	Dead	WITH TUMOR		859		Distant Metastasis	Lung		854	Complete Remission/Response			1	859	1	859			1	854
TCGA-XF-A9T0	BLCA	68	MALE	WHITE	Stage III	Muscle invasive urothelial carcinoma (pT2 or above)	High Grade	2007		-25190	Alive	TUMOR FREE	799							Complete Remission/Response			0	799	0	799	0	799	0	799
TCGA-XF-A9T2	BLCA	54	MALE	WHITE	Stage III	Muscle invasive urothelial carcinoma (pT2 or above)	High Grade	2007		-19945	Dead			575									1	575		575			0	575
TCGA-XF-A9T3	BLCA	69	FEMALE	WHITE	Stage IV	Muscle invasive urothelial carcinoma (pT2 or above)	High Grade	2008		-25532	Alive	TUMOR FREE	68										0	68	0	68			0	68
TCGA-XF-A9T4	BLCA	48	MALE	WHITE	Stage IV	Muscle invasive urothelial carcinoma (pT2 or above)	High Grade	2008		-17728	Dead	WITH TUMOR		495		Distant Metastasis	Lung		182	Partial Remission/Response			1	495	1	495			1	182
TCGA-XF-A9T5	BLCA	78	FEMALE	WHITE	Stage IV	Muscle invasive urothelial carcinoma (pT2 or above)	High Grade	2008		-28578	Alive	TUMOR FREE	2027			Locoregional (Urothelial tumor event)	Other, specify	Vagina	664	Complete Remission/Response			0	2027	0	2027			1	664
TCGA-XF-A9T6	BLCA	88	FEMALE	WHITE	Stage III	Muscle invasive urothelial carcinoma (pT2 or above)	High Grade	2008		-32207	Alive		64										0	64	0	64			0	64
TCGA-XF-A9T8	BLCA	64	MALE	WHITE	Stage III	Muscle invasive urothelial carcinoma (pT2 or above)	High Grade	2008		-23403	Dead			418									1	418		418			0	418
TCGA-XF-AAME	BLCA	64	FEMALE	WHITE	Stage II	Muscle invasive urothelial carcinoma (pT2 or above)	High Grade	2006		-23448	Dead	WITH TUMOR		2828		Locoregional (Urothelial tumor event)	Other, specify	Vagina	1651	Progressive Disease			1	2828	1	2828			1	1651
TCGA-XF-AAMF	BLCA	68	MALE	WHITE	Stage IV	Muscle invasive urothelial carcinoma (pT2 or above)	High Grade	2004		-25023	Dead	WITH TUMOR		329		Distant Metastasis	Lung		157	Stable Disease			1	329	1	329			1	157
TCGA-XF-AAMG	BLCA	49	MALE	WHITE	Stage III	Muscle invasive urothelial carcinoma (pT2 or above)	High Grade	2004		-18021	Alive	TUMOR FREE	3364							Complete Remission/Response			0	3364	0	3364	0	3364	0	3364
TCGA-XF-AAMH	BLCA	80	MALE	WHITE	Stage IV	Muscle invasive urothelial carcinoma (pT2 or above)	High Grade	2005		-29547	Dead	WITH TUMOR		344		Distant Metastasis	Other, specify	lumbar spine and right hemipelvis	313	Progressive Disease			1	344	1	344			1	313
TCGA-XF-AAMJ	BLCA	70	MALE	ASIAN	Stage III	Muscle invasive urothelial carcinoma (pT2 or above)	High Grade	2006		-25838	Dead	TUMOR FREE		1670						Complete Remission/Response			1	1670	0	1670	0	1670	0	1670
TCGA-XF-AAML	BLCA	75	MALE	WHITE	Stage II	Muscle invasive urothelial carcinoma (pT2 or above)	High Grade	2007		-27422	Dead	TUMOR FREE		232						Complete Remission/Response			1	232	0	232	0	232	0	232
TCGA-XF-AAMQ	BLCA	59	FEMALE	WHITE	Stage II	Muscle invasive urothelial carcinoma (pT2 or above)	High Grade	2006		-21660	Alive	TUMOR FREE	2177							Complete Remission/Response			0	2177	0	2177	0	2177	0	2177
TCGA-XF-AAMR	BLCA	48	MALE	WHITE	Stage III	Muscle invasive urothelial carcinoma (pT2 or above)	High Grade	2006		-17670	Alive	TUMOR FREE	2790							Complete Remission/Response			0	2790	0	2790	0	2790	0	2790
TCGA-XF-AAMT	BLCA	75	FEMALE	WHITE	Stage IV	Muscle invasive urothelial carcinoma (pT2 or above)	High Grade	2006		-27397	Dead	WITH TUMOR		90						Partial Remission/Response			1	90	1	90			1	90
TCGA-XF-AAMW	BLCA	79	FEMALE	WHITE	Stage IV	Muscle invasive urothelial carcinoma (pT2 or above)	High Grade	2006		-28903	Dead	WITH TUMOR		253						Partial Remission/Response			1	253	1	253			1	253
TCGA-XF-AAMX	BLCA	87	FEMALE	BLACK OR AFRICAN AMERICAN	Stage III	Muscle invasive urothelial carcinoma (pT2 or above)	High Grade	2006		-31884	Dead	TUMOR FREE		206						Complete Remission/Response			1	206	0	206	0	206	0	206
TCGA-XF-AAMY	BLCA	78	MALE	WHITE	Stage III	Muscle invasive urothelial carcinoma (pT2 or above)	High Grade	2006		-28509	Alive	TUMOR FREE	3011			Distant Metastasis	Lung		637	Complete Remission/Response			0	3011	0	3011	1	637	1	637
TCGA-XF-AAMZ	BLCA	81	FEMALE	WHITE	Stage IV	Muscle invasive urothelial carcinoma (pT2 or above)	High Grade	2007		-29667	Dead	WITH TUMOR		1348		Locoregional (Urothelial tumor event)	Lymph Node Only		1344	Partial Remission/Response			1	1348	1	1348			1	1344
TCGA-XF-AAN0	BLCA	68	MALE	WHITE	Stage IV	Muscle invasive urothelial carcinoma (pT2 or above)	High Grade	2007		-24877	Dead	WITH TUMOR		1718		Locoregional (Urothelial tumor event)	Other, specify	Scrotum and Perineum	603	Complete Remission/Response			1	1718	1	1718			1	603
TCGA-XF-AAN1	BLCA	75	FEMALE		Stage III	Muscle invasive urothelial carcinoma (pT2 or above)	High Grade	2006		-27687	Dead	WITH TUMOR		941		Locoregional (Urothelial tumor event)	Other, specify	Pelvis and vagina	650	Partial Remission/Response			1	941	1	941			1	650
TCGA-XF-AAN2	BLCA	73	MALE	WHITE	Stage II	Muscle invasive urothelial carcinoma (pT2 or above)	High Grade	2007		-26720	Dead	TUMOR FREE		1869						Complete Remission/Response			1	1869	0	1869	0	1869	0	1869
TCGA-XF-AAN3	BLCA	76	MALE	WHITE	Stage IV	Muscle invasive urothelial carcinoma (pT2 or above)	High Grade	2007		-27909	Alive	TUMOR FREE	2625							Complete Remission/Response			0	2625	0	2625			0	2625
TCGA-XF-AAN4	BLCA	77	FEMALE	WHITE	Stage III	Muscle invasive urothelial carcinoma (pT2 or above)	High Grade	2007		-28302	Dead	TUMOR FREE		823						Complete Remission/Response			1	823	0	823	0	823	0	823
TCGA-XF-AAN5	BLCA	61	FEMALE	WHITE	Stage III	Muscle invasive urothelial carcinoma (pT2 or above)	High Grade	2008		-22411	Alive	TUMOR FREE	2293							Complete Remission/Response			0	2293	0	2293	0	2293	0	2293
TCGA-XF-AAN7	BLCA	60	MALE	WHITE	Stage IV	Muscle invasive urothelial carcinoma (pT2 or above)	High Grade	2008		-21951	Dead	WITH TUMOR		565		Locoregional (Urothelial tumor event)	Bladder		321	Complete Remission/Response			1	565	1	565			1	321
TCGA-XF-AAN8	BLCA	74	FEMALE	WHITE	Stage III	Muscle invasive urothelial carcinoma (pT2 or above)	High Grade	2007		-27309	Dead			118									1	118		118			0	118
TCGA-YC-A89H	BLCA	78	FEMALE	WHITE	Stage II	Muscle invasive urothelial carcinoma (pT2 or above)	High Grade	2013		-28741	Alive	TUMOR FREE	573							Complete Remission/Response			0	573	0	573	0	573	0	573
TCGA-YC-A8S6	BLCA	71	MALE	WHITE	Stage II	Muscle invasive urothelial carcinoma (pT2 or above)	High Grade	2013		-26130	Alive	TUMOR FREE	293							Complete Remission/Response			0	293	0	293	0	293	0	293
TCGA-YC-A9TC	BLCA	71	MALE	WHITE	Stage IV	Muscle invasive urothelial carcinoma (pT2 or above)	High Grade	2013		-26283	Dead	WITH TUMOR		20						Progressive Disease			1	20	1	20			1	20
TCGA-YF-AA3L	BLCA	47	FEMALE		Stage II	Muscle invasive urothelial carcinoma (pT2 or above)	High Grade	2013		-17268	Alive	TUMOR FREE	364							Complete Remission/Response			0	364	0	364	0	364	0	364
TCGA-YF-AA3M	BLCA	57	MALE		Stage II	Muscle invasive urothelial carcinoma (pT2 or above)	High Grade	2013		-21097	Alive	WITH TUMOR	415			Locoregional (Urothelial tumor event)	Other, specify	Pelvis	381	Complete Remission/Response			0	415	0	415	1	381	1	381
TCGA-ZF-A9R0	BLCA	82	MALE	WHITE	Stage III	Muscle invasive urothelial carcinoma (pT2 or above)	High Grade	2013		-30222	Dead	WITH TUMOR		680		Locoregional (Urothelial tumor event)	Other, specify	right hemipelvis	559	Progressive Disease			1	680	1	680			1	559
TCGA-ZF-A9R1	BLCA	81	MALE	WHITE	Stage IV	Muscle invasive urothelial carcinoma (pT2 or above)	High Grade	2013		-29610	Alive	WITH TUMOR	773			Distant Metastasis	Bone		758	Complete Remission/Response			0	773	0	773			1	758
TCGA-ZF-A9R2	BLCA	75	MALE	WHITE	Stage II	Muscle invasive urothelial carcinoma (pT2 or above)	High Grade	2013		-27537	Alive	TUMOR FREE	642							Complete Remission/Response			0	642	0	642	0	642	0	642
TCGA-ZF-A9R3	BLCA	53	FEMALE	WHITE	Stage II	Muscle invasive urothelial carcinoma (pT2 or above)	High Grade	2012		-19384	Dead	WITH TUMOR		949		Distant Metastasis	Bone		917	Complete Remission/Response			1	949	1	949	1	917	1	917
TCGA-ZF-A9R4	BLCA	83	MALE	WHITE	Stage II	Muscle invasive urothelial carcinoma (pT2 or above)	High Grade	2012		-30398	Alive	TUMOR FREE	921							Complete Remission/Response			0	921	0	921	0	921	0	921
TCGA-ZF-A9R5	BLCA	59	MALE	WHITE	Stage III	Muscle invasive urothelial carcinoma (pT2 or above)	High Grade	2011		-21811	Alive	TUMOR FREE	1090							Complete Remission/Response			0	1090	0	1090	0	1090	0	1090
TCGA-ZF-A9R7	BLCA	76	FEMALE	WHITE	Stage II	Muscle invasive urothelial carcinoma (pT2 or above)	High Grade	2011		-28063	Alive	TUMOR FREE	665							Complete Remission/Response			0	665	0	665	0	665	0	665
TCGA-ZF-A9R9	BLCA	58	MALE	WHITE	Stage IV	Muscle invasive urothelial carcinoma (pT2 or above)	High Grade	2010		-21491	Dead	WITH TUMOR		864		Distant Metastasis	Other, specify	penis	629	Complete Remission/Response			1	864	1	864			1	629
TCGA-ZF-A9RC	BLCA	77	MALE	WHITE	Stage III	Muscle invasive urothelial carcinoma (pT2 or above)	High Grade	2007		-28275	Alive	TUMOR FREE	2868							Complete Remission/Response			0	2868	0	2868	0	2868	0	2868
TCGA-ZF-A9RD	BLCA	75	FEMALE	WHITE	Stage IV	Muscle invasive urothelial carcinoma (pT2 or above)	High Grade	2008		-27496	Dead			408									1	408		408			0	408
TCGA-ZF-A9RE	BLCA	78	FEMALE	WHITE	Stage II	Muscle invasive urothelial carcinoma (pT2 or above)	High Grade	2010		-28622	Dead	WITH TUMOR		106						Progressive Disease			1	106	1	106			1	106
TCGA-ZF-A9RF	BLCA	74	MALE	WHITE	Stage II	Muscle invasive urothelial carcinoma (pT2 or above)	High Grade	2009		-27281	Alive	TUMOR FREE	1949			Locoregional (Urothelial tumor event)	Bladder		1565	Complete Remission/Response			0	1949	0	1949	1	1565	1	1565
TCGA-ZF-A9RG	BLCA	70	FEMALE	WHITE	Stage III	Muscle invasive urothelial carcinoma (pT2 or above)	High Grade	2010		-25656	Alive	WITH TUMOR	1786			Distant Metastasis	Other, specify	neck lymph node	440	Complete Remission/Response			0	1786	0	1786	1	440	1	440
TCGA-ZF-A9RL	BLCA	61	MALE	WHITE	Stage II	Muscle invasive urothelial carcinoma (pT2 or above)	High Grade	2007		-22480	Alive	TUMOR FREE	2703			Locoregional (Urothelial tumor event)	Bladder		1064	Complete Remission/Response			0	2703	0	2703	1	1064	1	1064
TCGA-ZF-A9RM	BLCA	70	MALE	WHITE	Stage II	Muscle invasive urothelial carcinoma (pT2 or above)	High Grade	2010		-25642	Alive	TUMOR FREE	1455							Complete Remission/Response			0	1455	0	1455	0	1455	0	1455
TCGA-ZF-A9RN	BLCA	67	FEMALE	WHITE	Stage III	Muscle invasive urothelial carcinoma (pT2 or above)	High Grade	2010		-24795	Dead	WITH TUMOR		615		Distant Metastasis	Lung		516	Partial Remission/Response			1	615	1	615			1	516
TCGA-ZF-AA4N	BLCA	74	MALE	WHITE	Stage II		High Grade	2011		-27056	Dead	WITH TUMOR		88						Progressive Disease			1	88	1	88			1	88
TCGA-ZF-AA4R	BLCA	67	MALE	WHITE	Stage IV	Muscle invasive urothelial carcinoma (pT2 or above)	High Grade	2008		-24537	Dead	WITH TUMOR		1036		Locoregional (Urothelial tumor event)	Lymph Node Only		750				1	1036	1	1036			1	750
TCGA-ZF-AA4T	BLCA	65	MALE	WHITE	Stage IV	Muscle invasive urothelial carcinoma (pT2 or above)	High Grade	2008		-23974	Dead	WITH TUMOR		599		Distant Metastasis	Lung		511				1	599	1	599			1	511
TCGA-ZF-AA4U	BLCA	70	MALE	WHITE	Stage III	Muscle invasive urothelial carcinoma (pT2 or above)	High Grade	2008		-25682	Dead	WITH TUMOR		262		Distant Metastasis	Bone		199	Progressive Disease			1	262	1	262			1	199
TCGA-ZF-AA4V	BLCA	66	MALE	WHITE	Stage III	Muscle invasive urothelial carcinoma (pT2 or above)	High Grade	2008		-24448	Alive	TUMOR FREE	1806							Complete Remission/Response			0	1806	0	1806	0	1806	0	1806
TCGA-ZF-AA4W	BLCA	56	MALE	WHITE	Stage III	Muscle invasive urothelial carcinoma (pT2 or above)	High Grade	2009		-20611	Alive		1830			Locoregional (Urothelial tumor event)	Other, specify	penile urethra	1679	Complete Remission/Response			0	1830	0	1830	1	1679	1	1679
TCGA-ZF-AA4X	BLCA	56	MALE	WHITE	Stage II	Muscle invasive urothelial carcinoma (pT2 or above)	High Grade	2009		-20579	Alive	WITH TUMOR	2044			Locoregional (Urothelial tumor event)	Bladder		1665	Complete Remission/Response			0	2044	0	2044	1	1665	1	1665
TCGA-ZF-AA51	BLCA	69	FEMALE	WHITE	Stage II	Muscle invasive urothelial carcinoma (pT2 or above)	High Grade	2009		-25484	Alive	TUMOR FREE	1714							Complete Remission/Response			0	1714	0	1714	0	1714	0	1714
TCGA-ZF-AA52	BLCA	70	MALE	WHITE	Stage III	Muscle invasive urothelial carcinoma (pT2 or above)	High Grade	2009		-25579	Dead			1077						Partial Remission/Response			1	1077		1077			0	1077
TCGA-ZF-AA53	BLCA	60	MALE	WHITE	Stage II	Muscle invasive urothelial carcinoma (pT2 or above)	High Grade	2010		-22035	Alive	TUMOR FREE	1761							Complete Remission/Response			0	1761	0	1761	0	1761	0	1761
TCGA-ZF-AA54	BLCA	71	MALE	WHITE	Stage III	Muscle invasive urothelial carcinoma (pT2 or above)	High Grade	2009		-26128	Dead			590									1	590		590			0	590
TCGA-ZF-AA56	BLCA	79	FEMALE	WHITE	Stage III	Muscle invasive urothelial carcinoma (pT2 or above)	High Grade	2010		-28937	Dead	WITH TUMOR		259		Distant Metastasis	Liver		248	Progressive Disease			1	259	1	259			1	248
TCGA-ZF-AA58	BLCA	61	FEMALE	WHITE	Stage IV	Muscle invasive urothelial carcinoma (pT2 or above)	High Grade	2010		-22549	Alive	TUMOR FREE	1649							Complete Remission/Response			0	1649	0	1649			0	1649
TCGA-ZF-AA5H	BLCA	60	FEMALE	WHITE	Stage IV	Muscle invasive urothelial carcinoma (pT2 or above)	High Grade	2012		-22122	Alive	WITH TUMOR	897			Locoregional (Urothelial tumor event)	Other, specify	peritoneum	177	Stable Disease			0	897	0	897			1	177
TCGA-ZF-AA5N	BLCA	62	FEMALE	WHITE	Stage IV	Muscle invasive urothelial carcinoma (pT2 or above)	High Grade	2013		-22741	Dead	WITH TUMOR		168						Progressive Disease			1	168	1	168			1	168
TCGA-ZF-AA5P	BLCA	65	MALE	WHITE	Stage IV	Muscle invasive urothelial carcinoma (pT2 or above)	High Grade	2013		-23971	Alive	TUMOR FREE	372							Complete Remission/Response			0	372	0	372			0	372
TCGA-3C-AAAU	BRCA	55	FEMALE	WHITE	Stage X	Infiltrating Lobular Carcinoma		2004	Pre (<6 months since LMP AND no prior bilateral ovariectomy AND not on estrogen replacement)	-20211	Alive	WITH TUMOR	4047			Distant Metastasis	Lung		1808		Negative		0	4047	0	4047	1	1808	1	1808
TCGA-3C-AALI	BRCA	50	FEMALE	BLACK OR AFRICAN AMERICAN	Stage IIB	Infiltrating Ductal Carcinoma		2003	Post (prior bilateral ovariectomy OR >12 mo since LMP with no prior hysterectomy)	-18538	Alive	TUMOR FREE	4005								Negative		0	4005	0	4005	0	4005	0	4005
TCGA-3C-AALJ	BRCA	62	FEMALE	BLACK OR AFRICAN AMERICAN	Stage IIB	Infiltrating Ductal Carcinoma		2011	Post (prior bilateral ovariectomy OR >12 mo since LMP with no prior hysterectomy)	-22848	Alive	TUMOR FREE	1474								Negative		0	1474	0	1474	0	1474	0	1474
TCGA-3C-AALK	BRCA	52	FEMALE	BLACK OR AFRICAN AMERICAN	Stage IA	Infiltrating Ductal Carcinoma		2011		-19074	Alive	TUMOR FREE	1448								Close		0	1448	0	1448			0	1448
TCGA-4H-AAAK	BRCA	50	FEMALE	WHITE	Stage IIIA	Infiltrating Lobular Carcinoma		2013	Post (prior bilateral ovariectomy OR >12 mo since LMP with no prior hysterectomy)	-18371	Alive	TUMOR FREE	348								Negative		0	348	0	348	0	348	0	348
TCGA-5L-AAT0	BRCA	42	FEMALE	WHITE	Stage IIA	Infiltrating Lobular Carcinoma		2010	Post (prior bilateral ovariectomy OR >12 mo since LMP with no prior hysterectomy)	-15393	Alive	TUMOR FREE	1477								Positive		0	1477	0	1477			0	1477
TCGA-5L-AAT1	BRCA	63	FEMALE	WHITE	Stage IV	Infiltrating Lobular Carcinoma		2010	Post (prior bilateral ovariectomy OR >12 mo since LMP with no prior hysterectomy)	-23225	Alive	WITH TUMOR	1471								Negative		0	1471	0	1471			0	1471
TCGA-5T-A9QA	BRCA	52	FEMALE	BLACK OR AFRICAN AMERICAN	Stage IIA	Other, specify		2013		-19031	Alive		303										0	303	0	303			0	303
TCGA-A1-A0SB	BRCA	70	FEMALE	WHITE	Stage I	Other, specify		2008	Post (prior bilateral ovariectomy OR >12 mo since LMP with no prior hysterectomy)	-25833	Alive	TUMOR FREE	259								Negative		0	259	0	259	0	259	0	259
TCGA-A1-A0SD	BRCA	59	FEMALE	WHITE	Stage IIA	Infiltrating Ductal Carcinoma		2005		-21793	Alive		437								Negative		0	437	0	437	0	437	0	437
TCGA-A1-A0SE	BRCA	56	FEMALE	WHITE	Stage I	Mixed Histology (please specify)		2005	Pre (<6 months since LMP AND no prior bilateral ovariectomy AND not on estrogen replacement)	-20717	Alive	TUMOR FREE	1321								Negative		0	1321	0	1321	0	1321	0	1321
TCGA-A1-A0SF	BRCA	54	FEMALE	WHITE	Stage IIA	Infiltrating Ductal Carcinoma		2006	Pre (<6 months since LMP AND no prior bilateral ovariectomy AND not on estrogen replacement)	-19731	Alive	TUMOR FREE	1463								Negative		0	1463	0	1463	0	1463	0	1463
TCGA-A1-A0SG	BRCA	61	FEMALE	WHITE	Stage IIB	Other, specify		2006	Post (prior bilateral ovariectomy OR >12 mo since LMP with no prior hysterectomy)	-22380	Alive		434								Negative		0	434	0	434	0	434	0	434
TCGA-A1-A0SH	BRCA	39	FEMALE	WHITE	Stage IIA	Infiltrating Ductal Carcinoma		2006	Pre (<6 months since LMP AND no prior bilateral ovariectomy AND not on estrogen replacement)	-14595	Alive	TUMOR FREE	1437								Negative		0	1437	0	1437	0	1437	0	1437
TCGA-A1-A0SI	BRCA	52	FEMALE	WHITE	Stage IIB	Infiltrating Ductal Carcinoma		2007		-19250	Alive	TUMOR FREE	635								Negative		0	635	0	635	0	635	0	635
TCGA-A1-A0SJ	BRCA	39	FEMALE	BLACK OR AFRICAN AMERICAN	Stage IIIA	Infiltrating Ductal Carcinoma		2006		-14383	Alive	TUMOR FREE	416								Negative		0	416	0	416	0	416	0	416
TCGA-A1-A0SK	BRCA	54	FEMALE	ASIAN	Stage IIA	Other, specify		2007	Indeterminate (neither Pre or Postmenopausal)	-20048	Dead	WITH TUMOR		967							Negative		1	967	1	967			1	967
TCGA-A1-A0SM	BRCA	77	MALE	WHITE	Stage IIA	Infiltrating Ductal Carcinoma		2007		-28198	Alive	TUMOR FREE	242								Negative		0	242	0	242	0	242	0	242
TCGA-A1-A0SN	BRCA	50	FEMALE	WHITE	Stage IIA	Infiltrating Ductal Carcinoma		2007	Post (prior bilateral ovariectomy OR >12 mo since LMP with no prior hysterectomy)	-18401	Alive	TUMOR FREE	1196								Negative		0	1196	0	1196	0	1196	0	1196
TCGA-A1-A0SO	BRCA	67	FEMALE	WHITE	Stage IIB	Infiltrating Ductal Carcinoma		2007	Post (prior bilateral ovariectomy OR >12 mo since LMP with no prior hysterectomy)	-24826	Alive	TUMOR FREE	852								Negative		0	852	0	852	0	852	0	852
TCGA-A1-A0SP	BRCA	40	FEMALE		Stage IIA	Infiltrating Ductal Carcinoma		2007		-14954	Alive	TUMOR FREE	584								Negative		0	584	0	584	0	584	0	584
TCGA-A1-A0SQ	BRCA	45	FEMALE	WHITE	Stage IIB	Infiltrating Ductal Carcinoma		2007	Pre (<6 months since LMP AND no prior bilateral ovariectomy AND not on estrogen replacement)	-16458	Alive	TUMOR FREE	554								Negative		0	554	0	554	0	554	0	554
TCGA-A2-A04N	BRCA	66	FEMALE	WHITE	Stage IA	Infiltrating Ductal Carcinoma		2002	Post (prior bilateral ovariectomy OR >12 mo since LMP with no prior hysterectomy)	-24155	Alive	TUMOR FREE	4354								Negative		0	4354	0	4354	0	4354	0	4354
TCGA-A2-A04P	BRCA	36	FEMALE	BLACK OR AFRICAN AMERICAN	Stage IIIC	Infiltrating Ductal Carcinoma		2003	Pre (<6 months since LMP AND no prior bilateral ovariectomy AND not on estrogen replacement)	-13238	Dead	WITH TUMOR		548		Distant Metastasis	Bone		102		Positive		1	548	1	548			1	102
TCGA-A2-A04Q	BRCA	48	FEMALE	WHITE	Stage IA	Infiltrating Ductal Carcinoma		2004	Post (prior bilateral ovariectomy OR >12 mo since LMP with no prior hysterectomy)	-17660	Alive	TUMOR FREE	2385								Negative		0	2385	0	2385	0	2385	0	2385
TCGA-A2-A04R	BRCA	36	FEMALE	BLACK OR AFRICAN AMERICAN	Stage IA	Infiltrating Ductal Carcinoma		2004	Pre (<6 months since LMP AND no prior bilateral ovariectomy AND not on estrogen replacement)	-13483	Alive	TUMOR FREE	3709								Negative		0	3709	0	3709	0	3709	0	3709
TCGA-A2-A04T	BRCA	62	FEMALE	WHITE	Stage IIA	Infiltrating Ductal Carcinoma		2004	Post (prior bilateral ovariectomy OR >12 mo since LMP with no prior hysterectomy)	-22707	Alive	TUMOR FREE	2246								Negative		0	2246	0	2246	0	2246	0	2246
TCGA-A2-A04U	BRCA	47	FEMALE	WHITE	Stage IIA	Infiltrating Ductal Carcinoma		2004	Peri (6-12 months since last menstrual period)	-17474	Alive	TUMOR FREE	2654								Negative		0	2654	0	2654	0	2654	0	2654
TCGA-A2-A04V	BRCA	39	FEMALE	WHITE	Stage IIA	Infiltrating Ductal Carcinoma		2005	Pre (<6 months since LMP AND no prior bilateral ovariectomy AND not on estrogen replacement)	-14250	Dead	WITH TUMOR		1920					1470		Negative		1	1920	1	1920	1	1470	1	1470
TCGA-A2-A04W	BRCA	50	FEMALE	WHITE	Stage IIB	Other, specify		2005	Pre (<6 months since LMP AND no prior bilateral ovariectomy AND not on estrogen replacement)	-18345	Alive	TUMOR FREE	3102								Negative		0	3102	0	3102	0	3102	0	3102
TCGA-A2-A04X	BRCA	34	FEMALE	WHITE	Stage IIA	Infiltrating Ductal Carcinoma		2006	Pre (<6 months since LMP AND no prior bilateral ovariectomy AND not on estrogen replacement)	-12642	Alive	TUMOR FREE	1686								Negative		0	1686	0	1686	0	1686	0	1686
TCGA-A2-A04Y	BRCA	53	FEMALE	WHITE	Stage IIB	Infiltrating Ductal Carcinoma		2008	Post (prior bilateral ovariectomy OR >12 mo since LMP with no prior hysterectomy)	-19533	Alive	TUMOR FREE	1099								Negative		0	1099	0	1099	0	1099	0	1099
TCGA-A2-A0CK	BRCA	60	FEMALE	WHITE	Stage IIIA	Infiltrating Lobular Carcinoma		2001	Post (prior bilateral ovariectomy OR >12 mo since LMP with no prior hysterectomy)	-22094	Alive	TUMOR FREE	4159			New Primary Tumor	Other, specify	LEFT BREAST	1364		Negative		0	4159	0	4159	1	1364	1	1364
TCGA-A2-A0CL	BRCA	37	FEMALE	BLACK OR AFRICAN AMERICAN	Stage IIIA	Infiltrating Ductal Carcinoma		2006	Pre (<6 months since LMP AND no prior bilateral ovariectomy AND not on estrogen replacement)	-13556	Alive	TUMOR FREE	3015								Positive		0	3015	0	3015			0	3015
TCGA-A2-A0CM	BRCA	40	FEMALE	BLACK OR AFRICAN AMERICAN	Stage IIA	Infiltrating Ductal Carcinoma		2003	Pre (<6 months since LMP AND no prior bilateral ovariectomy AND not on estrogen replacement)	-14969	Dead	WITH TUMOR		754					382		Negative		1	754	1	754	1	382	1	382
TCGA-A2-A0CO	BRCA	85	FEMALE	WHITE	Stage IIB	Infiltrating Lobular Carcinoma		2002	Post (prior bilateral ovariectomy OR >12 mo since LMP with no prior hysterectomy)	-31404	Dead	TUMOR FREE		3492							Positive		1	3492	0	3492			0	3492
TCGA-A2-A0CP	BRCA	60	FEMALE	WHITE	Stage IA	Infiltrating Ductal Carcinoma		2003	Post (prior bilateral ovariectomy OR >12 mo since LMP with no prior hysterectomy)	-22133	Alive	TUMOR FREE	2813								Negative		0	2813	0	2813	0	2813	0	2813
TCGA-A2-A0CQ	BRCA	62	FEMALE	BLACK OR AFRICAN AMERICAN	Stage IA	Infiltrating Ductal Carcinoma		2003	Post (prior bilateral ovariectomy OR >12 mo since LMP with no prior hysterectomy)	-22810	Alive	TUMOR FREE	2695								Negative		0	2695	0	2695	0	2695	0	2695
TCGA-A2-A0CR	BRCA	54	FEMALE	ASIAN	Stage IIB	Infiltrating Lobular Carcinoma		2004	Post (prior bilateral ovariectomy OR >12 mo since LMP with no prior hysterectomy)	-20075	Alive	TUMOR FREE	3283								Close		0	3283	0	3283			0	3283
TCGA-A2-A0CS	BRCA	73	FEMALE	WHITE	Stage IV	Infiltrating Ductal Carcinoma		2004	Post (prior bilateral ovariectomy OR >12 mo since LMP with no prior hysterectomy)	-26817	Dead	TUMOR FREE		2348							Positive		1	2348	0	2348			0	2348
TCGA-A2-A0CT	BRCA	71	FEMALE	WHITE	Stage IIA	Infiltrating Ductal Carcinoma		2005	Post (prior bilateral ovariectomy OR >12 mo since LMP with no prior hysterectomy)	-25959	Alive	TUMOR FREE	2289								Negative		0	2289	0	2289	0	2289	0	2289
TCGA-A2-A0CU	BRCA	73	FEMALE	WHITE	Stage IIA	Infiltrating Ductal Carcinoma		2005	Post (prior bilateral ovariectomy OR >12 mo since LMP with no prior hysterectomy)	-26823	Dead	TUMOR FREE		158							Close		1	158	0	158			0	158
TCGA-A2-A0CV	BRCA	41	FEMALE	ASIAN	Stage IIB	Infiltrating Ductal Carcinoma		2005	Post (prior bilateral ovariectomy OR >12 mo since LMP with no prior hysterectomy)	-15289	Alive	TUMOR FREE	3011								Negative		0	3011	0	3011	0	3011	0	3011
TCGA-A2-A0CW	BRCA	67	FEMALE	WHITE	Stage IIB	Infiltrating Ductal Carcinoma		2006	Post (prior bilateral ovariectomy OR >12 mo since LMP with no prior hysterectomy)	-24541	Alive	TUMOR FREE	3283								Negative		0	3283	0	3283	0	3283	0	3283
TCGA-A2-A0CX	BRCA	52	FEMALE	WHITE	Stage IIA	Infiltrating Ductal Carcinoma		2006	Pre (<6 months since LMP AND no prior bilateral ovariectomy AND not on estrogen replacement)	-19152	Alive	TUMOR FREE	1728								Negative		0	1728	0	1728	0	1728	0	1728
TCGA-A2-A0CY	BRCA	63	FEMALE	WHITE	Stage IIB	Infiltrating Ductal Carcinoma		2006	Post (prior bilateral ovariectomy OR >12 mo since LMP with no prior hysterectomy)	-23229	Alive	TUMOR FREE	1673								Negative		0	1673	0	1673	0	1673	0	1673
TCGA-A2-A0CZ	BRCA	46	FEMALE	WHITE	Stage IIA	Infiltrating Ductal Carcinoma		2007	Peri (6-12 months since last menstrual period)	-17026	Alive	TUMOR FREE	1616								Positive		0	1616	0	1616			0	1616
TCGA-A2-A0D0	BRCA	60	FEMALE	BLACK OR AFRICAN AMERICAN	Stage IIA	Infiltrating Ductal Carcinoma		2008	Post (prior bilateral ovariectomy OR >12 mo since LMP with no prior hysterectomy)	-22115	Alive	TUMOR FREE	2048								Negative		0	2048	0	2048	0	2048	0	2048
TCGA-A2-A0D1	BRCA	76	FEMALE	WHITE	Stage IIA	Infiltrating Ductal Carcinoma		2008	Post (prior bilateral ovariectomy OR >12 mo since LMP with no prior hysterectomy)	-28084	Alive	TUMOR FREE	1051								Negative		0	1051	0	1051	0	1051	0	1051
TCGA-A2-A0D2	BRCA	45	FEMALE	WHITE	Stage IIA	Infiltrating Ductal Carcinoma		2008	Pre (<6 months since LMP AND no prior bilateral ovariectomy AND not on estrogen replacement)	-16623	Alive	TUMOR FREE	1027								Negative		0	1027	0	1027	0	1027	0	1027
TCGA-A2-A0D3	BRCA	42	FEMALE	WHITE	Stage IA	Infiltrating Ductal Carcinoma		2008	Post (prior bilateral ovariectomy OR >12 mo since LMP with no prior hysterectomy)	-15524	Alive	TUMOR FREE	1873								Negative		0	1873	0	1873	0	1873	0	1873
TCGA-A2-A0D4	BRCA	37	FEMALE	BLACK OR AFRICAN AMERICAN	Stage IIB	Infiltrating Ductal Carcinoma		2009	Pre (<6 months since LMP AND no prior bilateral ovariectomy AND not on estrogen replacement)	-13805	Alive	TUMOR FREE	767								Negative		0	767	0	767	0	767	0	767
TCGA-A2-A0EM	BRCA	73	FEMALE	WHITE	Stage IA	Infiltrating Ductal Carcinoma		2002	Post (prior bilateral ovariectomy OR >12 mo since LMP with no prior hysterectomy)	-26845	Alive	TUMOR FREE	3094								Negative		0	3094	0	3094	0	3094	0	3094
TCGA-A2-A0EN	BRCA	70	FEMALE	WHITE	Stage IIA	Infiltrating Lobular Carcinoma		2003	Post (prior bilateral ovariectomy OR >12 mo since LMP with no prior hysterectomy)	-25771	Alive	TUMOR FREE	4088								Negative		0	4088	0	4088	0	4088	0	4088
TCGA-A2-A0EO	BRCA	54	FEMALE	WHITE	Stage IA	Infiltrating Ductal Carcinoma		2003	Peri (6-12 months since last menstrual period)	-19880	Alive	TUMOR FREE	2442								Close		0	2442	0	2442			0	2442
TCGA-A2-A0EP	BRCA	56	FEMALE	WHITE	Stage I	Infiltrating Lobular Carcinoma		2004	Post (prior bilateral ovariectomy OR >12 mo since LMP with no prior hysterectomy)	-20585	Alive	TUMOR FREE	3603								Negative		0	3603	0	3603	0	3603	0	3603
TCGA-A2-A0EQ	BRCA	64	FEMALE	BLACK OR AFRICAN AMERICAN	Stage IIA	Infiltrating Ductal Carcinoma		2004	Post (prior bilateral ovariectomy OR >12 mo since LMP with no prior hysterectomy)	-23543	Alive	TUMOR FREE	2426								Negative		0	2426	0	2426	0	2426	0	2426
TCGA-A2-A0ER	BRCA	63	FEMALE	WHITE	Stage IB	Infiltrating Ductal Carcinoma		2005	Post (prior bilateral ovariectomy OR >12 mo since LMP with no prior hysterectomy)	-23021	Alive	TUMOR FREE	2263								Negative		0	2263	0	2263	0	2263	0	2263
TCGA-A2-A0ES	BRCA	52	FEMALE	WHITE	Stage IIA	Infiltrating Lobular Carcinoma		2008	Post (prior bilateral ovariectomy OR >12 mo since LMP with no prior hysterectomy)	-19160	Alive	TUMOR FREE	2190								Negative		0	2190	0	2190	0	2190	0	2190
TCGA-A2-A0ET	BRCA	58	FEMALE	WHITE	Stage IIIA	Infiltrating Ductal Carcinoma		2008	Post (prior bilateral ovariectomy OR >12 mo since LMP with no prior hysterectomy)	-21464	Alive	TUMOR FREE	1066								Negative		0	1066	0	1066	0	1066	0	1066
TCGA-A2-A0EU	BRCA	79	FEMALE	WHITE	Stage IA	Infiltrating Ductal Carcinoma		2008	Post (prior bilateral ovariectomy OR >12 mo since LMP with no prior hysterectomy)	-29144	Alive	TUMOR FREE	1043								Negative		0	1043	0	1043	0	1043	0	1043
TCGA-A2-A0EV	BRCA	80	FEMALE	WHITE	Stage IA	Infiltrating Ductal Carcinoma		2008	Post (prior bilateral ovariectomy OR >12 mo since LMP with no prior hysterectomy)	-29285	Alive	TUMOR FREE	968								Negative		0	968	0	968	0	968	0	968
TCGA-A2-A0EW	BRCA	53	FEMALE	WHITE	Stage IIIC	Infiltrating Lobular Carcinoma		2008	Post (prior bilateral ovariectomy OR >12 mo since LMP with no prior hysterectomy)	-19413	Dead	WITH TUMOR		1884		Distant Metastasis	Bone		1353		Positive		1	1884	1	1884			1	1353
TCGA-A2-A0EX	BRCA	46	FEMALE	WHITE	Stage IIB	Infiltrating Lobular Carcinoma		2009	Post (prior bilateral ovariectomy OR >12 mo since LMP with no prior hysterectomy)	-16858	Alive	TUMOR FREE	752								Negative		0	752	0	752	0	752	0	752
TCGA-A2-A0EY	BRCA	62	FEMALE	WHITE	Stage IIB	Infiltrating Ductal Carcinoma		2009	Post (prior bilateral ovariectomy OR >12 mo since LMP with no prior hysterectomy)	-22872	Alive	TUMOR FREE	1925								Negative		0	1925	0	1925	0	1925	0	1925
TCGA-A2-A0ST	BRCA	62	FEMALE	WHITE	Stage IIA	Infiltrating Ductal Carcinoma		2003	Post (prior bilateral ovariectomy OR >12 mo since LMP with no prior hysterectomy)	-22922	Alive	WITH TUMOR	3017								Negative		0	3017	0	3017	0	3017	0	3017
TCGA-A2-A0SU	BRCA	66	FEMALE	WHITE	Stage IIA	Infiltrating Ductal Carcinoma		2006	Post (prior bilateral ovariectomy OR >12 mo since LMP with no prior hysterectomy)	-24219	Alive	TUMOR FREE	1662								Negative		0	1662	0	1662	0	1662	0	1662
TCGA-A2-A0SV	BRCA	63	FEMALE	WHITE	Stage IV	Infiltrating Ductal Carcinoma		2006	Post (prior bilateral ovariectomy OR >12 mo since LMP with no prior hysterectomy)	-23126	Dead	WITH TUMOR		825							Positive		1	825	1	825			1	825
TCGA-A2-A0SW	BRCA	82	FEMALE	WHITE	Stage IV	Infiltrating Ductal Carcinoma		2006	Post (prior bilateral ovariectomy OR >12 mo since LMP with no prior hysterectomy)	-30085	Dead	WITH TUMOR		1365					653		Negative		1	1365	1	1365			1	653
TCGA-A2-A0SX	BRCA	48	FEMALE	WHITE	Stage IA	Infiltrating Ductal Carcinoma		2007	Pre (<6 months since LMP AND no prior bilateral ovariectomy AND not on estrogen replacement)	-17774	Alive	WITH TUMOR	1534						1239		Negative		0	1534	0	1534	1	1239	1	1239
TCGA-A2-A0SY	BRCA	62	FEMALE	WHITE	Stage IIIA	Infiltrating Lobular Carcinoma		2007	Post (prior bilateral ovariectomy OR >12 mo since LMP with no prior hysterectomy)	-22928	Alive	TUMOR FREE	1347								Negative		0	1347	0	1347	0	1347	0	1347
TCGA-A2-A0T0	BRCA	59	FEMALE	WHITE	Stage IIB	Infiltrating Ductal Carcinoma		2009	Post (prior bilateral ovariectomy OR >12 mo since LMP with no prior hysterectomy)	-21575	Alive	TUMOR FREE	533								Negative		0	533	0	533	0	533	0	533
TCGA-A2-A0T1	BRCA	55	FEMALE	AMERICAN INDIAN OR ALASKA NATIVE	Stage IIIC	Infiltrating Ductal Carcinoma		2009	Post (prior bilateral ovariectomy OR >12 mo since LMP with no prior hysterectomy)	-20227	Alive	TUMOR FREE	521								Negative		0	521	0	521	0	521	0	521
TCGA-A2-A0T2	BRCA	66	FEMALE	WHITE	Stage IV	Infiltrating Ductal Carcinoma		2009	Post (prior bilateral ovariectomy OR >12 mo since LMP with no prior hysterectomy)	-24235	Dead	WITH TUMOR		255							Close		1	255	1	255			1	255
TCGA-A2-A0T3	BRCA	37	FEMALE	WHITE	Stage IB	Infiltrating Ductal Carcinoma		2009	Pre (<6 months since LMP AND no prior bilateral ovariectomy AND not on estrogen replacement)	-13680	Alive	TUMOR FREE	1516								Negative		0	1516	0	1516	0	1516	0	1516
TCGA-A2-A0T4	BRCA	62	FEMALE	WHITE	Stage IIA	Infiltrating Lobular Carcinoma		2009	Post (prior bilateral ovariectomy OR >12 mo since LMP with no prior hysterectomy)	-22849	Alive	TUMOR FREE	624								Negative		0	624	0	624	0	624	0	624
TCGA-A2-A0T5	BRCA	39	FEMALE	WHITE	Stage IIA	Infiltrating Ductal Carcinoma		2009	Pre (<6 months since LMP AND no prior bilateral ovariectomy AND not on estrogen replacement)	-14503	Alive	TUMOR FREE	531								Negative		0	531	0	531	0	531	0	531
TCGA-A2-A0T6	BRCA	50	FEMALE	WHITE	Stage IIB	Infiltrating Lobular Carcinoma		2009	Pre (<6 months since LMP AND no prior bilateral ovariectomy AND not on estrogen replacement)	-18334	Alive	TUMOR FREE	575								Negative		0	575	0	575	0	575	0	575
TCGA-A2-A0T7	BRCA	51	FEMALE	WHITE	Stage IIA	Infiltrating Ductal Carcinoma		2009	Pre (<6 months since LMP AND no prior bilateral ovariectomy AND not on estrogen replacement)	-18756	Alive	TUMOR FREE	631								Negative		0	631	0	631	0	631	0	631
TCGA-A2-A0YC	BRCA	59	FEMALE	WHITE	Stage IIB	Infiltrating Ductal Carcinoma		2008	Post (prior bilateral ovariectomy OR >12 mo since LMP with no prior hysterectomy)	-21685	Alive	WITH TUMOR	990			Locoregional Disease			756		Close		0	990	0	990			1	756
TCGA-A2-A0YD	BRCA	63	FEMALE	WHITE	Stage IIB	Infiltrating Lobular Carcinoma		2009	Post (prior bilateral ovariectomy OR >12 mo since LMP with no prior hysterectomy)	-23021	Alive	TUMOR FREE	769								Negative		0	769	0	769	0	769	0	769
TCGA-A2-A0YE	BRCA	48	FEMALE	WHITE	Stage IIB	Infiltrating Ductal Carcinoma		2010	Post (prior bilateral ovariectomy OR >12 mo since LMP with no prior hysterectomy)	-17727	Alive	TUMOR FREE	554								Negative		0	554	0	554	0	554	0	554
TCGA-A2-A0YF	BRCA	67	FEMALE	BLACK OR AFRICAN AMERICAN	Stage I	Infiltrating Ductal Carcinoma		2009	Post (prior bilateral ovariectomy OR >12 mo since LMP with no prior hysterectomy)	-24660	Alive	TUMOR FREE	1535								Negative		0	1535	0	1535	0	1535	0	1535
TCGA-A2-A0YG	BRCA	63	FEMALE	WHITE	Stage IIIC	Infiltrating Ductal Carcinoma		2009	Post (prior bilateral ovariectomy OR >12 mo since LMP with no prior hysterectomy)	-23058	Alive	TUMOR FREE	666								Negative		0	666	0	666	0	666	0	666
TCGA-A2-A0YH	BRCA	53	FEMALE	WHITE	Stage IIIA	Infiltrating Ductal Carcinoma		2009	Post (prior bilateral ovariectomy OR >12 mo since LMP with no prior hysterectomy)	-19596	Alive	TUMOR FREE	659								Negative		0	659	0	659	0	659	0	659
TCGA-A2-A0YI	BRCA	62	FEMALE	WHITE	Stage I	Infiltrating Ductal Carcinoma		2009	Post (prior bilateral ovariectomy OR >12 mo since LMP with no prior hysterectomy)	-22961	Alive	TUMOR FREE	1505								Negative		0	1505	0	1505	0	1505	0	1505
TCGA-A2-A0YJ	BRCA	39	FEMALE	WHITE	Stage IIIA	Infiltrating Ductal Carcinoma		2010	Pre (<6 months since LMP AND no prior bilateral ovariectomy AND not on estrogen replacement)	-14448	Alive	WITH TUMOR	566			Distant Metastasis	Other, specify	Left Cervical Lymph Node	559		Negative		0	566	0	566	1	559	1	559
TCGA-A2-A0YK	BRCA	61	FEMALE	WHITE	Stage IIA	Infiltrating Lobular Carcinoma		2009	Post (prior bilateral ovariectomy OR >12 mo since LMP with no prior hysterectomy)	-22625	Alive	TUMOR FREE	588								Close		0	588	0	588			0	588
TCGA-A2-A0YL	BRCA	48	FEMALE	WHITE	Stage IIIA	Infiltrating Lobular Carcinoma		2010	Pre (<6 months since LMP AND no prior bilateral ovariectomy AND not on estrogen replacement)	-17702	Alive	TUMOR FREE	1474								Negative		0	1474	0	1474	0	1474	0	1474
TCGA-A2-A0YM	BRCA	67	FEMALE	WHITE	Stage IIA	Infiltrating Ductal Carcinoma		2008	Post (prior bilateral ovariectomy OR >12 mo since LMP with no prior hysterectomy)	-24831	Alive	TUMOR FREE	965								Negative		0	965	0	965	0	965	0	965
TCGA-A2-A0YT	BRCA	56	FEMALE	WHITE	Stage IIIB	Infiltrating Ductal Carcinoma		2008	Post (prior bilateral ovariectomy OR >12 mo since LMP with no prior hysterectomy)	-20482	Dead	TUMOR FREE		723							Negative		1	723	0	723	0	723	0	723
TCGA-A2-A1FV	BRCA	74	FEMALE	WHITE	Stage IIB	Infiltrating Lobular Carcinoma		2010	Post (prior bilateral ovariectomy OR >12 mo since LMP with no prior hysterectomy)	-27287	Alive	TUMOR FREE	714								Negative		0	714	0	714	0	714	0	714
TCGA-A2-A1FW	BRCA	62	FEMALE	WHITE	Stage IIIA	Infiltrating Ductal Carcinoma		2010	Post (prior bilateral ovariectomy OR >12 mo since LMP with no prior hysterectomy)	-22779	Alive	TUMOR FREE	528								Negative		0	528	0	528	0	528	0	528
TCGA-A2-A1FX	BRCA	61	FEMALE	WHITE	Stage IIIA	Infiltrating Ductal Carcinoma		2008	Post (prior bilateral ovariectomy OR >12 mo since LMP with no prior hysterectomy)	-22344	Alive	TUMOR FREE	1847								Negative		0	1847	0	1847	0	1847	0	1847
TCGA-A2-A1FZ	BRCA	63	FEMALE	WHITE	Stage IIA	Infiltrating Ductal Carcinoma		2010	Post (prior bilateral ovariectomy OR >12 mo since LMP with no prior hysterectomy)	-23055	Alive	TUMOR FREE	683								Negative		0	683	0	683	0	683	0	683
TCGA-A2-A1G0	BRCA	49	FEMALE	WHITE	Stage IIB	Other, specify		2010	Pre (<6 months since LMP AND no prior bilateral ovariectomy AND not on estrogen replacement)	-18002	Alive	TUMOR FREE	616								Negative		0	616	0	616	0	616	0	616
TCGA-A2-A1G1	BRCA	85	FEMALE	WHITE	Stage IIB	Infiltrating Ductal Carcinoma		2010	Post (prior bilateral ovariectomy OR >12 mo since LMP with no prior hysterectomy)	-31223	Alive	TUMOR FREE	584								Negative		0	584	0	584	0	584	0	584
TCGA-A2-A1G4	BRCA	71	FEMALE	WHITE	Stage IIIA	Infiltrating Ductal Carcinoma		2010	Post (prior bilateral ovariectomy OR >12 mo since LMP with no prior hysterectomy)	-25966	Alive	TUMOR FREE	595								Negative		0	595	0	595	0	595	0	595
TCGA-A2-A1G6	BRCA	50	FEMALE	WHITE	Stage IIIA	Infiltrating Ductal Carcinoma		2010	Pre (<6 months since LMP AND no prior bilateral ovariectomy AND not on estrogen replacement)	-18514	Alive	TUMOR FREE	501								Negative		0	501	0	501	0	501	0	501
TCGA-A2-A259	BRCA	70	FEMALE	BLACK OR AFRICAN AMERICAN	Stage I	Infiltrating Ductal Carcinoma		2007	Post (prior bilateral ovariectomy OR >12 mo since LMP with no prior hysterectomy)	-25666	Alive	TUMOR FREE	1596								Close		0	1596	0	1596			0	1596
TCGA-A2-A25A	BRCA	44	FEMALE	WHITE	Stage IIA	Infiltrating Lobular Carcinoma		2003	Pre (<6 months since LMP AND no prior bilateral ovariectomy AND not on estrogen replacement)	-16084	Alive	TUMOR FREE	3276								Negative		0	3276	0	3276	0	3276	0	3276
TCGA-A2-A25B	BRCA	39	FEMALE	BLACK OR AFRICAN AMERICAN	Stage IIB	Infiltrating Ductal Carcinoma		2010	Pre (<6 months since LMP AND no prior bilateral ovariectomy AND not on estrogen replacement)	-14454	Alive	WITH TUMOR	1291			Distant Metastasis	Bone		1290		Close		0	1291	0	1291			1	1290
TCGA-A2-A25C	BRCA	50	FEMALE	WHITE	Stage IIB	Infiltrating Ductal Carcinoma		2010	Pre (<6 months since LMP AND no prior bilateral ovariectomy AND not on estrogen replacement)	-18508	Alive	TUMOR FREE	523								Negative		0	523	0	523	0	523	0	523
TCGA-A2-A25D	BRCA	90	FEMALE	WHITE	Stage IIIC	Infiltrating Lobular Carcinoma		2010	Post (prior bilateral ovariectomy OR >12 mo since LMP with no prior hysterectomy)	-32872	Alive	TUMOR FREE	552								Positive		0	552	0	552			0	552
TCGA-A2-A25E	BRCA	34	FEMALE	BLACK OR AFRICAN AMERICAN	Stage IIIA	Infiltrating Ductal Carcinoma		2004	Pre (<6 months since LMP AND no prior bilateral ovariectomy AND not on estrogen replacement)	-12601	Alive	TUMOR FREE	3204			Locoregional Recurrence	Other, specify	Left Chest Wall	2989		Negative		0	3204	0	3204	1	2989	1	2989
TCGA-A2-A25F	BRCA	66	FEMALE	WHITE	Stage IIA	Infiltrating Ductal Carcinoma		2011	Post (prior bilateral ovariectomy OR >12 mo since LMP with no prior hysterectomy)	-24319	Alive	TUMOR FREE	322								Negative		0	322	0	322	0	322	0	322
TCGA-A2-A3KC	BRCA	55	FEMALE	BLACK OR AFRICAN AMERICAN	Stage IIB	Infiltrating Lobular Carcinoma		2011	Pre (<6 months since LMP AND no prior bilateral ovariectomy AND not on estrogen replacement)	-20401	Alive	TUMOR FREE	1102								Negative		0	1102	0	1102	0	1102	0	1102
TCGA-A2-A3KD	BRCA	47	FEMALE	WHITE	Stage IIIA	Mucinous Carcinoma		2010	Pre (<6 months since LMP AND no prior bilateral ovariectomy AND not on estrogen replacement)	-17372	Alive	TUMOR FREE	1206								Positive		0	1206	0	1206			0	1206
TCGA-A2-A3XS	BRCA	62	FEMALE	BLACK OR AFRICAN AMERICAN	Stage IIIA	Infiltrating Ductal Carcinoma		2003	Post (prior bilateral ovariectomy OR >12 mo since LMP with no prior hysterectomy)	-23000	Dead	WITH TUMOR		1032		Distant Metastasis	Lung		682		Negative		1	1032	1	1032	1	682	1	682
TCGA-A2-A3XT	BRCA	45	FEMALE	BLACK OR AFRICAN AMERICAN	Stage IIB	Infiltrating Ductal Carcinoma		2006	Pre (<6 months since LMP AND no prior bilateral ovariectomy AND not on estrogen replacement)	-16649	Alive	TUMOR FREE	2770								Negative		0	2770	0	2770	0	2770	0	2770
TCGA-A2-A3XU	BRCA	35	FEMALE	BLACK OR AFRICAN AMERICAN	Stage IIB	Infiltrating Ductal Carcinoma		2006	Post (prior bilateral ovariectomy OR >12 mo since LMP with no prior hysterectomy)	-13046	Dead	WITH TUMOR		912		Distant Metastasis	Bone		574		Negative		1	912	1	912	1	574	1	574
TCGA-A2-A3XV	BRCA	46	FEMALE	BLACK OR AFRICAN AMERICAN	Stage IIA	Infiltrating Ductal Carcinoma		2011	Pre (<6 months since LMP AND no prior bilateral ovariectomy AND not on estrogen replacement)	-16971	Alive	TUMOR FREE	996								Negative		0	996	0	996	0	996	0	996
TCGA-A2-A3XW	BRCA	42	FEMALE	BLACK OR AFRICAN AMERICAN	Stage IIB	Infiltrating Ductal Carcinoma		2009	Pre (<6 months since LMP AND no prior bilateral ovariectomy AND not on estrogen replacement)	-15670	Alive	TUMOR FREE	1712								Negative		0	1712	0	1712	0	1712	0	1712
TCGA-A2-A3XX	BRCA	49	FEMALE	BLACK OR AFRICAN AMERICAN	Stage IIA	Infiltrating Ductal Carcinoma		2009	Post (prior bilateral ovariectomy OR >12 mo since LMP with no prior hysterectomy)	-17981	Dead	TUMOR FREE		1439							Negative		1	1439	0	1439	0	1439	0	1439
TCGA-A2-A3XY	BRCA	49	FEMALE	BLACK OR AFRICAN AMERICAN	Stage IIB	Infiltrating Ductal Carcinoma		2010	Post (prior bilateral ovariectomy OR >12 mo since LMP with no prior hysterectomy)	-18059	Dead	WITH TUMOR		1093		Distant Metastasis	Lung		802		Negative		1	1093	1	1093	1	802	1	802
TCGA-A2-A3XZ	BRCA	46	FEMALE	BLACK OR AFRICAN AMERICAN	Stage I	Infiltrating Ductal Carcinoma		2009	Pre (<6 months since LMP AND no prior bilateral ovariectomy AND not on estrogen replacement)	-16978	Alive	TUMOR FREE	1532								Negative		0	1532	0	1532	0	1532	0	1532
TCGA-A2-A3Y0	BRCA	57	FEMALE	BLACK OR AFRICAN AMERICAN	Stage IIB	Infiltrating Ductal Carcinoma		2010	Post (prior bilateral ovariectomy OR >12 mo since LMP with no prior hysterectomy)	-21024	Alive	TUMOR FREE	1546								Close		0	1546	0	1546			0	1546
TCGA-A2-A4RW	BRCA	49	FEMALE	WHITE	Stage IIIC	Infiltrating Lobular Carcinoma		2011	Pre (<6 months since LMP AND no prior bilateral ovariectomy AND not on estrogen replacement)	-18060	Alive	TUMOR FREE	222								Negative		0	222	0	222	0	222	0	222
TCGA-A2-A4RX	BRCA	67	FEMALE	BLACK OR AFRICAN AMERICAN	Stage IIA	Metaplastic Carcinoma		2012	Post (prior bilateral ovariectomy OR >12 mo since LMP with no prior hysterectomy)	-24779	Alive	TUMOR FREE	742								Negative		0	742	0	742	0	742	0	742
TCGA-A2-A4RY	BRCA	46	FEMALE	WHITE	Stage IIIC	Infiltrating Lobular Carcinoma		2012	Pre (<6 months since LMP AND no prior bilateral ovariectomy AND not on estrogen replacement)	-17157	Alive	TUMOR FREE	648								Negative		0	648	0	648	0	648	0	648
TCGA-A2-A4S0	BRCA	77	FEMALE	WHITE	Stage IIA	Mucinous Carcinoma		2012	Post (prior bilateral ovariectomy OR >12 mo since LMP with no prior hysterectomy)	-28416	Alive	TUMOR FREE	706								Negative		0	706	0	706	0	706	0	706
TCGA-A2-A4S1	BRCA	66	FEMALE	WHITE	Stage IIA	Metaplastic Carcinoma		2012	Post (prior bilateral ovariectomy OR >12 mo since LMP with no prior hysterectomy)	-24353	Alive	TUMOR FREE	820								Negative		0	820	0	820	0	820	0	820
TCGA-A2-A4S2	BRCA	62	FEMALE	WHITE	Stage IIIA	Infiltrating Lobular Carcinoma		2012	Post (prior bilateral ovariectomy OR >12 mo since LMP with no prior hysterectomy)	-22936	Alive	TUMOR FREE	643								Negative		0	643	0	643	0	643	0	643
TCGA-A2-A4S3	BRCA	59	FEMALE	BLACK OR AFRICAN AMERICAN	Stage IIB	Infiltrating Ductal Carcinoma		2012	Post (prior bilateral ovariectomy OR >12 mo since LMP with no prior hysterectomy)	-21762	Alive	TUMOR FREE	666								Negative		0	666	0	666	0	666	0	666
TCGA-A7-A0CD	BRCA	66	FEMALE	WHITE	Stage I	Infiltrating Ductal Carcinoma		2009	Indeterminate (neither Pre or Postmenopausal)	-24242	Alive	TUMOR FREE	1165								Negative		0	1165	0	1165	0	1165	0	1165
TCGA-A7-A0CE	BRCA	57	FEMALE	WHITE	Stage IIA	Infiltrating Ductal Carcinoma		2009	Indeterminate (neither Pre or Postmenopausal)	-20863	Alive	TUMOR FREE	1074								Negative		0	1074	0	1074	0	1074	0	1074
TCGA-A7-A0CG	BRCA	78	FEMALE	WHITE	Stage IIA	Mixed Histology (please specify)		2010	Post (prior bilateral ovariectomy OR >12 mo since LMP with no prior hysterectomy)	-28596	Alive	TUMOR FREE	1043								Close		0	1043	0	1043			0	1043
TCGA-A7-A0CH	BRCA	79	FEMALE	WHITE	Stage IIA	Infiltrating Ductal Carcinoma		2009	Post (prior bilateral ovariectomy OR >12 mo since LMP with no prior hysterectomy)	-29104	Alive	TUMOR FREE	1079								Negative		0	1079	0	1079	0	1079	0	1079
TCGA-A7-A0CJ	BRCA	57	FEMALE	WHITE	Stage IIA	Infiltrating Ductal Carcinoma		2010	Post (prior bilateral ovariectomy OR >12 mo since LMP with no prior hysterectomy)	-21014	Alive	TUMOR FREE	931								Positive		0	931	0	931			0	931
TCGA-A7-A0D9	BRCA	37	FEMALE	WHITE	Stage IIA	Infiltrating Ductal Carcinoma		2009	Pre (<6 months since LMP AND no prior bilateral ovariectomy AND not on estrogen replacement)	-13836	Alive	TUMOR FREE	1139								Negative		0	1139	0	1139	0	1139	0	1139
TCGA-A7-A0DA	BRCA	62	FEMALE	WHITE	Stage IIA	Infiltrating Ductal Carcinoma		2009	Post (prior bilateral ovariectomy OR >12 mo since LMP with no prior hysterectomy)	-22708	Alive	TUMOR FREE	1085								Negative		0	1085	0	1085	0	1085	0	1085
TCGA-A7-A0DB	BRCA	56	FEMALE	WHITE	Stage IIA	Infiltrating Ductal Carcinoma		2009	Post (prior bilateral ovariectomy OR >12 mo since LMP with no prior hysterectomy)	-20570	Alive	TUMOR FREE	1007								Close		0	1007	0	1007			0	1007
TCGA-A7-A0DC	BRCA	63	FEMALE	WHITE	Stage IA	Infiltrating Ductal Carcinoma		2009	Post (prior bilateral ovariectomy OR >12 mo since LMP with no prior hysterectomy)	-23294	Alive	TUMOR FREE	906								Negative		0	906	0	906	0	906	0	906
TCGA-A7-A13D	BRCA	46	FEMALE	BLACK OR AFRICAN AMERICAN	Stage IIA	Infiltrating Ductal Carcinoma		2010	Post (prior bilateral ovariectomy OR >12 mo since LMP with no prior hysterectomy)	-17070	Alive	TUMOR FREE	965								Negative		0	965	0	965	0	965	0	965
TCGA-A7-A13E	BRCA	62	FEMALE	WHITE	Stage IIB	Infiltrating Ductal Carcinoma		2010	Post (prior bilateral ovariectomy OR >12 mo since LMP with no prior hysterectomy)	-22690	Dead	WITH TUMOR		614		Distant Metastasis	Other, specify	Lung, Bone, Liver, Brain and Skin Nodules	556		Negative		1	614	1	614	1	556	1	556
TCGA-A7-A13F	BRCA	44	FEMALE	WHITE	Stage IIIA	Infiltrating Ductal Carcinoma		2010	Pre (<6 months since LMP AND no prior bilateral ovariectomy AND not on estrogen replacement)	-16363	Alive	TUMOR FREE	765								Negative		0	765	0	765	0	765	0	765
TCGA-A7-A13G	BRCA	79	FEMALE	WHITE	Stage IIA	Infiltrating Ductal Carcinoma		2010	Post (prior bilateral ovariectomy OR >12 mo since LMP with no prior hysterectomy)	-28969	Alive	TUMOR FREE	718			New Primary Tumor	Other, specify	Skin, right leg	586		Negative		0	718	0	718	0	718	1	586
TCGA-A7-A13H	BRCA	61	FEMALE	WHITE	Stage IIB	Infiltrating Lobular Carcinoma		2010	Post (prior bilateral ovariectomy OR >12 mo since LMP with no prior hysterectomy)	-22643	Alive	TUMOR FREE	899			New Primary Tumor	Other, specify	Skin lesion-Basal Cell Left Lower Lateral Back	795		Negative		0	899	0	899	0	899	1	795
TCGA-A7-A26E	BRCA	71	FEMALE	WHITE	Stage IIIA	Infiltrating Lobular Carcinoma		2010	Post (prior bilateral ovariectomy OR >12 mo since LMP with no prior hysterectomy)	-26274	Alive	TUMOR FREE	954								Negative		0	954	0	954	0	954	0	954
TCGA-A7-A26F	BRCA	55	FEMALE	WHITE	Stage IA	Other, specify		2010	Post (prior bilateral ovariectomy OR >12 mo since LMP with no prior hysterectomy)	-20210	Alive	TUMOR FREE	738								Negative		0	738	0	738	0	738	0	738
TCGA-A7-A26G	BRCA	50	FEMALE	BLACK OR AFRICAN AMERICAN	Stage IIA	Other, specify		2010	Pre (<6 months since LMP AND no prior bilateral ovariectomy AND not on estrogen replacement)	-18362	Alive	TUMOR FREE	722								Negative		0	722	0	722	0	722	0	722
TCGA-A7-A26H	BRCA	72	FEMALE	WHITE	Stage IIA	Infiltrating Ductal Carcinoma		2011	Post (prior bilateral ovariectomy OR >12 mo since LMP with no prior hysterectomy)	-26423	Alive	WITH TUMOR	724			Distant Metastasis	Liver		291		Negative		0	724	0	724	1	291	1	291
TCGA-A7-A26I	BRCA	65	FEMALE	WHITE	Stage IIA	Infiltrating Ductal Carcinoma		2011	Post (prior bilateral ovariectomy OR >12 mo since LMP with no prior hysterectomy)	-23948	Alive	TUMOR FREE	661								Negative		0	661	0	661	0	661	0	661
TCGA-A7-A26J	BRCA	49	FEMALE	WHITE	Stage IIA	Infiltrating Ductal Carcinoma		2011	Pre (<6 months since LMP AND no prior bilateral ovariectomy AND not on estrogen replacement)	-17930	Alive	TUMOR FREE	627								Negative		0	627	0	627	0	627	0	627
TCGA-A7-A2KD	BRCA	53	FEMALE	BLACK OR AFRICAN AMERICAN	Stage IIIA	Infiltrating Ductal Carcinoma		2011	Post (prior bilateral ovariectomy OR >12 mo since LMP with no prior hysterectomy)	-19563	Alive	TUMOR FREE	679								Negative		0	679	0	679	0	679	0	679
TCGA-A7-A3IY	BRCA	71	FEMALE	WHITE	Stage I	Mucinous Carcinoma		2011	Post (prior bilateral ovariectomy OR >12 mo since LMP with no prior hysterectomy)	-26042	Alive	TUMOR FREE	345								Negative		0	345	0	345	0	345	0	345
TCGA-A7-A3IZ	BRCA	62	FEMALE	WHITE	Stage IIA	Infiltrating Lobular Carcinoma		2011	Post (prior bilateral ovariectomy OR >12 mo since LMP with no prior hysterectomy)	-22997	Alive	TUMOR FREE	322								Negative		0	322	0	322	0	322	0	322
TCGA-A7-A3J0	BRCA	62	FEMALE	WHITE	Stage IIA	Mucinous Carcinoma		2011	Post (prior bilateral ovariectomy OR >12 mo since LMP with no prior hysterectomy)	-22672	Alive	TUMOR FREE	313								Negative		0	313	0	313	0	313	0	313
TCGA-A7-A3J1	BRCA	63	FEMALE	WHITE	Stage IA	Infiltrating Lobular Carcinoma		2011	Post (prior bilateral ovariectomy OR >12 mo since LMP with no prior hysterectomy)	-23209	Alive	TUMOR FREE	343								Negative		0	343	0	343	0	343	0	343
TCGA-A7-A3RF	BRCA	79	FEMALE	WHITE	Stage IIA	Mucinous Carcinoma		2012	Post (prior bilateral ovariectomy OR >12 mo since LMP with no prior hysterectomy)	-29184	Alive	WITH TUMOR	408			Distant Metastasis	Bone		174		Negative		0	408	0	408	1	174	1	174
TCGA-A7-A425	BRCA	70	FEMALE	WHITE	Stage IIIC	Infiltrating Lobular Carcinoma		2012	Post (prior bilateral ovariectomy OR >12 mo since LMP with no prior hysterectomy)	-25678	Alive	WITH TUMOR	447			Locoregional Recurrence	Other, specify	Left Breast	419		Negative		0	447	0	447	1	419	1	419
TCGA-A7-A426	BRCA	50	FEMALE	WHITE	Stage IIIC	Infiltrating Lobular Carcinoma		2012	Pre (<6 months since LMP AND no prior bilateral ovariectomy AND not on estrogen replacement)	-18296	Alive	TUMOR FREE	364								Negative		0	364	0	364	0	364	0	364
TCGA-A7-A4SA	BRCA	40	FEMALE	WHITE	Stage IIB	Infiltrating Lobular Carcinoma		2012	Pre (<6 months since LMP AND no prior bilateral ovariectomy AND not on estrogen replacement)	-14906	Alive	TUMOR FREE	454								Negative		0	454	0	454	0	454	0	454
TCGA-A7-A4SB	BRCA	56	FEMALE	WHITE	Stage IIIA	Infiltrating Lobular Carcinoma		2012	Post (prior bilateral ovariectomy OR >12 mo since LMP with no prior hysterectomy)	-20539	Alive	TUMOR FREE	418								Negative		0	418	0	418	0	418	0	418
TCGA-A7-A4SC	BRCA	62	FEMALE	WHITE	Stage IIB	Infiltrating Lobular Carcinoma		2012	Post (prior bilateral ovariectomy OR >12 mo since LMP with no prior hysterectomy)	-23008	Alive	TUMOR FREE	446								Negative		0	446	0	446	0	446	0	446
TCGA-A7-A4SD	BRCA	52	FEMALE	BLACK OR AFRICAN AMERICAN	Stage IIA	Infiltrating Ductal Carcinoma		2012	Post (prior bilateral ovariectomy OR >12 mo since LMP with no prior hysterectomy)	-19131	Alive	TUMOR FREE	441								Negative		0	441	0	441	0	441	0	441
TCGA-A7-A4SE	BRCA	54	FEMALE	BLACK OR AFRICAN AMERICAN	Stage IIA	Infiltrating Ductal Carcinoma		2011	Post (prior bilateral ovariectomy OR >12 mo since LMP with no prior hysterectomy)	-20080	Alive	TUMOR FREE	644								Negative		0	644	0	644	0	644	0	644
TCGA-A7-A4SF	BRCA	54	FEMALE	BLACK OR AFRICAN AMERICAN	Stage IIA	Infiltrating Ductal Carcinoma		2012	Post (prior bilateral ovariectomy OR >12 mo since LMP with no prior hysterectomy)	-19985	Alive	TUMOR FREE	545								Positive		0	545	0	545			0	545
TCGA-A7-A56D	BRCA	84	FEMALE	BLACK OR AFRICAN AMERICAN	Stage IIA	Infiltrating Ductal Carcinoma		2012	Post (prior bilateral ovariectomy OR >12 mo since LMP with no prior hysterectomy)	-30783	Alive	TUMOR FREE	448								Negative		0	448	0	448	0	448	0	448
TCGA-A7-A5ZV	BRCA	62	FEMALE	BLACK OR AFRICAN AMERICAN	Stage IIA	Infiltrating Carcinoma NOS		2012	Post (prior bilateral ovariectomy OR >12 mo since LMP with no prior hysterectomy)	-22966	Alive	TUMOR FREE	368								Negative		0	368	0	368	0	368	0	368
TCGA-A7-A5ZW	BRCA	47	FEMALE	BLACK OR AFRICAN AMERICAN	Stage IIA	Infiltrating Ductal Carcinoma		2012	Peri (6-12 months since last menstrual period)	-17529	Alive	TUMOR FREE	326								Negative		0	326	0	326	0	326	0	326
TCGA-A7-A5ZX	BRCA	48	FEMALE	WHITE	Stage IIIC	Infiltrating Lobular Carcinoma		2012	Pre (<6 months since LMP AND no prior bilateral ovariectomy AND not on estrogen replacement)	-17683	Alive	TUMOR FREE	336										0	336	0	336			0	336
TCGA-A7-A6VV	BRCA	51	FEMALE	BLACK OR AFRICAN AMERICAN	Stage IIA	Infiltrating Ductal Carcinoma		2013	Peri (6-12 months since last menstrual period)	-18695	Alive	TUMOR FREE	313								Negative		0	313	0	313	0	313	0	313
TCGA-A7-A6VW	BRCA	48	FEMALE	BLACK OR AFRICAN AMERICAN	Stage IIA	Infiltrating Ductal Carcinoma		2013	Post (prior bilateral ovariectomy OR >12 mo since LMP with no prior hysterectomy)	-17539	Alive	TUMOR FREE	285								Close		0	285	0	285			0	285
TCGA-A7-A6VX	BRCA	68	FEMALE	BLACK OR AFRICAN AMERICAN	Stage IIA	Infiltrating Ductal Carcinoma		2013	Post (prior bilateral ovariectomy OR >12 mo since LMP with no prior hysterectomy)	-25066	Alive	TUMOR FREE	317								Negative		0	317	0	317	0	317	0	317
TCGA-A7-A6VY	BRCA	48	FEMALE	BLACK OR AFRICAN AMERICAN	Stage IIB	Infiltrating Ductal Carcinoma		2013	Post (prior bilateral ovariectomy OR >12 mo since LMP with no prior hysterectomy)	-17640	Alive	TUMOR FREE	266								Negative		0	266	0	266	0	266	0	266
TCGA-A8-A06N	BRCA	66	FEMALE		Stage IIIB	Infiltrating Ductal Carcinoma		2009	Post (prior bilateral ovariectomy OR >12 mo since LMP with no prior hysterectomy)	-24288	Alive	TUMOR FREE	0								Negative		0	0	0	0	0	0	0	0
TCGA-A8-A06O	BRCA	60	FEMALE		Stage I	Infiltrating Ductal Carcinoma		2009	Post (prior bilateral ovariectomy OR >12 mo since LMP with no prior hysterectomy)	-22157	Alive	TUMOR FREE	396								Negative		0	396	0	396	0	396	0	396
TCGA-A8-A06P	BRCA	63	FEMALE		Stage IIIA	Infiltrating Ductal Carcinoma		2009	Post (prior bilateral ovariectomy OR >12 mo since LMP with no prior hysterectomy)	-23011	Alive	TUMOR FREE	396								Negative		0	396	0	396	0	396	0	396
TCGA-A8-A06Q	BRCA	63	FEMALE		Stage IIIA	Infiltrating Ductal Carcinoma		2007	Post (prior bilateral ovariectomy OR >12 mo since LMP with no prior hysterectomy)	-23164	Alive	TUMOR FREE	31								Negative		0	31	0	31	0	31	0	31
TCGA-A8-A06R	BRCA	69	FEMALE		Stage IIB	Infiltrating Ductal Carcinoma		2007	Post (prior bilateral ovariectomy OR >12 mo since LMP with no prior hysterectomy)	-25477	Alive	TUMOR FREE	547								Negative		0	547	0	547	0	547	0	547
TCGA-A8-A06T	BRCA	75	FEMALE		Stage IIIA	Infiltrating Ductal Carcinoma		2007	Post (prior bilateral ovariectomy OR >12 mo since LMP with no prior hysterectomy)	-27393	Alive	TUMOR FREE	1614								Negative		0	1614	0	1614	0	1614	0	1614
TCGA-A8-A06U	BRCA	80	FEMALE		Stage IIB	Infiltrating Ductal Carcinoma		2008	Post (prior bilateral ovariectomy OR >12 mo since LMP with no prior hysterectomy)	-29525	Dead	TUMOR FREE		883							Negative		1	883	0	883	0	883	0	883
TCGA-A8-A06X	BRCA	77	FEMALE		Stage IIB	Infiltrating Ductal Carcinoma		2006	Post (prior bilateral ovariectomy OR >12 mo since LMP with no prior hysterectomy)	-28338	Dead	TUMOR FREE		943							Negative		1	943	0	943	0	943	0	943
TCGA-A8-A06Y	BRCA	66	FEMALE		Stage IIA	Infiltrating Ductal Carcinoma		2008	Post (prior bilateral ovariectomy OR >12 mo since LMP with no prior hysterectomy)	-24442	Alive	TUMOR FREE	791						791		Negative		0	791	0	791	1	791	1	791
TCGA-A8-A06Z	BRCA	84	FEMALE		Stage IIB	Infiltrating Ductal Carcinoma		2007	Post (prior bilateral ovariectomy OR >12 mo since LMP with no prior hysterectomy)	-30984	Alive		31										0	31	0	31			0	31
TCGA-A8-A075	BRCA	42	FEMALE		Stage IIB	Infiltrating Ductal Carcinoma		2009	Pre (<6 months since LMP AND no prior bilateral ovariectomy AND not on estrogen replacement)	-15369	Alive	TUMOR FREE	518								Negative		0	518	0	518	0	518	0	518
TCGA-A8-A076	BRCA	66	FEMALE		Stage IIA	Infiltrating Ductal Carcinoma		2006	Post (prior bilateral ovariectomy OR >12 mo since LMP with no prior hysterectomy)	-24230	Alive	TUMOR FREE	1642								Negative		0	1642	0	1642	0	1642	0	1642
TCGA-A8-A079	BRCA	69	FEMALE		Stage IIIB	Infiltrating Ductal Carcinoma		2007	Post (prior bilateral ovariectomy OR >12 mo since LMP with no prior hysterectomy)	-25294	Alive	TUMOR FREE	274								Negative		0	274	0	274	0	274	0	274
TCGA-A8-A07B	BRCA	69	FEMALE		Stage IIA	Infiltrating Ductal Carcinoma		2007	Post (prior bilateral ovariectomy OR >12 mo since LMP with no prior hysterectomy)	-25475	Alive	TUMOR FREE	1308								Negative		0	1308	0	1308	0	1308	0	1308
TCGA-A8-A07C	BRCA	57	FEMALE		Stage IIA	Infiltrating Ductal Carcinoma		2008	Post (prior bilateral ovariectomy OR >12 mo since LMP with no prior hysterectomy)	-20820	Alive	TUMOR FREE	1034								Negative		0	1034	0	1034	0	1034	0	1034
TCGA-A8-A07E	BRCA	81	FEMALE		Stage X	Infiltrating Ductal Carcinoma		2008	Post (prior bilateral ovariectomy OR >12 mo since LMP with no prior hysterectomy)	-29800	Alive	TUMOR FREE	608								Negative		0	608	0	608	0	608	0	608
TCGA-A8-A07F	BRCA	65	FEMALE		Stage IIB	Infiltrating Ductal Carcinoma		2009	Post (prior bilateral ovariectomy OR >12 mo since LMP with no prior hysterectomy)	-23742	Alive	TUMOR FREE	577								Negative		0	577	0	577	0	577	0	577
TCGA-A8-A07G	BRCA	65	FEMALE		Stage IIA	Infiltrating Ductal Carcinoma		2009	Post (prior bilateral ovariectomy OR >12 mo since LMP with no prior hysterectomy)	-23926	Alive	TUMOR FREE	577								Negative		0	577	0	577	0	577	0	577
TCGA-A8-A07I	BRCA	69	FEMALE		Stage IIIA	Infiltrating Ductal Carcinoma		2009	Post (prior bilateral ovariectomy OR >12 mo since LMP with no prior hysterectomy)	-25263	Alive	TUMOR FREE	426								Negative		0	426	0	426	0	426	0	426
TCGA-A8-A07J	BRCA	35	FEMALE		Stage IIB	Infiltrating Ductal Carcinoma		2009	Pre (<6 months since LMP AND no prior bilateral ovariectomy AND not on estrogen replacement)	-12965	Alive	TUMOR FREE	365								Negative		0	365	0	365	0	365	0	365
TCGA-A8-A07L	BRCA	58	FEMALE		Stage IIIA	Infiltrating Ductal Carcinoma		2009	Post (prior bilateral ovariectomy OR >12 mo since LMP with no prior hysterectomy)	-21428	Alive	TUMOR FREE	975								Negative		0	975	0	975	0	975	0	975
TCGA-A8-A07O	BRCA	51	FEMALE		Stage IIA	Infiltrating Ductal Carcinoma		2009	Post (prior bilateral ovariectomy OR >12 mo since LMP with no prior hysterectomy)	-18870	Alive	TUMOR FREE	304								Negative		0	304	0	304	0	304	0	304
TCGA-A8-A07P	BRCA	68	FEMALE		Stage IIB	Infiltrating Ductal Carcinoma		2009	Post (prior bilateral ovariectomy OR >12 mo since LMP with no prior hysterectomy)	-24929	Alive	TUMOR FREE	334								Negative		0	334	0	334	0	334	0	334
TCGA-A8-A07R	BRCA	80	FEMALE		Stage IIIC	Infiltrating Ductal Carcinoma		2009		-29251	Alive		273								Positive		0	273	0	273			0	273
TCGA-A8-A07S	BRCA	73	FEMALE		Stage IIA	Mixed Histology (please specify)		2009	Post (prior bilateral ovariectomy OR >12 mo since LMP with no prior hysterectomy)	-26998	Alive	WITH TUMOR	243								Positive		0	243	0	243			0	243
TCGA-A8-A07U	BRCA	66	FEMALE		Stage IIIA	Infiltrating Ductal Carcinoma		2009	Post (prior bilateral ovariectomy OR >12 mo since LMP with no prior hysterectomy)	-24411	Alive	TUMOR FREE	760								Negative		0	760	0	760	0	760	0	760
TCGA-A8-A07W	BRCA	76	FEMALE		Stage IV	Infiltrating Ductal Carcinoma		2009	Post (prior bilateral ovariectomy OR >12 mo since LMP with no prior hysterectomy)	-27942	Alive	WITH TUMOR	304								Positive		0	304	0	304			0	304
TCGA-A8-A07Z	BRCA	85	FEMALE		Stage IIA	Infiltrating Ductal Carcinoma		2008	Post (prior bilateral ovariectomy OR >12 mo since LMP with no prior hysterectomy)	-31351	Alive	TUMOR FREE	1371								Negative		0	1371	0	1371	0	1371	0	1371
TCGA-A8-A081	BRCA	80	FEMALE		Stage IIA	Infiltrating Ductal Carcinoma		2008	Post (prior bilateral ovariectomy OR >12 mo since LMP with no prior hysterectomy)	-29555	Alive	TUMOR FREE	0								Negative		0	0	0	0	0	0	0	0
TCGA-A8-A082	BRCA	58	FEMALE		Stage IIB	Infiltrating Ductal Carcinoma		2008	Post (prior bilateral ovariectomy OR >12 mo since LMP with no prior hysterectomy)	-21338	Alive	TUMOR FREE	549								Negative		0	549	0	549	0	549	0	549
TCGA-A8-A083	BRCA	67	FEMALE		Stage IIB	Infiltrating Ductal Carcinoma		2008	Post (prior bilateral ovariectomy OR >12 mo since LMP with no prior hysterectomy)	-24746	Alive	TUMOR FREE	0								Negative		0	0	0	0	0	0	0	0
TCGA-A8-A084	BRCA	81	FEMALE		Stage IIB	Infiltrating Ductal Carcinoma		2007	Post (prior bilateral ovariectomy OR >12 mo since LMP with no prior hysterectomy)	-29858	Alive	WITH TUMOR	458								Positive		0	458	0	458			0	458
TCGA-A8-A085	BRCA	44	MALE		Stage IIB	Infiltrating Ductal Carcinoma		2008		-16377	Alive	TUMOR FREE	1124								Negative		0	1124	0	1124	0	1124	0	1124
TCGA-A8-A086	BRCA	59	FEMALE		Stage IIA	Infiltrating Ductal Carcinoma		2009	Post (prior bilateral ovariectomy OR >12 mo since LMP with no prior hysterectomy)	-21731	Alive	TUMOR FREE	396								Negative		0	396	0	396	0	396	0	396
TCGA-A8-A08A	BRCA	89	FEMALE		Stage I	Infiltrating Ductal Carcinoma		2007	Post (prior bilateral ovariectomy OR >12 mo since LMP with no prior hysterectomy)	-32750	Alive	TUMOR FREE	30								Negative		0	30	0	30	0	30	0	30
TCGA-A8-A08B	BRCA	52	FEMALE		Stage IIA	Infiltrating Ductal Carcinoma		2008	Pre (<6 months since LMP AND no prior bilateral ovariectomy AND not on estrogen replacement)	-19114	Alive	TUMOR FREE	1156								Negative		0	1156	0	1156	0	1156	0	1156
TCGA-A8-A08C	BRCA	65	FEMALE		Stage IIA	Infiltrating Ductal Carcinoma		2008	Post (prior bilateral ovariectomy OR >12 mo since LMP with no prior hysterectomy)	-24017	Alive	TUMOR FREE	881								Negative		0	881	0	881	0	881	0	881
TCGA-A8-A08F	BRCA	59	FEMALE		Stage IIIC	Infiltrating Ductal Carcinoma		2008	Post (prior bilateral ovariectomy OR >12 mo since LMP with no prior hysterectomy)	-21641	Alive	TUMOR FREE	1004								Negative		0	1004	0	1004	0	1004	0	1004
TCGA-A8-A08G	BRCA	41	FEMALE		Stage IIA	Infiltrating Ductal Carcinoma		2009	Pre (<6 months since LMP AND no prior bilateral ovariectomy AND not on estrogen replacement)	-14976	Alive	TUMOR FREE	607								Negative		0	607	0	607	0	607	0	607
TCGA-A8-A08H	BRCA	66	FEMALE		Stage IIA	Infiltrating Ductal Carcinoma		2007	Post (prior bilateral ovariectomy OR >12 mo since LMP with no prior hysterectomy)	-24137	Alive	TUMOR FREE	0								Negative		0	0	0	0	0	0	0	0
TCGA-A8-A08I	BRCA	53	FEMALE		Stage IIA	Infiltrating Ductal Carcinoma		2009	Post (prior bilateral ovariectomy OR >12 mo since LMP with no prior hysterectomy)	-19389	Alive	TUMOR FREE	365								Negative		0	365	0	365	0	365	0	365
TCGA-A8-A08J	BRCA	52	FEMALE		Stage IV	Infiltrating Ductal Carcinoma		2005	Post (prior bilateral ovariectomy OR >12 mo since LMP with no prior hysterectomy)	-19266	Dead	WITH TUMOR		1127							Positive		1	1127	1	1127			1	1127
TCGA-A8-A08L	BRCA	89	FEMALE		Stage IIIA	Infiltrating Ductal Carcinoma		2008	Post (prior bilateral ovariectomy OR >12 mo since LMP with no prior hysterectomy)	-32842	Dead	TUMOR FREE		304							Negative		1	304	0	304	0	304	0	304
TCGA-A8-A08O	BRCA	45	FEMALE		Stage IV	Infiltrating Ductal Carcinoma		2008	Pre (<6 months since LMP AND no prior bilateral ovariectomy AND not on estrogen replacement)	-16681	Alive	WITH TUMOR	943						762		Positive		0	943	0	943			1	762
TCGA-A8-A08P	BRCA	70	FEMALE		Stage IIIA	Infiltrating Ductal Carcinoma		2008	Post (prior bilateral ovariectomy OR >12 mo since LMP with no prior hysterectomy)	-25598	Alive	TUMOR FREE	943								Negative		0	943	0	943	0	943	0	943
TCGA-A8-A08R	BRCA	52	FEMALE		Stage IIB	Infiltrating Ductal Carcinoma		2008	Post (prior bilateral ovariectomy OR >12 mo since LMP with no prior hysterectomy)	-19298	Alive	TUMOR FREE	30								Negative		0	30	0	30	0	30	0	30
TCGA-A8-A08S	BRCA	71	FEMALE		Stage IIA	Infiltrating Ductal Carcinoma		2008	Post (prior bilateral ovariectomy OR >12 mo since LMP with no prior hysterectomy)	-25994	Alive	TUMOR FREE	1004								Negative		0	1004	0	1004	0	1004	0	1004
TCGA-A8-A08T	BRCA	64	FEMALE		Stage IV	Infiltrating Ductal Carcinoma		2002	Post (prior bilateral ovariectomy OR >12 mo since LMP with no prior hysterectomy)	-23560	Dead	WITH TUMOR		3409					2557		Positive		1	3409	1	3409			1	2557
TCGA-A8-A08X	BRCA	43	FEMALE		Stage IIIC	Infiltrating Ductal Carcinoma		2007	Pre (<6 months since LMP AND no prior bilateral ovariectomy AND not on estrogen replacement)	-15705	Alive	TUMOR FREE	1308						366		Negative		0	1308	0	1308	1	366	1	366
TCGA-A8-A08Z	BRCA	76	FEMALE		[Discrepancy]	Infiltrating Ductal Carcinoma		2004	Post (prior bilateral ovariectomy OR >12 mo since LMP with no prior hysterectomy)	-28003	Alive	TUMOR FREE	1217								Negative		0	1217	0	1217	0	1217	0	1217
TCGA-A8-A090	BRCA	74	FEMALE		Stage IIA	Infiltrating Ductal Carcinoma		2008	Post (prior bilateral ovariectomy OR >12 mo since LMP with no prior hysterectomy)	-27121	Alive	TUMOR FREE	0								Negative		0	0	0	0	0	0	0	0
TCGA-A8-A091	BRCA	61	FEMALE		Stage IIA	Infiltrating Ductal Carcinoma		2008	Post (prior bilateral ovariectomy OR >12 mo since LMP with no prior hysterectomy)	-22554	Alive	TUMOR FREE	1004						243		Negative		0	1004	0	1004	1	243	1	243
TCGA-A8-A092	BRCA	48	FEMALE		Stage IIIA	Infiltrating Ductal Carcinoma		2008	Pre (<6 months since LMP AND no prior bilateral ovariectomy AND not on estrogen replacement)	-17807	Alive	TUMOR FREE	942								Negative		0	942	0	942	0	942	0	942
TCGA-A8-A093	BRCA	61	FEMALE		Stage IIA	Infiltrating Ductal Carcinoma		2009	Post (prior bilateral ovariectomy OR >12 mo since LMP with no prior hysterectomy)	-22373	Alive	TUMOR FREE	546								Negative		0	546	0	546	0	546	0	546
TCGA-A8-A094	BRCA	75	FEMALE		Stage IIA	Infiltrating Ductal Carcinoma		2009	Post (prior bilateral ovariectomy OR >12 mo since LMP with no prior hysterectomy)	-27729	Alive	TUMOR FREE	0								Negative		0	0	0	0	0	0	0	0
TCGA-A8-A095	BRCA	45	FEMALE		Stage I	Infiltrating Ductal Carcinoma		2007	Pre (<6 months since LMP AND no prior bilateral ovariectomy AND not on estrogen replacement)	-16742	Alive	TUMOR FREE	1277								Negative		0	1277	0	1277	0	1277	0	1277
TCGA-A8-A096	BRCA	73	FEMALE		Stage IIA	Infiltrating Ductal Carcinoma		2009	Post (prior bilateral ovariectomy OR >12 mo since LMP with no prior hysterectomy)	-26723	Alive	TUMOR FREE	0								Negative		0	0	0	0	0	0	0	0
TCGA-A8-A097	BRCA	65	FEMALE		Stage IIB	Infiltrating Ductal Carcinoma		2009	Post (prior bilateral ovariectomy OR >12 mo since LMP with no prior hysterectomy)	-23741	Alive	TUMOR FREE	365								Negative		0	365	0	365	0	365	0	365
TCGA-A8-A099	BRCA	76	FEMALE		Stage X	Infiltrating Ductal Carcinoma		2009	Post (prior bilateral ovariectomy OR >12 mo since LMP with no prior hysterectomy)	-28063	Alive		304										0	304	0	304			0	304
TCGA-A8-A09A	BRCA	40	FEMALE		Stage X	Infiltrating Ductal Carcinoma		2009	Pre (<6 months since LMP AND no prior bilateral ovariectomy AND not on estrogen replacement)	-14883	Alive	WITH TUMOR	304								Positive		0	304	0	304			0	304
TCGA-A8-A09B	BRCA	58	FEMALE		Stage IIIB	Infiltrating Ductal Carcinoma		2009	Post (prior bilateral ovariectomy OR >12 mo since LMP with no prior hysterectomy)	-21520	Alive	TUMOR FREE	365								Negative		0	365	0	365	0	365	0	365
TCGA-A8-A09C	BRCA	69	FEMALE		Stage X	Infiltrating Ductal Carcinoma		2009	Post (prior bilateral ovariectomy OR >12 mo since LMP with no prior hysterectomy)	-25355	Alive		31										0	31	0	31			0	31
TCGA-A8-A09D	BRCA	47	FEMALE		Stage IIB	Infiltrating Ductal Carcinoma		2007	Post (prior bilateral ovariectomy OR >12 mo since LMP with no prior hysterectomy)	-17440	Alive	TUMOR FREE	1522								Negative		0	1522	0	1522	0	1522	0	1522
TCGA-A8-A09E	BRCA	73	FEMALE		Stage IIIB	Infiltrating Ductal Carcinoma		2008	Post (prior bilateral ovariectomy OR >12 mo since LMP with no prior hysterectomy)	-26724	Alive	WITH TUMOR	1492								Positive		0	1492	0	1492			0	1492
TCGA-A8-A09G	BRCA	79	FEMALE		Stage IIIC	Infiltrating Ductal Carcinoma		2008	Post (prior bilateral ovariectomy OR >12 mo since LMP with no prior hysterectomy)	-29006	Alive	TUMOR FREE	0								Negative		0	0	0	0	0	0	0	0
TCGA-A8-A09I	BRCA	84	FEMALE		Stage IIA	Infiltrating Ductal Carcinoma		2008	Post (prior bilateral ovariectomy OR >12 mo since LMP with no prior hysterectomy)	-30711	Alive	TUMOR FREE	1371								Negative		0	1371	0	1371	0	1371	0	1371
TCGA-A8-A09K	BRCA	68	FEMALE		Stage IIA	Infiltrating Ductal Carcinoma		2008	Post (prior bilateral ovariectomy OR >12 mo since LMP with no prior hysterectomy)	-24960	Alive	TUMOR FREE	912								Negative		0	912	0	912	0	912	0	912
TCGA-A8-A09M	BRCA	75	FEMALE		Stage IIIC	Infiltrating Ductal Carcinoma		2009	Post (prior bilateral ovariectomy OR >12 mo since LMP with no prior hysterectomy)	-27455	Alive	TUMOR FREE	1006								Negative		0	1006	0	1006	0	1006	0	1006
TCGA-A8-A09N	BRCA	57	FEMALE		Stage IIIC	Infiltrating Ductal Carcinoma		2006	Post (prior bilateral ovariectomy OR >12 mo since LMP with no prior hysterectomy)	-21002	Alive	TUMOR FREE	31								Negative		0	31	0	31	0	31	0	31
TCGA-A8-A09Q	BRCA	83	FEMALE		Stage IIIB	Infiltrating Ductal Carcinoma		2008	Post (prior bilateral ovariectomy OR >12 mo since LMP with no prior hysterectomy)	-30528	Alive	WITH TUMOR	761								Positive		0	761	0	761			0	761
TCGA-A8-A09R	BRCA	82	FEMALE		Stage IIB	Infiltrating Ductal Carcinoma		2009	Post (prior bilateral ovariectomy OR >12 mo since LMP with no prior hysterectomy)	-30196	Alive	TUMOR FREE	273								Negative		0	273	0	273	0	273	0	273
TCGA-A8-A09T	BRCA	68	FEMALE		[Discrepancy]	Infiltrating Lobular Carcinoma		2009	Post (prior bilateral ovariectomy OR >12 mo since LMP with no prior hysterectomy)	-25110	Alive	TUMOR FREE	579								Negative		0	579	0	579	0	579	0	579
TCGA-A8-A09V	BRCA	51	FEMALE		Stage IIA	Infiltrating Lobular Carcinoma		2009	Pre (<6 months since LMP AND no prior bilateral ovariectomy AND not on estrogen replacement)	-18628	Alive	TUMOR FREE	457								Negative		0	457	0	457	0	457	0	457
TCGA-A8-A09W	BRCA	70	FEMALE		Stage IIIB	Infiltrating Lobular Carcinoma		2007	Post (prior bilateral ovariectomy OR >12 mo since LMP with no prior hysterectomy)	-25659	Alive		30										0	30	0	30			0	30
TCGA-A8-A09X	BRCA	62	FEMALE		Stage IIIC	Infiltrating Lobular Carcinoma		2009	Post (prior bilateral ovariectomy OR >12 mo since LMP with no prior hysterectomy)	-22858	Dead			426									1	426		426			0	426
TCGA-A8-A09Z	BRCA	83	FEMALE		Stage IIB	Infiltrating Lobular Carcinoma		2008	Post (prior bilateral ovariectomy OR >12 mo since LMP with no prior hysterectomy)	-30590	Alive	WITH TUMOR	0								Positive		0	0	0	0			0	0
TCGA-A8-A0A1	BRCA	84	FEMALE		Stage IIA	Infiltrating Lobular Carcinoma		2009	Post (prior bilateral ovariectomy OR >12 mo since LMP with no prior hysterectomy)	-30742	Alive	TUMOR FREE	365								Negative		0	365	0	365	0	365	0	365
TCGA-A8-A0A2	BRCA	66	FEMALE		Stage IIA	Infiltrating Lobular Carcinoma		2009	Post (prior bilateral ovariectomy OR >12 mo since LMP with no prior hysterectomy)	-24380	Alive	TUMOR FREE	579								Negative		0	579	0	579	0	579	0	579
TCGA-A8-A0A4	BRCA	73	FEMALE		Stage IIA	Infiltrating Lobular Carcinoma		2009	Post (prior bilateral ovariectomy OR >12 mo since LMP with no prior hysterectomy)	-26693	Alive	TUMOR FREE	396								Negative		0	396	0	396	0	396	0	396
TCGA-A8-A0A6	BRCA	64	FEMALE		Stage IIIC	Infiltrating Lobular Carcinoma		2009	Post (prior bilateral ovariectomy OR >12 mo since LMP with no prior hysterectomy)	-23404	Alive	TUMOR FREE	640								Negative		0	640	0	640	0	640	0	640
TCGA-A8-A0A7	BRCA	57	FEMALE		Stage IIB	Infiltrating Lobular Carcinoma		2009	Post (prior bilateral ovariectomy OR >12 mo since LMP with no prior hysterectomy)	-20940	Alive	TUMOR FREE	30								Negative		0	30	0	30	0	30	0	30
TCGA-A8-A0A9	BRCA	80	FEMALE		Stage IIA	Infiltrating Ductal Carcinoma		2009	Post (prior bilateral ovariectomy OR >12 mo since LMP with no prior hysterectomy)	-29370	Alive	TUMOR FREE	822								Negative		0	822	0	822	0	822	0	822
TCGA-A8-A0AB	BRCA	54	FEMALE		Stage IIA	Infiltrating Lobular Carcinoma		2009	Post (prior bilateral ovariectomy OR >12 mo since LMP with no prior hysterectomy)	-19814	Alive	TUMOR FREE	518								Negative		0	518	0	518	0	518	0	518
TCGA-A8-A0AD	BRCA	83	FEMALE		Stage I	Mixed Histology (please specify)		2007	Post (prior bilateral ovariectomy OR >12 mo since LMP with no prior hysterectomy)	-30407	Alive	TUMOR FREE	1157								Negative		0	1157	0	1157	0	1157	0	1157
TCGA-AC-A23C	BRCA	62	FEMALE	WHITE	Stage IIB	Infiltrating Ductal Carcinoma		2010	Post (prior bilateral ovariectomy OR >12 mo since LMP with no prior hysterectomy)	-22751	Alive	TUMOR FREE	585								Negative		0	585	0	585	0	585	0	585
TCGA-AC-A23E	BRCA	50	FEMALE	WHITE	Stage IIB	Infiltrating Ductal Carcinoma		2010		-18500	Alive	TUMOR FREE	698								Negative		0	698	0	698	0	698	0	698
TCGA-AC-A23G	BRCA	76	FEMALE	WHITE	Stage IIA	Infiltrating Lobular Carcinoma		2006	Post (prior bilateral ovariectomy OR >12 mo since LMP with no prior hysterectomy)	-27934	Alive	TUMOR FREE	2248								Negative		0	2248	0	2248	0	2248	0	2248
TCGA-AC-A23H	BRCA	90	FEMALE	WHITE	Stage IIA	Infiltrating Ductal Carcinoma		2009	Post (prior bilateral ovariectomy OR >12 mo since LMP with no prior hysterectomy)	-32873	Dead	WITH TUMOR		174							Negative		1	174	1	174			1	174
TCGA-AC-A2B8	BRCA	84	FEMALE	WHITE	Stage IIB	Infiltrating Lobular Carcinoma		2011	Post (prior bilateral ovariectomy OR >12 mo since LMP with no prior hysterectomy)	-31003	Alive	TUMOR FREE	677			New Primary Tumor	Other, specify	Rectum	654		Negative		0	677	0	677	0	677	1	654
TCGA-AC-A2BK	BRCA	78	FEMALE	BLACK OR AFRICAN AMERICAN	Stage IIIA	Infiltrating Ductal Carcinoma		2006	Post (prior bilateral ovariectomy OR >12 mo since LMP with no prior hysterectomy)	-28625	Alive	TUMOR FREE	2222								Negative		0	2222	0	2222	0	2222	0	2222
TCGA-AC-A2BM	BRCA	41	FEMALE	BLACK OR AFRICAN AMERICAN	Stage IIB	Infiltrating Ductal Carcinoma		2005		-15212	Alive	TUMOR FREE	3022								Negative		0	3022	0	3022	0	3022	0	3022
TCGA-AC-A2FB	BRCA	65	FEMALE	WHITE	Stage IIA	Infiltrating Lobular Carcinoma		2009		-23851	Alive	TUMOR FREE	1234								Negative		0	1234	0	1234	0	1234	0	1234
TCGA-AC-A2FE	BRCA	62	FEMALE	WHITE	Stage IIIC	Infiltrating Lobular Carcinoma		2005	Post (prior bilateral ovariectomy OR >12 mo since LMP with no prior hysterectomy)	-22746	Dead	WITH TUMOR		2636		Distant Metastasis	Bone		766		Negative		1	2636	1	2636	1	766	1	766
TCGA-AC-A2FF	BRCA	40	FEMALE	ASIAN	Stage IIB	Infiltrating Lobular Carcinoma		2006			Alive	TUMOR FREE	2759								Negative		0	2759	0	2759	0	2759	0	2759
TCGA-AC-A2FG	BRCA	79	FEMALE	WHITE	Stage IIB	Infiltrating Lobular Carcinoma		2007	Post (prior bilateral ovariectomy OR >12 mo since LMP with no prior hysterectomy)	-29211	Alive	TUMOR FREE	1853								Negative		0	1853	0	1853	0	1853	0	1853
TCGA-AC-A2FK	BRCA	45	FEMALE	WHITE	Stage IIIC	Infiltrating Lobular Carcinoma		2006		-16627	Alive	TUMOR FREE	2650								Negative		0	2650	0	2650	0	2650	0	2650
TCGA-AC-A2FM	BRCA	87	FEMALE	WHITE	Stage IIB	Infiltrating Lobular Carcinoma		2004	Post (prior bilateral ovariectomy OR >12 mo since LMP with no prior hysterectomy)	-31805	Dead	WITH TUMOR		792		Distant Metastasis	Other, specify	Bone Marrow	780		Negative		1	792	1	792	1	780	1	780
TCGA-AC-A2FO	BRCA	65	FEMALE	WHITE	Stage IIB	Infiltrating Lobular Carcinoma		2005	Post (prior bilateral ovariectomy OR >12 mo since LMP with no prior hysterectomy)	-23928	Alive	TUMOR FREE	2255								Negative		0	2255	0	2255	0	2255	0	2255
TCGA-AC-A2QH	BRCA	58	FEMALE	WHITE	Stage IIB	Metaplastic Carcinoma		2011	Post (prior bilateral ovariectomy OR >12 mo since LMP with no prior hysterectomy)	-21488	Alive	TUMOR FREE	1005								Negative		0	1005	0	1005	0	1005	0	1005
TCGA-AC-A2QI	BRCA	76	FEMALE	WHITE	Stage IIIA	Infiltrating Lobular Carcinoma		2011	Post (prior bilateral ovariectomy OR >12 mo since LMP with no prior hysterectomy)	-27865	Alive	TUMOR FREE	588								Negative		0	588	0	588	0	588	0	588
TCGA-AC-A2QJ	BRCA	48	FEMALE	WHITE	Stage IIIB	Metaplastic Carcinoma		2011	Peri (6-12 months since last menstrual period)	-17569	Dead	WITH TUMOR		446		Distant Metastasis	Bone		237		Negative		1	446	1	446	1	237	1	237
TCGA-AC-A3BB	BRCA	46	FEMALE	BLACK OR AFRICAN AMERICAN	Stage IIIA	Infiltrating Lobular Carcinoma		2011		-16983	Alive	TUMOR FREE	987								Negative		0	987	0	987	0	987	0	987
TCGA-AC-A3EH	BRCA	79	FEMALE	WHITE	Stage IIIC	Infiltrating Lobular Carcinoma		2011	Post (prior bilateral ovariectomy OR >12 mo since LMP with no prior hysterectomy)	-29014	Dead	TUMOR FREE		197							Negative		1	197	0	197	0	197	0	197
TCGA-AC-A3HN	BRCA	87	FEMALE	WHITE	Stage IIB	Infiltrating Lobular Carcinoma		2011	Post (prior bilateral ovariectomy OR >12 mo since LMP with no prior hysterectomy)	-32061	Alive	TUMOR FREE	496								Negative		0	496	0	496	0	496	0	496
TCGA-AC-A3OD	BRCA	68	FEMALE	WHITE	Stage IIB	Infiltrating Lobular Carcinoma		2011	Post (prior bilateral ovariectomy OR >12 mo since LMP with no prior hysterectomy)	-25186	Alive	TUMOR FREE	451								Negative		0	451	0	451	0	451	0	451
TCGA-AC-A3QP	BRCA	79	FEMALE	WHITE	Stage IIB	Infiltrating Lobular Carcinoma		2011	Post (prior bilateral ovariectomy OR >12 mo since LMP with no prior hysterectomy)	-29113	Alive	TUMOR FREE	675								Negative		0	675	0	675	0	675	0	675
TCGA-AC-A3QQ	BRCA	54	FEMALE	WHITE	Stage IA	Infiltrating Lobular Carcinoma		2011	Peri (6-12 months since last menstrual period)	-19723	Alive	TUMOR FREE	734								Close		0	734	0	734			0	734
TCGA-AC-A3TM	BRCA	50	FEMALE	WHITE	Stage IIIA	Infiltrating Lobular Carcinoma		2011	Peri (6-12 months since last menstrual period)	-18535	Alive	TUMOR FREE	762								Negative		0	762	0	762	0	762	0	762
TCGA-AC-A3TN	BRCA	75	FEMALE	WHITE	Stage IIB	Infiltrating Lobular Carcinoma		2012	Post (prior bilateral ovariectomy OR >12 mo since LMP with no prior hysterectomy)	-27421	Alive	TUMOR FREE	456								Negative		0	456	0	456	0	456	0	456
TCGA-AC-A3W5	BRCA	65	FEMALE	BLACK OR AFRICAN AMERICAN	Stage IIA	Infiltrating Lobular Carcinoma		2011	[Not Evaluated]	-24029	Alive	TUMOR FREE	504								Close		0	504	0	504			0	504
TCGA-AC-A3W6	BRCA	90	FEMALE	WHITE	Stage IIIA	Infiltrating Lobular Carcinoma		2012	Post (prior bilateral ovariectomy OR >12 mo since LMP with no prior hysterectomy)	-32872	Alive	TUMOR FREE	602								Negative		0	602	0	602	0	602	0	602
TCGA-AC-A3W7	BRCA	66	FEMALE	WHITE	Stage IIB	Infiltrating Lobular Carcinoma		2012	Post (prior bilateral ovariectomy OR >12 mo since LMP with no prior hysterectomy)	-24327	Alive	TUMOR FREE	471								Negative		0	471	0	471	0	471	0	471
TCGA-AC-A3YI	BRCA	74	FEMALE	WHITE	Stage IIIC	Infiltrating Lobular Carcinoma		2012	Post (prior bilateral ovariectomy OR >12 mo since LMP with no prior hysterectomy)	-27143	Alive	TUMOR FREE	707								Negative		0	707	0	707	0	707	0	707
TCGA-AC-A3YJ	BRCA	66	FEMALE	WHITE	Stage IIA	Other, specify		2012	Post (prior bilateral ovariectomy OR >12 mo since LMP with no prior hysterectomy)	-24439	Alive	TUMOR FREE	754								Negative		0	754	0	754	0	754	0	754
TCGA-AC-A4ZE	BRCA	63	FEMALE	WHITE	Stage IIB	Infiltrating Lobular Carcinoma		2012	Post (prior bilateral ovariectomy OR >12 mo since LMP with no prior hysterectomy)	-23284	Alive	TUMOR FREE	890								Negative		0	890	0	890	0	890	0	890
TCGA-AC-A5EH	BRCA	76	FEMALE	BLACK OR AFRICAN AMERICAN	Stage IIB	Infiltrating Ductal Carcinoma		2012		-27964	Alive	TUMOR FREE	511								Negative		0	511	0	511	0	511	0	511
TCGA-AC-A5EI	BRCA	88	FEMALE	WHITE	Stage IB	Other, specify		2012		-32375	Alive	TUMOR FREE	442								Negative		0	442	0	442	0	442	0	442
TCGA-AC-A5XS	BRCA	74	FEMALE	WHITE	Stage IIA	Infiltrating Lobular Carcinoma		2012		-27160	Alive	TUMOR FREE	588								Negative		0	588	0	588	0	588	0	588
TCGA-AC-A5XU	BRCA	74	FEMALE	BLACK OR AFRICAN AMERICAN	Stage IIB	Infiltrating Ductal Carcinoma		2013		-27191	Alive	TUMOR FREE	455								Negative		0	455	0	455	0	455	0	455
TCGA-AC-A62V	BRCA	58	MALE	BLACK OR AFRICAN AMERICAN	Stage IV	Infiltrating Ductal Carcinoma		2013	[Not Evaluated]	-21389	Dead	WITH TUMOR		348							Negative		1	348	1	348			1	348
TCGA-AC-A62X	BRCA	72	FEMALE	BLACK OR AFRICAN AMERICAN	Stage IIA	Infiltrating Ductal Carcinoma		2013	Post (prior bilateral ovariectomy OR >12 mo since LMP with no prior hysterectomy)	-26627	Alive	TUMOR FREE	417								Negative		0	417	0	417	0	417	0	417
TCGA-AC-A62Y	BRCA	79	FEMALE	WHITE	Stage IIB	Infiltrating Lobular Carcinoma		2012	Post (prior bilateral ovariectomy OR >12 mo since LMP with no prior hysterectomy)	-28876	Alive	TUMOR FREE	530								Positive		0	530	0	530			0	530
TCGA-AC-A6IV	BRCA	47	FEMALE	WHITE	Stage IIB	Infiltrating Lobular Carcinoma		2012		-17521	Alive	TUMOR FREE	568								Negative		0	568	0	568	0	568	0	568
TCGA-AC-A6IW	BRCA	73	FEMALE	BLACK OR AFRICAN AMERICAN	Stage IIA	Infiltrating Ductal Carcinoma		2013	Post (prior bilateral ovariectomy OR >12 mo since LMP with no prior hysterectomy)	-26896	Alive	TUMOR FREE	413								Negative		0	413	0	413	0	413	0	413
TCGA-AC-A6IX	BRCA	49	FEMALE	WHITE	Stage IIIC	Infiltrating Lobular Carcinoma		2013	Peri (6-12 months since last menstrual period)	-17969	Alive	TUMOR FREE	373								Negative		0	373	0	373	0	373	0	373
TCGA-AC-A6NO	BRCA	43	FEMALE	BLACK OR AFRICAN AMERICAN	Stage IIB	Infiltrating Ductal Carcinoma		2011		-15996	Alive	TUMOR FREE	51								Negative		0	51	0	51	0	51	0	51
TCGA-AC-A7VB	BRCA	51	FEMALE	BLACK OR AFRICAN AMERICAN	Stage IIA	Infiltrating Ductal Carcinoma		2013		-18806	Alive	TUMOR FREE	250								Negative		0	250	0	250	0	250	0	250
TCGA-AC-A7VC	BRCA	56	FEMALE	WHITE	Stage IIB	Metaplastic Carcinoma		2013	Post (prior bilateral ovariectomy OR >12 mo since LMP with no prior hysterectomy)	-20479	Alive	TUMOR FREE	1								Negative		0	1	0	1	0	1	0	1
TCGA-AC-A8OP	BRCA	72	FEMALE	BLACK OR AFRICAN AMERICAN	Stage IA	Infiltrating Ductal Carcinoma		2011	Post (prior bilateral ovariectomy OR >12 mo since LMP with no prior hysterectomy)	-26550	Alive	TUMOR FREE	614								Negative		0	614	0	614	0	614	0	614
TCGA-AC-A8OQ	BRCA	72	FEMALE	BLACK OR AFRICAN AMERICAN	Stage IIB	Infiltrating Ductal Carcinoma		2011	Post (prior bilateral ovariectomy OR >12 mo since LMP with no prior hysterectomy)	-26535	Alive	TUMOR FREE	34								Negative		0	34	0	34	0	34	0	34
TCGA-AC-A8OR	BRCA	75	FEMALE	WHITE	Stage IA	Mucinous Carcinoma		2013	Post (prior bilateral ovariectomy OR >12 mo since LMP with no prior hysterectomy)	-27605	Alive	TUMOR FREE	40								Negative		0	40	0	40	0	40	0	40
TCGA-AC-A8OS	BRCA	71	FEMALE	WHITE	Stage IIA	Infiltrating Lobular Carcinoma		2013	Post (prior bilateral ovariectomy OR >12 mo since LMP with no prior hysterectomy)	-26248	Alive	TUMOR FREE	70								Negative		0	70	0	70	0	70	0	70
TCGA-AN-A03X	BRCA	74	FEMALE	WHITE	Stage IIA	Infiltrating Ductal Carcinoma		2010	Post (prior bilateral ovariectomy OR >12 mo since LMP with no prior hysterectomy)	-27163	Alive	TUMOR FREE	10								Negative		0	10	0	10	0	10	0	10
TCGA-AN-A03Y	BRCA	66	FEMALE	WHITE	Stage IIA	Infiltrating Ductal Carcinoma		2010	Post (prior bilateral ovariectomy OR >12 mo since LMP with no prior hysterectomy)	-24232	Alive	TUMOR FREE	10								Negative		0	10	0	10	0	10	0	10
TCGA-AN-A041	BRCA	29	FEMALE	WHITE	Stage IIB	Infiltrating Ductal Carcinoma		2010	Pre (<6 months since LMP AND no prior bilateral ovariectomy AND not on estrogen replacement)	-10812	Alive	TUMOR FREE	7								Negative		0	7	0	7	0	7	0	7
TCGA-AN-A046	BRCA	68	FEMALE	WHITE	Stage IIA	Infiltrating Ductal Carcinoma		2010	Post (prior bilateral ovariectomy OR >12 mo since LMP with no prior hysterectomy)	-25158	Alive	TUMOR FREE	10								Negative		0	10	0	10	0	10	0	10
TCGA-AN-A049	BRCA	62	FEMALE	WHITE	Stage IIA	Infiltrating Ductal Carcinoma		2008	Post (prior bilateral ovariectomy OR >12 mo since LMP with no prior hysterectomy)	-22710	Alive	TUMOR FREE	19								Positive		0	19	0	19			0	19
TCGA-AN-A04A	BRCA	36	FEMALE	WHITE	Stage IIIA	Infiltrating Ductal Carcinoma		2008	Peri (6-12 months since last menstrual period)	-13445	Alive	TUMOR FREE	90								Positive		0	90	0	90			0	90
TCGA-AN-A04C	BRCA	51	FEMALE	WHITE	Stage IIB	Infiltrating Ductal Carcinoma		2008	Post (prior bilateral ovariectomy OR >12 mo since LMP with no prior hysterectomy)	-18851	Alive	TUMOR FREE	54								Positive		0	54	0	54			0	54
TCGA-AN-A04D	BRCA	58	FEMALE	WHITE	Stage IIB	Infiltrating Ductal Carcinoma		2008	Post (prior bilateral ovariectomy OR >12 mo since LMP with no prior hysterectomy)	-21426	Alive	TUMOR FREE	52								Positive		0	52	0	52			0	52
TCGA-AN-A0AJ	BRCA	79	FEMALE	WHITE	Stage IIB	Infiltrating Ductal Carcinoma		2010	Post (prior bilateral ovariectomy OR >12 mo since LMP with no prior hysterectomy)	-29131	Alive	TUMOR FREE	303								Negative		0	303	0	303	0	303	0	303
TCGA-AN-A0AK	BRCA	76	FEMALE	WHITE	Stage IIA	Infiltrating Ductal Carcinoma		2010	Post (prior bilateral ovariectomy OR >12 mo since LMP with no prior hysterectomy)	-27977	Alive	TUMOR FREE	224								Negative		0	224	0	224	0	224	0	224
TCGA-AN-A0AL	BRCA	41	FEMALE	WHITE	Stage IIIB	Infiltrating Ductal Carcinoma		2010	Pre (<6 months since LMP AND no prior bilateral ovariectomy AND not on estrogen replacement)	-15286	Alive	TUMOR FREE	227								Negative		0	227	0	227	0	227	0	227
TCGA-AN-A0AM	BRCA	56	FEMALE	WHITE	Stage IIA	Infiltrating Ductal Carcinoma		2010	Post (prior bilateral ovariectomy OR >12 mo since LMP with no prior hysterectomy)	-20713	Alive	TUMOR FREE	5								Negative		0	5	0	5	0	5	0	5
TCGA-AN-A0AR	BRCA	55	FEMALE	WHITE	Stage IIA	Infiltrating Ductal Carcinoma		2010	Pre (<6 months since LMP AND no prior bilateral ovariectomy AND not on estrogen replacement)	-20152	Alive	TUMOR FREE	10								Negative		0	10	0	10	0	10	0	10
TCGA-AN-A0AS	BRCA	70	FEMALE	WHITE	Stage IIIA	Infiltrating Ductal Carcinoma		2010	Post (prior bilateral ovariectomy OR >12 mo since LMP with no prior hysterectomy)	-25658	Alive	TUMOR FREE	10								Negative		0	10	0	10	0	10	0	10
TCGA-AN-A0AT	BRCA	62	FEMALE	WHITE	Stage IIA	Infiltrating Ductal Carcinoma		2010	Post (prior bilateral ovariectomy OR >12 mo since LMP with no prior hysterectomy)	-22798	Alive	TUMOR FREE	10								Negative		0	10	0	10	0	10	0	10
TCGA-AN-A0FD	BRCA	71	FEMALE	WHITE	Stage IIA	Infiltrating Ductal Carcinoma		2010	Post (prior bilateral ovariectomy OR >12 mo since LMP with no prior hysterectomy)	-26007	Alive	TUMOR FREE	196								Negative		0	196	0	196	0	196	0	196
TCGA-AN-A0FF	BRCA	32	FEMALE	WHITE	Stage IA	Infiltrating Ductal Carcinoma		2010	Pre (<6 months since LMP AND no prior bilateral ovariectomy AND not on estrogen replacement)	-11929	Alive	TUMOR FREE	172								Negative		0	172	0	172	0	172	0	172
TCGA-AN-A0FJ	BRCA	59	FEMALE	WHITE	Stage IV	Infiltrating Ductal Carcinoma		2010	Peri (6-12 months since last menstrual period)	-21910	Alive	TUMOR FREE	242								Negative		0	242	0	242			0	242
TCGA-AN-A0FK	BRCA	88	FEMALE	WHITE	Stage IIIB	Infiltrating Ductal Carcinoma		2010	Post (prior bilateral ovariectomy OR >12 mo since LMP with no prior hysterectomy)	-32462	Alive	TUMOR FREE	213								Negative		0	213	0	213	0	213	0	213
TCGA-AN-A0FL	BRCA	62	FEMALE	WHITE	Stage IIA	Infiltrating Ductal Carcinoma		2010	Post (prior bilateral ovariectomy OR >12 mo since LMP with no prior hysterectomy)	-22805	Alive	TUMOR FREE	231								Negative		0	231	0	231	0	231	0	231
TCGA-AN-A0FN	BRCA	61	FEMALE	WHITE	Stage IA	Infiltrating Lobular Carcinoma		2010	Post (prior bilateral ovariectomy OR >12 mo since LMP with no prior hysterectomy)	-22629	Alive	TUMOR FREE	218								Negative		0	218	0	218	0	218	0	218
TCGA-AN-A0FS	BRCA	55	FEMALE	WHITE	Stage IA	Infiltrating Lobular Carcinoma		2010	Peri (6-12 months since last menstrual period)	-20352	Alive	TUMOR FREE	210								Negative		0	210	0	210	0	210	0	210
TCGA-AN-A0FT	BRCA	63	FEMALE	WHITE	Stage IIB	Infiltrating Ductal Carcinoma		2010	Post (prior bilateral ovariectomy OR >12 mo since LMP with no prior hysterectomy)	-23300	Alive	TUMOR FREE	214								Negative		0	214	0	214	0	214	0	214
TCGA-AN-A0FV	BRCA	58	FEMALE	WHITE	Stage IIA	Infiltrating Ductal Carcinoma		2010	Post (prior bilateral ovariectomy OR >12 mo since LMP with no prior hysterectomy)	-21479	Alive	TUMOR FREE	10								Negative		0	10	0	10	0	10	0	10
TCGA-AN-A0FW	BRCA	67	FEMALE	WHITE	Stage IIIA	Infiltrating Ductal Carcinoma		2010	Post (prior bilateral ovariectomy OR >12 mo since LMP with no prior hysterectomy)	-24692	Alive	TUMOR FREE	11								Negative		0	11	0	11	0	11	0	11
TCGA-AN-A0FX	BRCA	52	FEMALE	WHITE	Stage IIA	Infiltrating Ductal Carcinoma		2010	Post (prior bilateral ovariectomy OR >12 mo since LMP with no prior hysterectomy)	-19309	Alive	TUMOR FREE	10								Negative		0	10	0	10	0	10	0	10
TCGA-AN-A0FY	BRCA	55	FEMALE	WHITE	Stage IA	Infiltrating Ductal Carcinoma		2010	Post (prior bilateral ovariectomy OR >12 mo since LMP with no prior hysterectomy)	-20347	Alive	TUMOR FREE	10								Negative		0	10	0	10	0	10	0	10
TCGA-AN-A0FZ	BRCA	45	FEMALE	WHITE	Stage IIIA	Infiltrating Ductal Carcinoma		2010	Pre (<6 months since LMP AND no prior bilateral ovariectomy AND not on estrogen replacement)	-16533	Alive	TUMOR FREE	10								Negative		0	10	0	10	0	10	0	10
TCGA-AN-A0G0	BRCA	56	FEMALE	WHITE	Stage IIA	Infiltrating Ductal Carcinoma		2010	Post (prior bilateral ovariectomy OR >12 mo since LMP with no prior hysterectomy)	-20504	Alive	TUMOR FREE	16								Negative		0	16	0	16	0	16	0	16
TCGA-AN-A0XL	BRCA	61	FEMALE	WHITE	Stage IIA	Infiltrating Ductal Carcinoma		2010	Post (prior bilateral ovariectomy OR >12 mo since LMP with no prior hysterectomy)	-22341	Alive	TUMOR FREE	163								Negative		0	163	0	163	0	163	0	163
TCGA-AN-A0XN	BRCA	68	FEMALE	WHITE	Stage IIIA	Infiltrating Ductal Carcinoma		2010	Post (prior bilateral ovariectomy OR >12 mo since LMP with no prior hysterectomy)	-25029	Alive	TUMOR FREE	10								Negative		0	10	0	10	0	10	0	10
TCGA-AN-A0XO	BRCA	59	FEMALE	WHITE	Stage IIIA	Infiltrating Ductal Carcinoma		2010	Post (prior bilateral ovariectomy OR >12 mo since LMP with no prior hysterectomy)	-21640	Alive	TUMOR FREE	375								Negative		0	375	0	375	0	375	0	375
TCGA-AN-A0XP	BRCA	69	FEMALE	WHITE	Stage IIIA	Infiltrating Ductal Carcinoma		2010	Post (prior bilateral ovariectomy OR >12 mo since LMP with no prior hysterectomy)	-25305	Alive	TUMOR FREE	9								Negative		0	9	0	9	0	9	0	9
TCGA-AN-A0XR	BRCA	55	FEMALE	WHITE	Stage IIIA	Infiltrating Ductal Carcinoma		2010	Post (prior bilateral ovariectomy OR >12 mo since LMP with no prior hysterectomy)	-20381	Alive	TUMOR FREE	10								Negative		0	10	0	10	0	10	0	10
TCGA-AN-A0XS	BRCA	63	FEMALE	WHITE	Stage IIIA	Infiltrating Ductal Carcinoma		2010	Post (prior bilateral ovariectomy OR >12 mo since LMP with no prior hysterectomy)	-23358	Alive	TUMOR FREE	10								Negative		0	10	0	10	0	10	0	10
TCGA-AN-A0XT	BRCA	54	FEMALE	WHITE	Stage IIIA	Infiltrating Ductal Carcinoma		2010	Post (prior bilateral ovariectomy OR >12 mo since LMP with no prior hysterectomy)	-19794	Alive	TUMOR FREE	10								Negative		0	10	0	10	0	10	0	10
TCGA-AN-A0XU	BRCA	54	FEMALE	WHITE	Stage IIA	Infiltrating Ductal Carcinoma		2010	Post (prior bilateral ovariectomy OR >12 mo since LMP with no prior hysterectomy)	-20052	Alive	TUMOR FREE	10								Negative		0	10	0	10	0	10	0	10
TCGA-AN-A0XV	BRCA	67	FEMALE	WHITE	Stage IIIA	Infiltrating Ductal Carcinoma		2010	Post (prior bilateral ovariectomy OR >12 mo since LMP with no prior hysterectomy)	-24779	Alive	TUMOR FREE	162								Negative		0	162	0	162	0	162	0	162
TCGA-AN-A0XW	BRCA	36	FEMALE	WHITE	Stage IIIA	Infiltrating Ductal Carcinoma		2010	Pre (<6 months since LMP AND no prior bilateral ovariectomy AND not on estrogen replacement)	-13208	Alive	TUMOR FREE	170								Negative		0	170	0	170	0	170	0	170
TCGA-AO-A03L	BRCA	34	FEMALE	ASIAN	Stage IIIA	Infiltrating Ductal Carcinoma		2003	Pre (<6 months since LMP AND no prior bilateral ovariectomy AND not on estrogen replacement)	-12443	Alive	TUMOR FREE	2442								Negative		0	2442	0	2442	0	2442	0	2442
TCGA-AO-A03M	BRCA	29	FEMALE	WHITE	Stage I	Infiltrating Ductal Carcinoma		2006	Pre (<6 months since LMP AND no prior bilateral ovariectomy AND not on estrogen replacement)	-10616	Alive	TUMOR FREE	1866								Negative		0	1866	0	1866	0	1866	0	1866
TCGA-AO-A03N	BRCA	59	FEMALE	WHITE	Stage IIB	Infiltrating Ductal Carcinoma		2006	Post (prior bilateral ovariectomy OR >12 mo since LMP with no prior hysterectomy)	-21816	Alive	WITH TUMOR	2031			Locoregional Disease			1645		Negative		0	2031	0	2031	1	1645	1	1645
TCGA-AO-A03O	BRCA	69	FEMALE	BLACK OR AFRICAN AMERICAN	Stage IIA	Infiltrating Ductal Carcinoma		2002	Post (prior bilateral ovariectomy OR >12 mo since LMP with no prior hysterectomy)	-25362	Dead	TUMOR FREE		2483							Negative		1	2483	0	2483	0	2483	0	2483
TCGA-AO-A03P	BRCA	54	FEMALE	BLACK OR AFRICAN AMERICAN	Stage IIB	Infiltrating Ductal Carcinoma		2003	Post (prior bilateral ovariectomy OR >12 mo since LMP with no prior hysterectomy)	-19724	Dead	WITH TUMOR		2911		Distant Metastasis	Liver		1922		Close		1	2911	1	2911			1	1922
TCGA-AO-A03R	BRCA	57	FEMALE	WHITE	Stage IIB	Infiltrating Ductal Carcinoma		2005	Post (prior bilateral ovariectomy OR >12 mo since LMP with no prior hysterectomy)	-20930	Alive	TUMOR FREE	2091								Negative		0	2091	0	2091	0	2091	0	2091
TCGA-AO-A03T	BRCA	42	FEMALE	WHITE	Stage IIB	Infiltrating Ductal Carcinoma		2007	Pre (<6 months since LMP AND no prior bilateral ovariectomy AND not on estrogen replacement)	-15540	Alive	TUMOR FREE	2124								Negative		0	2124	0	2124	0	2124	0	2124
TCGA-AO-A03U	BRCA	31	FEMALE	WHITE	Stage I	Other, specify		2001	Pre (<6 months since LMP AND no prior bilateral ovariectomy AND not on estrogen replacement)	-11354	Dead	TUMOR FREE		1793		New Primary Tumor	Lung		1614		Negative		1	1793	0	1793	0	1793	1	1614
TCGA-AO-A03V	BRCA	41	FEMALE	WHITE	Stage I	Infiltrating Ductal Carcinoma		2008	Peri (6-12 months since last menstrual period)	-15284	Alive	TUMOR FREE	1351								Negative		0	1351	0	1351	0	1351	0	1351
TCGA-AO-A0J2	BRCA	41	FEMALE	WHITE	Stage IA	Infiltrating Ductal Carcinoma		2008	Pre (<6 months since LMP AND no prior bilateral ovariectomy AND not on estrogen replacement)	-15324	Alive	TUMOR FREE	997								Negative		0	997	0	997	0	997	0	997
TCGA-AO-A0J3	BRCA	67	FEMALE	WHITE	Stage IIB	Other, specify		2009	Post (prior bilateral ovariectomy OR >12 mo since LMP with no prior hysterectomy)	-24519	Alive	TUMOR FREE	651								Negative		0	651	0	651	0	651	0	651
TCGA-AO-A0J4	BRCA	41	FEMALE	BLACK OR AFRICAN AMERICAN	Stage IA	Infiltrating Ductal Carcinoma		2009	Pre (<6 months since LMP AND no prior bilateral ovariectomy AND not on estrogen replacement)	-15052	Alive	TUMOR FREE	1587								Negative		0	1587	0	1587	0	1587	0	1587
TCGA-AO-A0J5	BRCA	48	FEMALE	WHITE	Stage IV	Other, specify		2008	Pre (<6 months since LMP AND no prior bilateral ovariectomy AND not on estrogen replacement)	-17815	Dead	WITH TUMOR		792							Close		1	792	1	792			1	792
TCGA-AO-A0J6	BRCA	61	FEMALE	WHITE	Stage IIA	Infiltrating Ductal Carcinoma		2008	Post (prior bilateral ovariectomy OR >12 mo since LMP with no prior hysterectomy)	-22462	Alive	TUMOR FREE	1140								Negative		0	1140	0	1140	0	1140	0	1140
TCGA-AO-A0J7	BRCA	71	FEMALE	WHITE	Stage IIB	Other, specify		2009	Post (prior bilateral ovariectomy OR >12 mo since LMP with no prior hysterectomy)	-26281	Alive	TUMOR FREE	618								Negative		0	618	0	618	0	618	0	618
TCGA-AO-A0J8	BRCA	61	FEMALE	WHITE	Stage IIA	Infiltrating Lobular Carcinoma		2009	Post (prior bilateral ovariectomy OR >12 mo since LMP with no prior hysterectomy)	-22284	Alive	TUMOR FREE	680								Negative		0	680	0	680	0	680	0	680
TCGA-AO-A0J9	BRCA	61	FEMALE	WHITE	Stage IIIC	Infiltrating Lobular Carcinoma		2007	Post (prior bilateral ovariectomy OR >12 mo since LMP with no prior hysterectomy)	-22642	Alive	WITH TUMOR	1613			Distant Metastasis	Bone		1066		Negative		0	1613	0	1613	1	1066	1	1066
TCGA-AO-A0JA	BRCA	36	FEMALE	BLACK OR AFRICAN AMERICAN	Stage IIIC	Infiltrating Ductal Carcinoma		2009	Pre (<6 months since LMP AND no prior bilateral ovariectomy AND not on estrogen replacement)	-13307	Alive	WITH TUMOR	655			Distant Metastasis	Bone		143		Negative		0	655	0	655	1	143	1	143
TCGA-AO-A0JB	BRCA	50	FEMALE	WHITE	Stage IIIA	Infiltrating Ductal Carcinoma		2007	Pre (<6 months since LMP AND no prior bilateral ovariectomy AND not on estrogen replacement)	-18561	Alive	TUMOR FREE	1542								Negative		0	1542	0	1542	0	1542	0	1542
TCGA-AO-A0JC	BRCA	64	FEMALE	WHITE	Stage IIA	Infiltrating Ductal Carcinoma		2006	Post (prior bilateral ovariectomy OR >12 mo since LMP with no prior hysterectomy)	-23404	Alive	TUMOR FREE	1547								Negative		0	1547	0	1547	0	1547	0	1547
TCGA-AO-A0JD	BRCA	59	FEMALE	WHITE	Stage IIIA	Infiltrating Ductal Carcinoma		2005	Post (prior bilateral ovariectomy OR >12 mo since LMP with no prior hysterectomy)	-21831	Alive	TUMOR FREE	2190								Negative		0	2190	0	2190	0	2190	0	2190
TCGA-AO-A0JE	BRCA	53	FEMALE	BLACK OR AFRICAN AMERICAN	Stage IIIA	Infiltrating Ductal Carcinoma		2005	Post (prior bilateral ovariectomy OR >12 mo since LMP with no prior hysterectomy)	-19516	Alive	TUMOR FREE	2335								Positive		0	2335	0	2335			0	2335
TCGA-AO-A0JF	BRCA	68	FEMALE	WHITE	Stage IIA	Infiltrating Ductal Carcinoma		2009	Post (prior bilateral ovariectomy OR >12 mo since LMP with no prior hysterectomy)	-24923	Alive	TUMOR FREE	1980								Negative		0	1980	0	1980	0	1980	0	1980
TCGA-AO-A0JG	BRCA	49	FEMALE	WHITE	Stage IIIA	Other, specify		2009	Post (prior bilateral ovariectomy OR >12 mo since LMP with no prior hysterectomy)	-18021	Alive	TUMOR FREE	798								Close		0	798	0	798			0	798
TCGA-AO-A0JI	BRCA	56	FEMALE	WHITE	Stage IIA	Infiltrating Ductal Carcinoma		2007	Post (prior bilateral ovariectomy OR >12 mo since LMP with no prior hysterectomy)	-20694	Alive	TUMOR FREE	1528								Negative		0	1528	0	1528	0	1528	0	1528
TCGA-AO-A0JJ	BRCA	54	FEMALE	WHITE	Stage IIB	Infiltrating Lobular Carcinoma		2006	Post (prior bilateral ovariectomy OR >12 mo since LMP with no prior hysterectomy)	-19758	Alive	TUMOR FREE	1887								Negative		0	1887	0	1887	0	1887	0	1887
TCGA-AO-A0JL	BRCA	59	FEMALE	WHITE	Stage IIIA	Infiltrating Ductal Carcinoma		2006	Post (prior bilateral ovariectomy OR >12 mo since LMP with no prior hysterectomy)	-21895	Alive	TUMOR FREE	1683								Negative		0	1683	0	1683	0	1683	0	1683
TCGA-AO-A0JM	BRCA	40	FEMALE		Stage IIB	Infiltrating Ductal Carcinoma		2005	Pre (<6 months since LMP AND no prior bilateral ovariectomy AND not on estrogen replacement)	-14653	Alive	TUMOR FREE	2184								Negative		0	2184	0	2184	0	2184	0	2184
TCGA-AO-A124	BRCA	38	FEMALE	WHITE	Stage IIA	Other, specify		2002	Pre (<6 months since LMP AND no prior bilateral ovariectomy AND not on estrogen replacement)	-14174	Alive	TUMOR FREE	3506								Negative		0	3506	0	3506	0	3506	0	3506
TCGA-AO-A125	BRCA	72	FEMALE	BLACK OR AFRICAN AMERICAN	Stage IIA	Other, specify		2002	Post (prior bilateral ovariectomy OR >12 mo since LMP with no prior hysterectomy)	-26466	Alive	TUMOR FREE	3456								Negative		0	3456	0	3456	0	3456	0	3456
TCGA-AO-A126	BRCA	39	FEMALE	ASIAN	Stage IIA	Infiltrating Ductal Carcinoma		2002	Pre (<6 months since LMP AND no prior bilateral ovariectomy AND not on estrogen replacement)	-14264	Alive	TUMOR FREE	3307			Locoregional Disease			267		Negative		0	3307	0	3307	1	267	1	267
TCGA-AO-A128	BRCA	61	FEMALE	WHITE	Stage IIA	Infiltrating Ductal Carcinoma		2002	Post (prior bilateral ovariectomy OR >12 mo since LMP with no prior hysterectomy)	-22340	Alive	TUMOR FREE	3248								Negative		0	3248	0	3248	0	3248	0	3248
TCGA-AO-A129	BRCA	29	FEMALE	WHITE	Stage IIB	Infiltrating Ductal Carcinoma		2002	Pre (<6 months since LMP AND no prior bilateral ovariectomy AND not on estrogen replacement)	-10898	Alive	TUMOR FREE	3286								Negative		0	3286	0	3286	0	3286	0	3286
TCGA-AO-A12A	BRCA	47	FEMALE	WHITE	Stage IIA	Infiltrating Ductal Carcinoma		2003	Pre (<6 months since LMP AND no prior bilateral ovariectomy AND not on estrogen replacement)	-17420	Alive	TUMOR FREE	3112								Close		0	3112	0	3112			0	3112
TCGA-AO-A12B	BRCA	63	FEMALE	WHITE	Stage IIA	Infiltrating Ductal Carcinoma		2004	Post (prior bilateral ovariectomy OR >12 mo since LMP with no prior hysterectomy)	-23150	Alive	TUMOR FREE	2989								Negative		0	2989	0	2989	0	2989	0	2989
TCGA-AO-A12C	BRCA	42	FEMALE	WHITE	Stage IIB	Infiltrating Ductal Carcinoma		2005	Pre (<6 months since LMP AND no prior bilateral ovariectomy AND not on estrogen replacement)	-15469	Alive	TUMOR FREE	2372								Negative		0	2372	0	2372	0	2372	0	2372
TCGA-AO-A12D	BRCA	43	FEMALE	WHITE	Stage IIA	Infiltrating Ductal Carcinoma		2005	Pre (<6 months since LMP AND no prior bilateral ovariectomy AND not on estrogen replacement)	-15774	Alive	TUMOR FREE	2515								Negative		0	2515	0	2515	0	2515	0	2515
TCGA-AO-A12E	BRCA	51	FEMALE	WHITE	Stage IIB	Infiltrating Lobular Carcinoma		2005	Pre (<6 months since LMP AND no prior bilateral ovariectomy AND not on estrogen replacement)	-18721	Alive	TUMOR FREE	2142								Negative		0	2142	0	2142	0	2142	0	2142
TCGA-AO-A12F	BRCA	36	FEMALE	WHITE	Stage IIA	Infiltrating Ductal Carcinoma		2006	Pre (<6 months since LMP AND no prior bilateral ovariectomy AND not on estrogen replacement)	-13409	Alive	TUMOR FREE	1842								Negative		0	1842	0	1842	0	1842	0	1842
TCGA-AO-A12G	BRCA	75	FEMALE	WHITE	Stage IIA	Other, specify		2006	Post (prior bilateral ovariectomy OR >12 mo since LMP with no prior hysterectomy)	-27705	Alive	TUMOR FREE	1639								Negative		0	1639	0	1639	0	1639	0	1639
TCGA-AO-A12H	BRCA	69	FEMALE	BLACK OR AFRICAN AMERICAN	Stage IIA	Other, specify		2008	Pre (<6 months since LMP AND no prior bilateral ovariectomy AND not on estrogen replacement)	-25515	Alive	TUMOR FREE	1234								Negative		0	1234	0	1234	0	1234	0	1234
TCGA-AO-A1KO	BRCA	46	FEMALE	WHITE	Stage IIB	Infiltrating Lobular Carcinoma		2008	Pre (<6 months since LMP AND no prior bilateral ovariectomy AND not on estrogen replacement)	-16817	Alive	TUMOR FREE	622								Negative		0	622	0	622	0	622	0	622
TCGA-AO-A1KP	BRCA	77	FEMALE	WHITE	Stage IIA	Infiltrating Ductal Carcinoma		2003	Post (prior bilateral ovariectomy OR >12 mo since LMP with no prior hysterectomy)	-28247	Alive	TUMOR FREE	2953								Negative		0	2953	0	2953	0	2953	0	2953
TCGA-AO-A1KQ	BRCA	84	MALE	WHITE	Stage IIIB	Infiltrating Ductal Carcinoma		2006		-30859	Alive	TUMOR FREE	1882								Negative		0	1882	0	1882	0	1882	0	1882
TCGA-AO-A1KR	BRCA	51	FEMALE	WHITE	Stage IIA	Infiltrating Ductal Carcinoma		2005	Pre (<6 months since LMP AND no prior bilateral ovariectomy AND not on estrogen replacement)	-18900	Alive	TUMOR FREE	2513								Negative		0	2513	0	2513	0	2513	0	2513
TCGA-AO-A1KS	BRCA	69	FEMALE	WHITE	Stage IIA	Infiltrating Lobular Carcinoma		2010	Post (prior bilateral ovariectomy OR >12 mo since LMP with no prior hysterectomy)	-25230	Alive	TUMOR FREE	350								Negative		0	350	0	350	0	350	0	350
TCGA-AO-A1KT	BRCA	78	FEMALE	WHITE	Stage IIA	Infiltrating Ductal Carcinoma		2009	Post (prior bilateral ovariectomy OR >12 mo since LMP with no prior hysterectomy)	-28660	Alive	TUMOR FREE	541								Negative		0	541	0	541	0	541	0	541
TCGA-AQ-A04H	BRCA	61	FEMALE	WHITE	Stage IIIA	Infiltrating Ductal Carcinoma		2009	Post (prior bilateral ovariectomy OR >12 mo since LMP with no prior hysterectomy)	-22539	Alive	TUMOR FREE	754								Negative		0	754	0	754	0	754	0	754
TCGA-AQ-A04J	BRCA	45	FEMALE	WHITE	Stage IIA	Infiltrating Ductal Carcinoma		2009	Pre (<6 months since LMP AND no prior bilateral ovariectomy AND not on estrogen replacement)	-16615	Alive	TUMOR FREE	819								Negative		0	819	0	819	0	819	0	819
TCGA-AQ-A04L	BRCA	48	FEMALE	WHITE	Stage IIA	Infiltrating Ductal Carcinoma		2001	Peri (6-12 months since last menstrual period)	-17759	Alive	TUMOR FREE	3957								Negative		0	3957	0	3957	0	3957	0	3957
TCGA-AQ-A0Y5	BRCA	70	FEMALE	WHITE	Stage IIIA	Infiltrating Ductal Carcinoma		2010	Post (prior bilateral ovariectomy OR >12 mo since LMP with no prior hysterectomy)	-25793	Dead	TUMOR FREE		172							Negative		1	172	0	172	0	172	0	172
TCGA-AQ-A1H2	BRCA	84	FEMALE	WHITE	Stage IIIA	Infiltrating Ductal Carcinoma		2010	Post (prior bilateral ovariectomy OR >12 mo since LMP with no prior hysterectomy)	-30958	Alive	TUMOR FREE	475								Negative		0	475	0	475	0	475	0	475
TCGA-AQ-A1H3	BRCA	49	FEMALE	WHITE	Stage IIIC	Infiltrating Ductal Carcinoma		2010	Pre (<6 months since LMP AND no prior bilateral ovariectomy AND not on estrogen replacement)	-18177	Alive	TUMOR FREE	989								Negative		0	989	0	989	0	989	0	989
TCGA-AQ-A54N	BRCA	51	FEMALE	BLACK OR AFRICAN AMERICAN	Stage IIA	Infiltrating Ductal Carcinoma		2011	Post (prior bilateral ovariectomy OR >12 mo since LMP with no prior hysterectomy)	-18741	Alive	TUMOR FREE	78								Negative		0	78	0	78	0	78	0	78
TCGA-AQ-A54O	BRCA	51	MALE	BLACK OR AFRICAN AMERICAN	Stage IIA	Infiltrating Ductal Carcinoma		2011		-18694	Alive	TUMOR FREE	1001								Negative		0	1001	0	1001	0	1001	0	1001
TCGA-AQ-A7U7	BRCA	55	FEMALE	WHITE	Stage IIIA	Infiltrating Lobular Carcinoma		2013	Post (prior bilateral ovariectomy OR >12 mo since LMP with no prior hysterectomy)	-20239	Dead	TUMOR FREE		584							Negative		1	584	0	584	0	584	0	584
TCGA-AR-A0TP	BRCA	43	FEMALE	WHITE	Stage IIA	Infiltrating Ductal Carcinoma		2003	Pre (<6 months since LMP AND no prior bilateral ovariectomy AND not on estrogen replacement)	-15812	Alive	TUMOR FREE	4275								Negative		0	4275	0	4275	0	4275	0	4275
TCGA-AR-A0TQ	BRCA	27	FEMALE	WHITE	Stage IIIA	Infiltrating Ductal Carcinoma		2006	Pre (<6 months since LMP AND no prior bilateral ovariectomy AND not on estrogen replacement)	-9873	Alive	TUMOR FREE	2991								Negative		0	2991	0	2991	0	2991	0	2991
TCGA-AR-A0TR	BRCA	68	FEMALE	WHITE	Stage IIB	Infiltrating Ductal Carcinoma		2006	Post (prior bilateral ovariectomy OR >12 mo since LMP with no prior hysterectomy)	-25190	Dead			160							Negative		1	160		160	0	160	0	160
TCGA-AR-A0TS	BRCA	46	FEMALE	WHITE	Stage IIB	Infiltrating Ductal Carcinoma		2006	Pre (<6 months since LMP AND no prior bilateral ovariectomy AND not on estrogen replacement)	-17141	Alive	TUMOR FREE	2558								Negative		0	2558	0	2558	0	2558	0	2558
TCGA-AR-A0TT	BRCA	53	FEMALE	BLACK OR AFRICAN AMERICAN	Stage IIIA	Infiltrating Ductal Carcinoma		2006	Pre (<6 months since LMP AND no prior bilateral ovariectomy AND not on estrogen replacement)	-19679	Alive	TUMOR FREE	3316								Negative		0	3316	0	3316	0	3316	0	3316
TCGA-AR-A0TU	BRCA	35	FEMALE		Stage IIA	Infiltrating Ductal Carcinoma		2006	Pre (<6 months since LMP AND no prior bilateral ovariectomy AND not on estrogen replacement)	-13039	Alive	TUMOR FREE	709								Negative		0	709	0	709	0	709	0	709
TCGA-AR-A0TV	BRCA	66	FEMALE		Stage IIA	Infiltrating Ductal Carcinoma		2005	Post (prior bilateral ovariectomy OR >12 mo since LMP with no prior hysterectomy)	-24279	Alive	TUMOR FREE	2288								Negative		0	2288	0	2288	0	2288	0	2288
TCGA-AR-A0TW	BRCA	50	FEMALE	WHITE	Stage IIIA	Infiltrating Ductal Carcinoma		2005	Pre (<6 months since LMP AND no prior bilateral ovariectomy AND not on estrogen replacement)	-18263	Alive	TUMOR FREE	3009						739		Negative		0	3009	0	3009	1	739	1	739
TCGA-AR-A0TX	BRCA	64	FEMALE		Stage IIA	Infiltrating Ductal Carcinoma		2005	Post (prior bilateral ovariectomy OR >12 mo since LMP with no prior hysterectomy)	-23653	Alive	TUMOR FREE	1972								Negative		0	1972	0	1972	0	1972	0	1972
TCGA-AR-A0TY	BRCA	54	FEMALE	WHITE	Stage IIA	Infiltrating Ductal Carcinoma		2004	Post (prior bilateral ovariectomy OR >12 mo since LMP with no prior hysterectomy)	-19836	Dead	WITH TUMOR		1699		Distant Metastasis	Bone		544		Negative		1	1699	1	1699	1	544	1	544
TCGA-AR-A0TZ	BRCA	43	FEMALE	WHITE	[Discrepancy]	Infiltrating Ductal Carcinoma		2004	Pre (<6 months since LMP AND no prior bilateral ovariectomy AND not on estrogen replacement)	-15720	Dead			3262		Distant Metastasis	Bone		1313		Negative		1	3262		3262	1	1313	1	1313
TCGA-AR-A0U0	BRCA	73	FEMALE	WHITE	Stage IIB	Infiltrating Ductal Carcinoma		2004	Post (prior bilateral ovariectomy OR >12 mo since LMP with no prior hysterectomy)	-26993	Alive	TUMOR FREE	1988								Negative		0	1988	0	1988	0	1988	0	1988
TCGA-AR-A0U1	BRCA	36	FEMALE	WHITE	Stage IIB	Infiltrating Ductal Carcinoma		2004	Pre (<6 months since LMP AND no prior bilateral ovariectomy AND not on estrogen replacement)	-13467	Alive	TUMOR FREE	4052								Negative		0	4052	0	4052	0	4052	0	4052
TCGA-AR-A0U2	BRCA	47	FEMALE	WHITE	Stage IIIA	Infiltrating Ductal Carcinoma		2004	Pre (<6 months since LMP AND no prior bilateral ovariectomy AND not on estrogen replacement)	-17390	Dead	WITH TUMOR		2551		Distant Metastasis	Bone	Liver	1609		Negative		1	2551	1	2551	1	1609	1	1609
TCGA-AR-A0U3	BRCA	59	FEMALE	WHITE	Stage IIB	Infiltrating Ductal Carcinoma		2004	Post (prior bilateral ovariectomy OR >12 mo since LMP with no prior hysterectomy)	-21755	Alive	TUMOR FREE	4080								Negative		0	4080	0	4080	0	4080	0	4080
TCGA-AR-A0U4	BRCA	54	FEMALE	WHITE	Stage IIA	Infiltrating Ductal Carcinoma		2006	Pre (<6 months since LMP AND no prior bilateral ovariectomy AND not on estrogen replacement)	-19729	Alive	TUMOR FREE	3261								Negative		0	3261	0	3261	0	3261	0	3261
TCGA-AR-A1AH	BRCA	51	FEMALE	WHITE	Stage IIB	Infiltrating Ductal Carcinoma		2004	Post (prior bilateral ovariectomy OR >12 mo since LMP with no prior hysterectomy)	-18991	Alive	TUMOR FREE	3807			New Primary Tumor	Other, specify	Renal	1136		Negative		0	3807	0	3807	0	3807	1	1136
TCGA-AR-A1AI	BRCA	47	FEMALE	WHITE	Stage IIA	Medullary Carcinoma		2005	Post (prior bilateral ovariectomy OR >12 mo since LMP with no prior hysterectomy)	-17229	Alive	TUMOR FREE	3296			New Primary Tumor	Other, specify	Contralateral Breast	588		Negative		0	3296	0	3296	1	588	1	588
TCGA-AR-A1AJ	BRCA	83	FEMALE	WHITE	Stage I	Infiltrating Ductal Carcinoma		2005	Post (prior bilateral ovariectomy OR >12 mo since LMP with no prior hysterectomy)	-30489	Alive	TUMOR FREE	3072								Negative		0	3072	0	3072	0	3072	0	3072
TCGA-AR-A1AK	BRCA	70	FEMALE	WHITE	Stage I	Infiltrating Lobular Carcinoma		2006	Post (prior bilateral ovariectomy OR >12 mo since LMP with no prior hysterectomy)	-25825	Alive	TUMOR FREE	3159								Negative		0	3159	0	3159	0	3159	0	3159
TCGA-AR-A1AL	BRCA	60	FEMALE	WHITE	Stage IIIA	Infiltrating Lobular Carcinoma		2006	Post (prior bilateral ovariectomy OR >12 mo since LMP with no prior hysterectomy)	-22023	Alive	TUMOR FREE	2971								Negative		0	2971	0	2971	0	2971	0	2971
TCGA-AR-A1AM	BRCA	52	FEMALE	WHITE	Stage IIIA	Infiltrating Lobular Carcinoma		2006	Post (prior bilateral ovariectomy OR >12 mo since LMP with no prior hysterectomy)	-19123	Alive	TUMOR FREE	2991								Negative		0	2991	0	2991	0	2991	0	2991
TCGA-AR-A1AN	BRCA	46	FEMALE	WHITE	Stage IIA	Infiltrating Ductal Carcinoma		2006	Pre (<6 months since LMP AND no prior bilateral ovariectomy AND not on estrogen replacement)	-16974	Alive	TUMOR FREE	2920								Negative		0	2920	0	2920	0	2920	0	2920
TCGA-AR-A1AO	BRCA	47	FEMALE	WHITE	Stage IIA	Infiltrating Ductal Carcinoma		2006	Pre (<6 months since LMP AND no prior bilateral ovariectomy AND not on estrogen replacement)	-17332	Alive	TUMOR FREE	2618								Negative		0	2618	0	2618	0	2618	0	2618
TCGA-AR-A1AP	BRCA	80	FEMALE	WHITE	Stage I	Infiltrating Ductal Carcinoma		2007	Post (prior bilateral ovariectomy OR >12 mo since LMP with no prior hysterectomy)	-29406	Alive	TUMOR FREE	2856								Negative		0	2856	0	2856	0	2856	0	2856
TCGA-AR-A1AQ	BRCA	49	FEMALE	WHITE	Stage IIA	Infiltrating Ductal Carcinoma		2007	Post (prior bilateral ovariectomy OR >12 mo since LMP with no prior hysterectomy)	-18109	Alive	TUMOR FREE	3021								Negative		0	3021	0	3021	0	3021	0	3021
TCGA-AR-A1AR	BRCA	50	FEMALE	WHITE	Stage IIIA	Infiltrating Ductal Carcinoma		2007	Post (prior bilateral ovariectomy OR >12 mo since LMP with no prior hysterectomy)	-18482	Dead	WITH TUMOR		524		New Primary Tumor	Other, specify	Breast	268		Negative		1	524	1	524	1	268	1	268
TCGA-AR-A1AS	BRCA	54	FEMALE	ASIAN	Stage IIB	Infiltrating Ductal Carcinoma		2007	Post (prior bilateral ovariectomy OR >12 mo since LMP with no prior hysterectomy)	-20028	Alive	TUMOR FREE	1150								Negative		0	1150	0	1150	0	1150	0	1150
TCGA-AR-A1AT	BRCA	62	FEMALE	WHITE	Stage IIA	Infiltrating Lobular Carcinoma		2007	Post (prior bilateral ovariectomy OR >12 mo since LMP with no prior hysterectomy)	-22942	Dead			1272							Negative		1	1272		1272	0	1272	0	1272
TCGA-AR-A1AU	BRCA	39	FEMALE	WHITE	Stage IIIA	Infiltrating Ductal Carcinoma		2007	Pre (<6 months since LMP AND no prior bilateral ovariectomy AND not on estrogen replacement)	-14564	Alive	TUMOR FREE	2868								Negative		0	2868	0	2868	0	2868	0	2868
TCGA-AR-A1AV	BRCA	68	MALE	WHITE	Stage IIB	Infiltrating Ductal Carcinoma		2007		-24875	Alive	TUMOR FREE	1864								Negative		0	1864	0	1864	0	1864	0	1864
TCGA-AR-A1AW	BRCA	65	FEMALE	WHITE	Stage IIA	Infiltrating Ductal Carcinoma		2007	Post (prior bilateral ovariectomy OR >12 mo since LMP with no prior hysterectomy)	-23855	Alive	TUMOR FREE	2632								Negative		0	2632	0	2632	0	2632	0	2632
TCGA-AR-A1AX	BRCA	64	FEMALE	WHITE	Stage I	Infiltrating Ductal Carcinoma		2007	Post (prior bilateral ovariectomy OR >12 mo since LMP with no prior hysterectomy)	-23507	Alive	TUMOR FREE	2629								Negative		0	2629	0	2629	0	2629	0	2629
TCGA-AR-A1AY	BRCA	65	FEMALE	WHITE	Stage I	Infiltrating Ductal Carcinoma		2008	Post (prior bilateral ovariectomy OR >12 mo since LMP with no prior hysterectomy)	-23927	Alive	TUMOR FREE	1026								Negative		0	1026	0	1026	0	1026	0	1026
TCGA-AR-A24H	BRCA	65	FEMALE	WHITE	Stage IIA	Infiltrating Lobular Carcinoma		2001	Post (prior bilateral ovariectomy OR >12 mo since LMP with no prior hysterectomy)	-24046	Alive	TUMOR FREE	4894								Negative		0	4894	0	4894	0	4894	0	4894
TCGA-AR-A24K	BRCA	46	FEMALE	WHITE	Stage IIA	Infiltrating Ductal Carcinoma		2004	Pre (<6 months since LMP AND no prior bilateral ovariectomy AND not on estrogen replacement)	-16961	Alive	TUMOR FREE	1548								Negative		0	1548	0	1548	0	1548	0	1548
TCGA-AR-A24L	BRCA	26	FEMALE	WHITE	Stage IIB	Infiltrating Ductal Carcinoma		2005	Pre (<6 months since LMP AND no prior bilateral ovariectomy AND not on estrogen replacement)	-9706	Dead	WITH TUMOR		2866		Locoregional Disease			1414		Negative		1	2866	1	2866	1	1414	1	1414
TCGA-AR-A24M	BRCA	38	FEMALE	WHITE	Stage IIIA	Mixed Histology (please specify)		2005	Pre (<6 months since LMP AND no prior bilateral ovariectomy AND not on estrogen replacement)	-14119	Alive	TUMOR FREE	3660								Negative		0	3660	0	3660	0	3660	0	3660
TCGA-AR-A24N	BRCA	54	FEMALE	WHITE	Stage I	Infiltrating Ductal Carcinoma		2005	Peri (6-12 months since last menstrual period)	-19989	Alive	TUMOR FREE	3035								Negative		0	3035	0	3035	0	3035	0	3035
TCGA-AR-A24O	BRCA	43	FEMALE	WHITE	Stage IIIA	Mixed Histology (please specify)		2005	Pre (<6 months since LMP AND no prior bilateral ovariectomy AND not on estrogen replacement)	-15977	Alive	WITH TUMOR	3607						2561		Negative		0	3607	0	3607	1	2561	1	2561
TCGA-AR-A24P	BRCA	47	FEMALE	WHITE	Stage I	Infiltrating Ductal Carcinoma		2005	Post (prior bilateral ovariectomy OR >12 mo since LMP with no prior hysterectomy)	-17490	Alive		84								Negative		0	84	0	84	0	84	0	84
TCGA-AR-A24Q	BRCA	49	FEMALE	WHITE	Stage IIB	Infiltrating Ductal Carcinoma		2006	Post (prior bilateral ovariectomy OR >12 mo since LMP with no prior hysterectomy)	-18084	Alive	TUMOR FREE	3172								Negative		0	3172	0	3172	0	3172	0	3172
TCGA-AR-A24R	BRCA	45	FEMALE	WHITE	Stage IIIA	Infiltrating Ductal Carcinoma		2006	Pre (<6 months since LMP AND no prior bilateral ovariectomy AND not on estrogen replacement)	-16642	Alive	TUMOR FREE	3430								Negative		0	3430	0	3430	0	3430	0	3430
TCGA-AR-A24S	BRCA	61	FEMALE	WHITE	Stage I	Infiltrating Ductal Carcinoma		2006	Post (prior bilateral ovariectomy OR >12 mo since LMP with no prior hysterectomy)	-22587	Alive		2976								Negative		0	2976	0	2976	0	2976	0	2976
TCGA-AR-A24T	BRCA	46	FEMALE	WHITE	Stage IIIC	Infiltrating Lobular Carcinoma		2006	Pre (<6 months since LMP AND no prior bilateral ovariectomy AND not on estrogen replacement)	-17135	Alive	TUMOR FREE	3202								Negative		0	3202	0	3202	0	3202	0	3202
TCGA-AR-A24U	BRCA	47	FEMALE	WHITE	Stage IIA	Infiltrating Ductal Carcinoma		2006	Pre (<6 months since LMP AND no prior bilateral ovariectomy AND not on estrogen replacement)	-17523	Alive	TUMOR FREE	3128								Negative		0	3128	0	3128	0	3128	0	3128
TCGA-AR-A24V	BRCA	52	FEMALE	WHITE	Stage IIB	Infiltrating Ductal Carcinoma		2006	Peri (6-12 months since last menstrual period)	-19027	Alive	TUMOR FREE	3203								Negative		0	3203	0	3203	0	3203	0	3203
TCGA-AR-A24W	BRCA	55	FEMALE	WHITE	Stage IIB	Infiltrating Ductal Carcinoma		2006	Post (prior bilateral ovariectomy OR >12 mo since LMP with no prior hysterectomy)	-20123	Alive	TUMOR FREE	1550								Negative		0	1550	0	1550	0	1550	0	1550
TCGA-AR-A24X	BRCA	52	FEMALE	WHITE	Stage IIA	Mixed Histology (please specify)		2006	Pre (<6 months since LMP AND no prior bilateral ovariectomy AND not on estrogen replacement)	-19030	Alive	TUMOR FREE	3004								Negative		0	3004	0	3004	0	3004	0	3004
TCGA-AR-A24Z	BRCA	57	FEMALE	WHITE	Stage IIA	Infiltrating Ductal Carcinoma		2006	Post (prior bilateral ovariectomy OR >12 mo since LMP with no prior hysterectomy)	-20900	Alive	TUMOR FREE	3001								Negative		0	3001	0	3001	0	3001	0	3001
TCGA-AR-A250	BRCA	58	FEMALE	WHITE	Stage IIA	Infiltrating Ductal Carcinoma		2006	Post (prior bilateral ovariectomy OR >12 mo since LMP with no prior hysterectomy)	-21309	Alive	TUMOR FREE	2707								Negative		0	2707	0	2707	0	2707	0	2707
TCGA-AR-A251	BRCA	51	FEMALE	WHITE	Stage IIIA	Infiltrating Ductal Carcinoma		2006	Pre (<6 months since LMP AND no prior bilateral ovariectomy AND not on estrogen replacement)	-18771	Alive	TUMOR FREE	3030								Negative		0	3030	0	3030	0	3030	0	3030
TCGA-AR-A252	BRCA	50	FEMALE	WHITE	Stage I	Infiltrating Ductal Carcinoma		2007	Pre (<6 months since LMP AND no prior bilateral ovariectomy AND not on estrogen replacement)	-18611	Alive	TUMOR FREE	2838								Negative		0	2838	0	2838	0	2838	0	2838
TCGA-AR-A254	BRCA	50	FEMALE	WHITE	Stage IIIA	Infiltrating Ductal Carcinoma		2007	Pre (<6 months since LMP AND no prior bilateral ovariectomy AND not on estrogen replacement)	-18270	Alive	TUMOR FREE	2605								Negative		0	2605	0	2605	0	2605	0	2605
TCGA-AR-A255	BRCA	62	FEMALE	WHITE	Stage I	Infiltrating Ductal Carcinoma		2007	Post (prior bilateral ovariectomy OR >12 mo since LMP with no prior hysterectomy)	-22809	Alive	TUMOR FREE	2161								Negative		0	2161	0	2161	0	2161	0	2161
TCGA-AR-A256	BRCA	45	FEMALE	WHITE	Stage IIA	Infiltrating Ductal Carcinoma		2001	Pre (<6 months since LMP AND no prior bilateral ovariectomy AND not on estrogen replacement)	-16642	Dead			2854		Locoregional Disease			1640		Negative		1	2854		2854	1	1640	1	1640
TCGA-AR-A2LE	BRCA	69	FEMALE	WHITE	Stage I	Infiltrating Lobular Carcinoma		2001	Post (prior bilateral ovariectomy OR >12 mo since LMP with no prior hysterectomy)	-25499	Alive	TUMOR FREE	5062			New Primary Tumor	Other, specify	Endometrium	4203		Negative		0	5062	0	5062	0	5062	1	4203
TCGA-AR-A2LH	BRCA	55	FEMALE	WHITE	Stage III	Infiltrating Lobular Carcinoma		2007	Post (prior bilateral ovariectomy OR >12 mo since LMP with no prior hysterectomy)	-20288	Dead			616		Distant Metastasis	Bone		434		Negative		1	616		616	1	434	1	434
TCGA-AR-A2LJ	BRCA	40	FEMALE	WHITE	Stage IIIA	Infiltrating Lobular Carcinoma		2007	Pre (<6 months since LMP AND no prior bilateral ovariectomy AND not on estrogen replacement)	-14723	Alive	TUMOR FREE	2632								Negative		0	2632	0	2632	0	2632	0	2632
TCGA-AR-A2LK	BRCA	62	FEMALE	WHITE	Stage III	Infiltrating Lobular Carcinoma		2007	Post (prior bilateral ovariectomy OR >12 mo since LMP with no prior hysterectomy)	-22800	Dead			1649		Distant Metastasis	Bone		1304		Negative		1	1649		1649	1	1304	1	1304
TCGA-AR-A2LL	BRCA	70	FEMALE	WHITE	Stage IIB	Infiltrating Lobular Carcinoma		2007	Post (prior bilateral ovariectomy OR >12 mo since LMP with no prior hysterectomy)	-25747	Alive	TUMOR FREE	2012								Negative		0	2012	0	2012	0	2012	0	2012
TCGA-AR-A2LM	BRCA	49	FEMALE	WHITE	Stage II	Infiltrating Lobular Carcinoma		2007	Pre (<6 months since LMP AND no prior bilateral ovariectomy AND not on estrogen replacement)	-18053	Alive	TUMOR FREE	1935								Negative		0	1935	0	1935	0	1935	0	1935
TCGA-AR-A2LN	BRCA	65	FEMALE	WHITE	Stage IIA	Infiltrating Lobular Carcinoma		2010	Post (prior bilateral ovariectomy OR >12 mo since LMP with no prior hysterectomy)	-23992	Alive	TUMOR FREE	1161								Negative		0	1161	0	1161	0	1161	0	1161
TCGA-AR-A2LO	BRCA	46	FEMALE	WHITE	Stage IIB	Infiltrating Lobular Carcinoma		2010	Pre (<6 months since LMP AND no prior bilateral ovariectomy AND not on estrogen replacement)	-17080	Alive	TUMOR FREE	1198								Negative		0	1198	0	1198	0	1198	0	1198
TCGA-AR-A2LQ	BRCA	59	FEMALE	WHITE	Stage IIB	Infiltrating Lobular Carcinoma		2010	Post (prior bilateral ovariectomy OR >12 mo since LMP with no prior hysterectomy)	-21865	Alive	TUMOR FREE	1233								Negative		0	1233	0	1233	0	1233	0	1233
TCGA-AR-A2LR	BRCA	49	FEMALE	WHITE	Stage I	Metaplastic Carcinoma		2010	Post (prior bilateral ovariectomy OR >12 mo since LMP with no prior hysterectomy)	-18214	Alive	TUMOR FREE	1742								Negative		0	1742	0	1742	0	1742	0	1742
TCGA-AR-A5QM	BRCA	62	FEMALE	WHITE	Stage IIA	Infiltrating Lobular Carcinoma		2008	Post (prior bilateral ovariectomy OR >12 mo since LMP with no prior hysterectomy)	-22780	Alive	TUMOR FREE	2231			New Primary Tumor	Other, specify	Malignant melanoma	968				0	2231	0	2231			1	968
TCGA-AR-A5QN	BRCA	68	FEMALE	WHITE	Stage IIIC	Infiltrating Lobular Carcinoma		2012	Post (prior bilateral ovariectomy OR >12 mo since LMP with no prior hysterectomy)	-25089	Alive	TUMOR FREE	1013										0	1013	0	1013			0	1013
TCGA-AR-A5QP	BRCA	54	FEMALE	WHITE	Stage IIB	Infiltrating Lobular Carcinoma		2011	Post (prior bilateral ovariectomy OR >12 mo since LMP with no prior hysterectomy)	-19805	Alive	TUMOR FREE	1185										0	1185	0	1185			0	1185
TCGA-AR-A5QQ	BRCA	68	FEMALE	WHITE	Stage IIIA	Other, specify		2011	Post (prior bilateral ovariectomy OR >12 mo since LMP with no prior hysterectomy)	-24841	Dead	WITH TUMOR		322		Distant Metastasis	Lung	Liver, bone, chest wall, adrenal glands	301				1	322	1	322			1	301
TCGA-B6-A0I1	BRCA	73	FEMALE	BLACK OR AFRICAN AMERICAN	Stage IIA	Infiltrating Ductal Carcinoma		1998	Post (prior bilateral ovariectomy OR >12 mo since LMP with no prior hysterectomy)	-26902	Dead	TUMOR FREE		2361		Distant Metastasis	Lung		1120		Negative		1	2361	0	2361	1	1120	1	1120
TCGA-B6-A0I2	BRCA	45	FEMALE	WHITE	Stage IA	Infiltrating Ductal Carcinoma		1995	Indeterminate (neither Pre or Postmenopausal)	-16702	Alive	TUMOR FREE	4361										0	4361	0	4361			0	4361
TCGA-B6-A0I5	BRCA	49	FEMALE	WHITE	Stage IIB	Infiltrating Ductal Carcinoma		1988	Indeterminate (neither Pre or Postmenopausal)	-18038	Alive	TUMOR FREE	8556								Negative		0	8556	0	8556	0	8556	0	8556
TCGA-B6-A0I6	BRCA	49	FEMALE	BLACK OR AFRICAN AMERICAN	Stage IIA	Infiltrating Ductal Carcinoma		1990	Indeterminate (neither Pre or Postmenopausal)	-18014	Dead	WITH TUMOR		991		Distant Metastasis	Other, specify	Skin and bone	859		Negative		1	991	1	991	1	859	1	859
TCGA-B6-A0I8	BRCA	46	FEMALE	WHITE	Stage X	Infiltrating Ductal Carcinoma		1992	Indeterminate (neither Pre or Postmenopausal)	-17073	Dead	WITH TUMOR		749		Locoregional Disease	Other, specify	Pectoral muscle	746				1	749	1	749			1	746
TCGA-B6-A0I9	BRCA	62	FEMALE	WHITE	Stage IV	Infiltrating Ductal Carcinoma		1992	Indeterminate (neither Pre or Postmenopausal)	-22798	Dead	WITH TUMOR		362									1	362	1	362			1	362
TCGA-B6-A0IA	BRCA	51	FEMALE	WHITE	Stage IIA	Other, specify		1992	Indeterminate (neither Pre or Postmenopausal)	-18748	Alive	TUMOR FREE	8391								Negative		0	8391	0	8391	0	8391	0	8391
TCGA-B6-A0IB	BRCA	64	FEMALE	WHITE	Stage IV	Infiltrating Ductal Carcinoma		1992	Indeterminate (neither Pre or Postmenopausal)	-23646	Dead	WITH TUMOR		3941		Distant Metastasis	Other, specify	lung, bone, liver	2717		Negative		1	3941	1	3941			1	2717
TCGA-B6-A0IC	BRCA	90	FEMALE	WHITE	Stage X	Other, specify		1992	Post (prior bilateral ovariectomy OR >12 mo since LMP with no prior hysterectomy)	-32872	Dead	TUMOR FREE		1542							Negative		1	1542	0	1542	0	1542	0	1542
TCGA-B6-A0IE	BRCA	38	FEMALE	BLACK OR AFRICAN AMERICAN	Stage IIIA	Mixed Histology (please specify)		1995	Pre (<6 months since LMP AND no prior bilateral ovariectomy AND not on estrogen replacement)	-13982	Dead	WITH TUMOR		1993		Distant Metastasis	Bone		834		Negative		1	1993	1	1993	1	834	1	834
TCGA-B6-A0IG	BRCA	50	FEMALE	WHITE	Stage IIB	Infiltrating Ductal Carcinoma		1994	Indeterminate (neither Pre or Postmenopausal)	-18433	Dead	WITH TUMOR		4456							Negative		1	4456	1	4456			1	4456
TCGA-B6-A0IH	BRCA	81	FEMALE	WHITE	Stage IIIA	Infiltrating Lobular Carcinoma		1995	Post (prior bilateral ovariectomy OR >12 mo since LMP with no prior hysterectomy)	-29907	Dead			3418							Negative		1	3418		3418	0	3418	0	3418
TCGA-B6-A0IJ	BRCA	42	FEMALE	BLACK OR AFRICAN AMERICAN	Stage IIB	Infiltrating Ductal Carcinoma		1995	Indeterminate (neither Pre or Postmenopausal)	-15625	Alive	TUMOR FREE	7106								Negative		0	7106	0	7106	0	7106	0	7106
TCGA-B6-A0IK	BRCA	63	FEMALE	WHITE	Stage IIIB	Infiltrating Ductal Carcinoma		1994	Indeterminate (neither Pre or Postmenopausal)	-23150	Dead	WITH TUMOR		571		Distant Metastasis	Brain		489		Negative		1	571	1	571	1	489	1	489
TCGA-B6-A0IM	BRCA	75	FEMALE	BLACK OR AFRICAN AMERICAN	Stage IIB	Other, specify		1997	Post (prior bilateral ovariectomy OR >12 mo since LMP with no prior hysterectomy)	-27557	Dead	TUMOR FREE		3873							Negative		1	3873	0	3873	0	3873	0	3873
TCGA-B6-A0IN	BRCA	45	FEMALE	WHITE	Stage X	Other, specify		1996	Indeterminate (neither Pre or Postmenopausal)	-16705	Dead	WITH TUMOR		2573		Distant Metastasis	Other, specify	bone, brain	1412		Negative		1	2573	1	2573	1	1412	1	1412
TCGA-B6-A0IO	BRCA	66	FEMALE	WHITE	Stage IIA	Infiltrating Ductal Carcinoma		2001	Indeterminate (neither Pre or Postmenopausal)	-24322	Alive	TUMOR FREE	5042								Negative		0	5042	0	5042	0	5042	0	5042
TCGA-B6-A0IP	BRCA	74	FEMALE	WHITE	Stage IA	Infiltrating Lobular Carcinoma		1997	Post (prior bilateral ovariectomy OR >12 mo since LMP with no prior hysterectomy)	-27047	Dead	TUMOR FREE		3926							Negative		1	3926	0	3926	0	3926	0	3926
TCGA-B6-A0IQ	BRCA	40	FEMALE	WHITE	Stage IIIA	Infiltrating Ductal Carcinoma		1996	Indeterminate (neither Pre or Postmenopausal)	-14669	Alive	TUMOR FREE	4285								Negative		0	4285	0	4285	0	4285	0	4285
TCGA-B6-A0RE	BRCA	61	FEMALE	BLACK OR AFRICAN AMERICAN	Stage X	Infiltrating Ductal Carcinoma		1989	Indeterminate (neither Pre or Postmenopausal)	-22449	Alive	TUMOR FREE	7777								Negative		0	7777	0	7777	0	7777	0	7777
TCGA-B6-A0RG	BRCA	26	FEMALE	WHITE	Stage IIB	Infiltrating Ductal Carcinoma		1991	Indeterminate (neither Pre or Postmenopausal)	-9840	Alive	TUMOR FREE	2082								Negative		0	2082	0	2082	0	2082	0	2082
TCGA-B6-A0RH	BRCA	51	FEMALE	BLACK OR AFRICAN AMERICAN	Stage IIA	Infiltrating Ductal Carcinoma		1991	Indeterminate (neither Pre or Postmenopausal)	-18759	Dead	TUMOR FREE		6456		Locoregional Disease	Other, specify	Chest Wall	2165		Negative		1	6456	0	6456	1	2165	1	2165
TCGA-B6-A0RI	BRCA	44	FEMALE	WHITE	Stage IIIB	Infiltrating Ductal Carcinoma		1992	Indeterminate (neither Pre or Postmenopausal)	-16138	Alive	WITH TUMOR	7126			Locoregional Disease	Other, specify	Chest Wall	1100		Negative		0	7126	0	7126	1	1100	1	1100
TCGA-B6-A0RL	BRCA	60	FEMALE	BLACK OR AFRICAN AMERICAN	Stage IIA	Infiltrating Ductal Carcinoma		1993		-22238	Dead	TUMOR FREE		2469							Negative		1	2469	0	2469	0	2469	0	2469
TCGA-B6-A0RM	BRCA	57	FEMALE	BLACK OR AFRICAN AMERICAN	Stage X	Infiltrating Ductal Carcinoma		1993	Indeterminate (neither Pre or Postmenopausal)	-21047	Dead	TUMOR FREE		2373									1	2373	0	2373			0	2373
TCGA-B6-A0RN	BRCA	60	FEMALE	WHITE	Stage IA	Infiltrating Ductal Carcinoma		1993	Post (prior bilateral ovariectomy OR >12 mo since LMP with no prior hysterectomy)	-22077	Alive	TUMOR FREE	8008								Negative		0	8008	0	8008	0	8008	0	8008
TCGA-B6-A0RO	BRCA	71	FEMALE	WHITE	Stage IIIB	Infiltrating Ductal Carcinoma		1993	Post (prior bilateral ovariectomy OR >12 mo since LMP with no prior hysterectomy)	-26269	Alive	TUMOR FREE	4929								Negative		0	4929	0	4929	0	4929	0	4929
TCGA-B6-A0RP	BRCA	73	FEMALE	WHITE	[Discrepancy]	Mixed Histology (please specify)		1994	Post (prior bilateral ovariectomy OR >12 mo since LMP with no prior hysterectomy)	-26941	Dead	WITH TUMOR		3126		Distant Metastasis	Bone		2787		Negative		1	3126	1	3126	1	2787	1	2787
TCGA-B6-A0RQ	BRCA	68	FEMALE	WHITE	Stage IIB	Infiltrating Lobular Carcinoma		1994	Post (prior bilateral ovariectomy OR >12 mo since LMP with no prior hysterectomy)	-25010	Dead	TUMOR FREE		4267							Negative		1	4267	0	4267	0	4267	0	4267
TCGA-B6-A0RS	BRCA	38	FEMALE	WHITE	Stage IIA	Infiltrating Ductal Carcinoma		1988	Indeterminate (neither Pre or Postmenopausal)	-14134	Dead	WITH TUMOR		3063		New Primary Tumor	Other, specify	Breast	2041		Negative		1	3063	1	3063	1	2041	1	2041
TCGA-B6-A0RT	BRCA	39	FEMALE	WHITE	Stage IIIA	Infiltrating Ductal Carcinoma		1996	Indeterminate (neither Pre or Postmenopausal)	-14374	Alive	TUMOR FREE	2721								Close		0	2721	0	2721			0	2721
TCGA-B6-A0RU	BRCA	40	FEMALE	WHITE	Stage IA	Other, specify		1990	Indeterminate (neither Pre or Postmenopausal)	-14920	Alive	TUMOR FREE	8605			New Primary Tumor	Other, specify	Right Breast	3076		Negative		0	8605	0	8605	1	3076	1	3076
TCGA-B6-A0RV	BRCA	42	FEMALE	WHITE	Stage IIIA	Mixed Histology (please specify)		1996	Indeterminate (neither Pre or Postmenopausal)	-15507	Alive	TUMOR FREE	5156								Negative		0	5156	0	5156	0	5156	0	5156
TCGA-B6-A0WS	BRCA	58	FEMALE	BLACK OR AFRICAN AMERICAN	Stage X	Infiltrating Ductal Carcinoma		1996	Indeterminate (neither Pre or Postmenopausal)	-21230	Dead	TUMOR FREE		2965							Positive		1	2965	0	2965			0	2965
TCGA-B6-A0WT	BRCA	61	FEMALE	WHITE	Stage IIB	Infiltrating Ductal Carcinoma		1995	Post (prior bilateral ovariectomy OR >12 mo since LMP with no prior hysterectomy)	-22362	Alive	TUMOR FREE	5739			New Primary Tumor	Other, specify	right breast cancer contralateral	3862		Negative		0	5739	0	5739	1	3862	1	3862
TCGA-B6-A0WV	BRCA	67	FEMALE	WHITE	Stage IIB	Infiltrating Ductal Carcinoma		1995	Post (prior bilateral ovariectomy OR >12 mo since LMP with no prior hysterectomy)	-24803	Dead	TUMOR FREE		2417							Negative		1	2417	0	2417	0	2417	0	2417
TCGA-B6-A0WW	BRCA	58	FEMALE	BLACK OR AFRICAN AMERICAN	Stage X	Infiltrating Ductal Carcinoma		1997	Indeterminate (neither Pre or Postmenopausal)	-21479	Dead	WITH TUMOR		558		Distant Metastasis	Liver		447		Negative		1	558	1	558	1	447	1	447
TCGA-B6-A0WX	BRCA	40	FEMALE	BLACK OR AFRICAN AMERICAN	Stage IIIA	Other, specify		1998	Pre (<6 months since LMP AND no prior bilateral ovariectomy AND not on estrogen replacement)	-14784	Dead	WITH TUMOR		639		Distant Metastasis	Bone		563		Negative		1	639	1	639	1	563	1	563
TCGA-B6-A0WY	BRCA	40	FEMALE	WHITE	Stage IIIA	Infiltrating Ductal Carcinoma		1996	Pre (<6 months since LMP AND no prior bilateral ovariectomy AND not on estrogen replacement)	-14778	Dead	WITH TUMOR		3461		Distant Metastasis	Bone		2011		Negative		1	3461	1	3461	1	2011	1	2011
TCGA-B6-A0WZ	BRCA	50	FEMALE	BLACK OR AFRICAN AMERICAN	Stage II	Infiltrating Ductal Carcinoma		1996	Indeterminate (neither Pre or Postmenopausal)	-18584	Alive	TUMOR FREE	6292			New Primary Tumor	Bone		5117		Negative		0	6292	0	6292	0	6292	1	5117
TCGA-B6-A0X0	BRCA	54	FEMALE	WHITE	Stage I	Other, specify		1996	Indeterminate (neither Pre or Postmenopausal)	-19802	Dead			3945							Negative		1	3945		3945	0	3945	0	3945
TCGA-B6-A0X1	BRCA	48	FEMALE	WHITE	[Discrepancy]	Infiltrating Ductal Carcinoma		1994	Indeterminate (neither Pre or Postmenopausal)	-17624	Dead	TUMOR FREE		7455		Distant Metastasis	Brain		490		Negative		1	7455	0	7455	1	490	1	490
TCGA-B6-A0X4	BRCA	62	FEMALE	WHITE	Stage IIB	Infiltrating Ductal Carcinoma		1996	Post (prior bilateral ovariectomy OR >12 mo since LMP with no prior hysterectomy)	-22688	Dead	WITH TUMOR		860		Distant Metastasis	Bone		716		Negative		1	860	1	860	1	716	1	716
TCGA-B6-A0X5	BRCA	61	FEMALE	BLACK OR AFRICAN AMERICAN	Stage IIB	Infiltrating Ductal Carcinoma		1995	Post (prior bilateral ovariectomy OR >12 mo since LMP with no prior hysterectomy)	-22380	Dead	WITH TUMOR		2097		Distant Metastasis	Other, specify	Liver and Pleura and Bone	1343		Negative		1	2097	1	2097	1	1343	1	1343
TCGA-B6-A0X7	BRCA	62	FEMALE	WHITE	Stage X	Mixed Histology (please specify)		1994	Post (prior bilateral ovariectomy OR >12 mo since LMP with no prior hysterectomy)	-22723	Dead	TUMOR FREE		1781		New Primary Tumor	Other, specify	colon	1104				1	1781	0	1781			1	1104
TCGA-B6-A1KC	BRCA	67	FEMALE	WHITE	Stage IIB	Infiltrating Ductal Carcinoma		2003	Post (prior bilateral ovariectomy OR >12 mo since LMP with no prior hysterectomy)	-24791	Alive	TUMOR FREE	1326								Negative		0	1326	0	1326	0	1326	0	1326
TCGA-B6-A1KF	BRCA	68	FEMALE	WHITE	Stage IIB	Infiltrating Ductal Carcinoma		1998	Post (prior bilateral ovariectomy OR >12 mo since LMP with no prior hysterectomy)	-24891	Alive	TUMOR FREE	3088								Negative		0	3088	0	3088	0	3088	0	3088
TCGA-B6-A1KI	BRCA	63	FEMALE	WHITE	Stage I	Infiltrating Ductal Carcinoma		2003	Post (prior bilateral ovariectomy OR >12 mo since LMP with no prior hysterectomy)	-23031	Alive	TUMOR FREE	2236								Negative		0	2236	0	2236	0	2236	0	2236
TCGA-B6-A1KN	BRCA	57	FEMALE	WHITE	Stage IIIB	Infiltrating Ductal Carcinoma		1998	Post (prior bilateral ovariectomy OR >12 mo since LMP with no prior hysterectomy)	-21183	Alive	TUMOR FREE	4233								Negative		0	4233	0	4233	0	4233	0	4233
TCGA-B6-A2IU	BRCA	62	FEMALE	WHITE	Stage IIA	Infiltrating Lobular Carcinoma		1998	Indeterminate (neither Pre or Postmenopausal)	-22905	Alive	WITH TUMOR	5176			New Primary Tumor	Other, specify	Lung	4224		Negative		0	5176	0	5176	0	5176	1	4224
TCGA-B6-A3ZX	BRCA	50	FEMALE	BLACK OR AFRICAN AMERICAN	Stage IV	Mixed Histology (please specify)		2007		-18434	Dead	WITH TUMOR		1152		Distant Metastasis	Bone		994		Negative		1	1152	1	1152			1	994
TCGA-B6-A400	BRCA	43	FEMALE	BLACK OR AFRICAN AMERICAN	Stage IIIA	Infiltrating Ductal Carcinoma		2008		-16022	Alive	TUMOR FREE	215								Negative		0	215	0	215	0	215	0	215
TCGA-B6-A401	BRCA	47	FEMALE	BLACK OR AFRICAN AMERICAN	Stage IIA	Infiltrating Ductal Carcinoma		2007		-17438	Alive	TUMOR FREE	2596								Negative		0	2596	0	2596	0	2596	0	2596
TCGA-B6-A402	BRCA	47	FEMALE	BLACK OR AFRICAN AMERICAN	Stage I	Infiltrating Ductal Carcinoma		2008		-17314	Alive	WITH TUMOR	2281			Locoregional Recurrence	Other, specify	breast	1516		Negative		0	2281	0	2281	1	1516	1	1516
TCGA-B6-A408	BRCA	55	FEMALE	BLACK OR AFRICAN AMERICAN	Stage IIIC	Mixed Histology (please specify)		2008		-20102	Alive	TUMOR FREE	2072								Negative		0	2072	0	2072	0	2072	0	2072
TCGA-B6-A409	BRCA	44	FEMALE	BLACK OR AFRICAN AMERICAN	Stage IIIA	Infiltrating Ductal Carcinoma		2008	Pre (<6 months since LMP AND no prior bilateral ovariectomy AND not on estrogen replacement)	-16178	Dead	WITH TUMOR		573		Distant Metastasis	Lung		456		Negative		1	573	1	573	1	456	1	456
TCGA-B6-A40B	BRCA	76	FEMALE	WHITE	Stage I	Infiltrating Lobular Carcinoma		2005	Post (prior bilateral ovariectomy OR >12 mo since LMP with no prior hysterectomy)	-27811	Alive	TUMOR FREE	3152								Negative		0	3152	0	3152	0	3152	0	3152
TCGA-B6-A40C	BRCA	51	FEMALE	WHITE	Stage IIB	Infiltrating Lobular Carcinoma		2005		-18852	Alive	TUMOR FREE	2164								Negative		0	2164	0	2164	0	2164	0	2164
TCGA-BH-A0AU	BRCA	45	FEMALE	WHITE	Stage IIA	Infiltrating Ductal Carcinoma		2008	Pre (<6 months since LMP AND no prior bilateral ovariectomy AND not on estrogen replacement)	-16688	Alive	TUMOR FREE	1914								Negative		0	1914	0	1914	0	1914	0	1914
TCGA-BH-A0AV	BRCA	52	FEMALE	BLACK OR AFRICAN AMERICAN	Stage I	Infiltrating Ductal Carcinoma		2008		-19314	Alive	TUMOR FREE	1820								Negative		0	1820	0	1820	0	1820	0	1820
TCGA-BH-A0AW	BRCA	56	FEMALE	WHITE	Stage IIA	Infiltrating Ductal Carcinoma		2008	Post (prior bilateral ovariectomy OR >12 mo since LMP with no prior hysterectomy)	-20468	Alive	TUMOR FREE	622								Negative		0	622	0	622	0	622	0	622
TCGA-BH-A0AY	BRCA	62	FEMALE	WHITE	Stage IIA	Infiltrating Ductal Carcinoma		2008	Post (prior bilateral ovariectomy OR >12 mo since LMP with no prior hysterectomy)	-22703	Alive	TUMOR FREE	777								Negative		0	777	0	777	0	777	0	777
TCGA-BH-A0AZ	BRCA	47	FEMALE	WHITE	Stage IIIA	Infiltrating Ductal Carcinoma		2008	Pre (<6 months since LMP AND no prior bilateral ovariectomy AND not on estrogen replacement)	-17465	Alive	TUMOR FREE	1919								Negative		0	1919	0	1919	0	1919	0	1919
TCGA-BH-A0B0	BRCA	56	FEMALE	BLACK OR AFRICAN AMERICAN	Stage I	Infiltrating Ductal Carcinoma		2006	Peri (6-12 months since last menstrual period)	-20776	Alive	TUMOR FREE	2477								Negative		0	2477	0	2477	0	2477	0	2477
TCGA-BH-A0B1	BRCA	66	FEMALE	WHITE	Stage IIB	Infiltrating Ductal Carcinoma		2007	Post (prior bilateral ovariectomy OR >12 mo since LMP with no prior hysterectomy)	-24315	Alive	TUMOR FREE	1148								Negative		0	1148	0	1148	0	1148	0	1148
TCGA-BH-A0B3	BRCA	53	FEMALE	WHITE	Stage IIB	Infiltrating Ductal Carcinoma		2007	Post (prior bilateral ovariectomy OR >12 mo since LMP with no prior hysterectomy)	-19479	Alive	TUMOR FREE	1203								Negative		0	1203	0	1203	0	1203	0	1203
TCGA-BH-A0B4	BRCA	65	MALE	WHITE	Stage IIIA	Infiltrating Ductal Carcinoma		2007		-23980	Alive	TUMOR FREE	1191								Negative		0	1191	0	1191	0	1191	0	1191
TCGA-BH-A0B5	BRCA	40	FEMALE	WHITE	Stage IIIA	Infiltrating Lobular Carcinoma		2007	Pre (<6 months since LMP AND no prior bilateral ovariectomy AND not on estrogen replacement)	-14920	Alive	TUMOR FREE	2136								Positive		0	2136	0	2136			0	2136
TCGA-BH-A0B6	BRCA	47	FEMALE	WHITE	Stage I	Infiltrating Ductal Carcinoma		2006		-17346	Alive	TUMOR FREE	2483								Negative		0	2483	0	2483	0	2483	0	2483
TCGA-BH-A0B7	BRCA	42	FEMALE	WHITE	Stage IIB	Infiltrating Ductal Carcinoma		2006	Pre (<6 months since LMP AND no prior bilateral ovariectomy AND not on estrogen replacement)	-15593	Alive	TUMOR FREE	2559								Negative		0	2559	0	2559	0	2559	0	2559
TCGA-BH-A0B8	BRCA	64	FEMALE	WHITE	Stage I	Infiltrating Ductal Carcinoma		2006	Post (prior bilateral ovariectomy OR >12 mo since LMP with no prior hysterectomy)	-23380	Alive	TUMOR FREE	1569								Negative		0	1569	0	1569	0	1569	0	1569
TCGA-BH-A0B9	BRCA	44	FEMALE	WHITE	Stage IA	Infiltrating Ductal Carcinoma		2006	Pre (<6 months since LMP AND no prior bilateral ovariectomy AND not on estrogen replacement)	-16310	Alive	TUMOR FREE	1572								Negative		0	1572	0	1572	0	1572	0	1572
TCGA-BH-A0BA	BRCA	51	FEMALE	WHITE	Stage IIIC	Mixed Histology (please specify)		2006	Pre (<6 months since LMP AND no prior bilateral ovariectomy AND not on estrogen replacement)	-18839	Alive	TUMOR FREE	1132								Negative		0	1132	0	1132	0	1132	0	1132
TCGA-BH-A0BC	BRCA	60	FEMALE	WHITE	Stage IIIC	Infiltrating Ductal Carcinoma		2007	Post (prior bilateral ovariectomy OR >12 mo since LMP with no prior hysterectomy)	-21949	Alive	TUMOR FREE	974								Negative		0	974	0	974	0	974	0	974
TCGA-BH-A0BD	BRCA	47	FEMALE	WHITE	Stage IIA	Infiltrating Ductal Carcinoma		2009	Pre (<6 months since LMP AND no prior bilateral ovariectomy AND not on estrogen replacement)	-17275	Alive	TUMOR FREE	554								Negative		0	554	0	554	0	554	0	554
TCGA-BH-A0BF	BRCA	56	FEMALE	WHITE	Stage IIB	Infiltrating Ductal Carcinoma		2009	Post (prior bilateral ovariectomy OR >12 mo since LMP with no prior hysterectomy)	-20691	Dead	TUMOR FREE		1324							Negative		1	1324	0	1324	0	1324	0	1324
TCGA-BH-A0BG	BRCA	73	FEMALE	WHITE	Stage I	Infiltrating Ductal Carcinoma		2008	Post (prior bilateral ovariectomy OR >12 mo since LMP with no prior hysterectomy)	-26988	Alive	TUMOR FREE	1871								Negative		0	1871	0	1871	0	1871	0	1871
TCGA-BH-A0BJ	BRCA	41	FEMALE	WHITE	Stage IIB	Infiltrating Ductal Carcinoma		2008	Pre (<6 months since LMP AND no prior bilateral ovariectomy AND not on estrogen replacement)	-15027	Alive	TUMOR FREE	660								Negative		0	660	0	660	0	660	0	660
TCGA-BH-A0BL	BRCA	35	FEMALE	WHITE	Stage I	Infiltrating Ductal Carcinoma		2007	Pre (<6 months since LMP AND no prior bilateral ovariectomy AND not on estrogen replacement)	-12841	Alive	TUMOR FREE	2278								Negative		0	2278	0	2278	0	2278	0	2278
TCGA-BH-A0BM	BRCA	54	FEMALE	WHITE	Stage IIB	Infiltrating Ductal Carcinoma		2007	Post (prior bilateral ovariectomy OR >12 mo since LMP with no prior hysterectomy)	-20049	Alive	TUMOR FREE	1876								Negative		0	1876	0	1876	0	1876	0	1876
TCGA-BH-A0BO	BRCA	54	FEMALE	WHITE	Stage I	Infiltrating Ductal Carcinoma		2007	Pre (<6 months since LMP AND no prior bilateral ovariectomy AND not on estrogen replacement)	-19767	Alive	TUMOR FREE	2197								Negative		0	2197	0	2197	0	2197	0	2197
TCGA-BH-A0BP	BRCA	76	FEMALE	WHITE	Stage I	Infiltrating Ductal Carcinoma		2006	Post (prior bilateral ovariectomy OR >12 mo since LMP with no prior hysterectomy)	-27917	Dead	TUMOR FREE		2296							Negative		1	2296	0	2296	0	2296	0	2296
TCGA-BH-A0BQ	BRCA	39	FEMALE	WHITE	Stage I	Infiltrating Ductal Carcinoma		2007	Pre (<6 months since LMP AND no prior bilateral ovariectomy AND not on estrogen replacement)	-14494	Alive	TUMOR FREE	2255			Locoregional Recurrence	Other, specify	Dermis and epidermis	1709		Negative		0	2255	0	2255	1	1709	1	1709
TCGA-BH-A0BR	BRCA	59	FEMALE	WHITE	Stage I	Infiltrating Ductal Carcinoma		2007	Post (prior bilateral ovariectomy OR >12 mo since LMP with no prior hysterectomy)	-21622	Alive	TUMOR FREE	2330								Negative		0	2330	0	2330	0	2330	0	2330
TCGA-BH-A0BS	BRCA	55	FEMALE	WHITE	Stage IIIA	Infiltrating Ductal Carcinoma		2007	Post (prior bilateral ovariectomy OR >12 mo since LMP with no prior hysterectomy)	-20374	Alive	TUMOR FREE	2612								Negative		0	2612	0	2612	0	2612	0	2612
TCGA-BH-A0BT	BRCA	56	FEMALE	WHITE	Stage IIA	Infiltrating Ductal Carcinoma		2007		-20625	Alive	TUMOR FREE	2365								Negative		0	2365	0	2365	0	2365	0	2365
TCGA-BH-A0BV	BRCA	78	FEMALE	WHITE	Stage IIB	Infiltrating Ductal Carcinoma		2006	Post (prior bilateral ovariectomy OR >12 mo since LMP with no prior hysterectomy)	-28699	Alive	TUMOR FREE	1519								Negative		0	1519	0	1519	0	1519	0	1519
TCGA-BH-A0BW	BRCA	71	FEMALE	BLACK OR AFRICAN AMERICAN	Stage I	Infiltrating Ductal Carcinoma		2006	Post (prior bilateral ovariectomy OR >12 mo since LMP with no prior hysterectomy)	-25974	Alive	TUMOR FREE	2371								Negative		0	2371	0	2371	0	2371	0	2371
TCGA-BH-A0BZ	BRCA	59	FEMALE	WHITE	Stage IIIA	Infiltrating Ductal Carcinoma		2007	Post (prior bilateral ovariectomy OR >12 mo since LMP with no prior hysterectomy)	-21856	Alive	TUMOR FREE	2255								Negative		0	2255	0	2255	0	2255	0	2255
TCGA-BH-A0C0	BRCA	62	FEMALE	WHITE	Stage IIA	Infiltrating Ductal Carcinoma		2007	Post (prior bilateral ovariectomy OR >12 mo since LMP with no prior hysterectomy)	-23006	Alive	TUMOR FREE	1270								Negative		0	1270	0	1270	0	1270	0	1270
TCGA-BH-A0C1	BRCA	61	FEMALE	WHITE	Stage IIIA	Infiltrating Lobular Carcinoma		2007	Post (prior bilateral ovariectomy OR >12 mo since LMP with no prior hysterectomy)	-22377	Dead	WITH TUMOR		1411		Distant Metastasis	Bone		1123		Negative		1	1411	1	1411	1	1123	1	1123
TCGA-BH-A0C3	BRCA	47	FEMALE	WHITE	Stage I	Mixed Histology (please specify)		2006	Pre (<6 months since LMP AND no prior bilateral ovariectomy AND not on estrogen replacement)	-17221	Alive	WITH TUMOR	2709			Distant Metastasis	Bone		2674		Negative		0	2709	0	2709	1	2674	1	2674
TCGA-BH-A0C7	BRCA	48	FEMALE	WHITE	Stage IIB	Infiltrating Ductal Carcinoma		2006	Peri (6-12 months since last menstrual period)	-17871	Alive	TUMOR FREE	2767								Negative		0	2767	0	2767	0	2767	0	2767
TCGA-BH-A0DD	BRCA	58	MALE	WHITE	Stage IIB	Infiltrating Ductal Carcinoma		2006		-21386	Alive	TUMOR FREE	2486								Negative		0	2486	0	2486	0	2486	0	2486
TCGA-BH-A0DE	BRCA	62	FEMALE	WHITE	Stage IIA	Infiltrating Ductal Carcinoma		2007	Post (prior bilateral ovariectomy OR >12 mo since LMP with no prior hysterectomy)	-22656	Alive	TUMOR FREE	2372								Negative		0	2372	0	2372	0	2372	0	2372
TCGA-BH-A0DG	BRCA	30	FEMALE	BLACK OR AFRICAN AMERICAN	Stage IIA	Infiltrating Ductal Carcinoma		2007	Pre (<6 months since LMP AND no prior bilateral ovariectomy AND not on estrogen replacement)	-11204	Alive	TUMOR FREE	2041								Negative		0	2041	0	2041	0	2041	0	2041
TCGA-BH-A0DH	BRCA	63	FEMALE	WHITE	Stage IIB	Infiltrating Ductal Carcinoma		2007	Post (prior bilateral ovariectomy OR >12 mo since LMP with no prior hysterectomy)	-23366	Alive	TUMOR FREE	1156								Negative		0	1156	0	1156	0	1156	0	1156
TCGA-BH-A0DI	BRCA	63	FEMALE	WHITE	Stage IIB	Infiltrating Ductal Carcinoma		2009	Post (prior bilateral ovariectomy OR >12 mo since LMP with no prior hysterectomy)	-23327	Alive	TUMOR FREE	912								Negative		0	912	0	912	0	912	0	912
TCGA-BH-A0DK	BRCA	49	FEMALE	WHITE	Stage IIA	Infiltrating Ductal Carcinoma		2009	Pre (<6 months since LMP AND no prior bilateral ovariectomy AND not on estrogen replacement)	-18237	Alive	TUMOR FREE	423								Negative		0	423	0	423	0	423	0	423
TCGA-BH-A0DL	BRCA	64	FEMALE	WHITE	Stage IIA	Other, specify		2007	Post (prior bilateral ovariectomy OR >12 mo since LMP with no prior hysterectomy)	-23628	Alive	TUMOR FREE	2381								Negative		0	2381	0	2381	0	2381	0	2381
TCGA-BH-A0DO	BRCA	78	FEMALE	WHITE	Stage I	Infiltrating Ductal Carcinoma		2009	Post (prior bilateral ovariectomy OR >12 mo since LMP with no prior hysterectomy)	-28529	Alive	TUMOR FREE	1644								Negative		0	1644	0	1644	0	1644	0	1644
TCGA-BH-A0DP	BRCA	60	FEMALE	WHITE	Stage IIB	Infiltrating Lobular Carcinoma		2009	Post (prior bilateral ovariectomy OR >12 mo since LMP with no prior hysterectomy)	-22199	Alive	TUMOR FREE	476								Negative		0	476	0	476	0	476	0	476
TCGA-BH-A0DQ	BRCA	42	FEMALE	WHITE	Stage IIB	Infiltrating Ductal Carcinoma		2009	Pre (<6 months since LMP AND no prior bilateral ovariectomy AND not on estrogen replacement)	-15533	Alive	TUMOR FREE	98								Negative		0	98	0	98	0	98	0	98
TCGA-BH-A0DS	BRCA	71	FEMALE	WHITE	Stage IIIA	Infiltrating Ductal Carcinoma		2010	Post (prior bilateral ovariectomy OR >12 mo since LMP with no prior hysterectomy)	-25944	Alive	TUMOR FREE	78								Negative		0	78	0	78	0	78	0	78
TCGA-BH-A0DT	BRCA	41	FEMALE	WHITE	Stage IIA	Infiltrating Ductal Carcinoma		2007	Pre (<6 months since LMP AND no prior bilateral ovariectomy AND not on estrogen replacement)	-15078	Alive	TUMOR FREE	2403								Negative		0	2403	0	2403	0	2403	0	2403
TCGA-BH-A0DV	BRCA	54	FEMALE	WHITE	Stage IIIA	Infiltrating Ductal Carcinoma		2007	Peri (6-12 months since last menstrual period)	-19781	Alive	TUMOR FREE	2064								Negative		0	2064	0	2064	0	2064	0	2064
TCGA-BH-A0DX	BRCA	62	FEMALE	WHITE	Stage I	Infiltrating Ductal Carcinoma		2007	Post (prior bilateral ovariectomy OR >12 mo since LMP with no prior hysterectomy)	-22833	Alive	TUMOR FREE	2156								Negative		0	2156	0	2156	0	2156	0	2156
TCGA-BH-A0DZ	BRCA	43	FEMALE	WHITE	Stage IIB	Infiltrating Ductal Carcinoma		2009	Pre (<6 months since LMP AND no prior bilateral ovariectomy AND not on estrogen replacement)	-15980	Alive	TUMOR FREE	495								Negative		0	495	0	495	0	495	0	495
TCGA-BH-A0E0	BRCA	38	FEMALE	WHITE	Stage IIIC	Infiltrating Ductal Carcinoma		2009	Pre (<6 months since LMP AND no prior bilateral ovariectomy AND not on estrogen replacement)	-14175	Alive	TUMOR FREE	134								Negative		0	134	0	134	0	134	0	134
TCGA-BH-A0E1	BRCA	52	FEMALE	WHITE	Stage IIB	Infiltrating Ductal Carcinoma		2009	Peri (6-12 months since last menstrual period)	-19192	Alive	TUMOR FREE	477								Negative		0	477	0	477	0	477	0	477
TCGA-BH-A0E2	BRCA	49	FEMALE	BLACK OR AFRICAN AMERICAN	Stage IIIA	Infiltrating Ductal Carcinoma		2009	Pre (<6 months since LMP AND no prior bilateral ovariectomy AND not on estrogen replacement)	-18152	Alive	TUMOR FREE	435								Negative		0	435	0	435	0	435	0	435
TCGA-BH-A0E6	BRCA	69	FEMALE	WHITE	Stage IA	Infiltrating Ductal Carcinoma		2009	Post (prior bilateral ovariectomy OR >12 mo since LMP with no prior hysterectomy)	-25408	Alive	TUMOR FREE	293								Negative		0	293	0	293	0	293	0	293
TCGA-BH-A0E7	BRCA	79	FEMALE	WHITE	Stage IIB	Infiltrating Ductal Carcinoma		2006	Post (prior bilateral ovariectomy OR >12 mo since LMP with no prior hysterectomy)	-29115	Alive	TUMOR FREE	1363								Negative		0	1363	0	1363	0	1363	0	1363
TCGA-BH-A0E9	BRCA	53	FEMALE	WHITE	Stage IIB	Infiltrating Lobular Carcinoma		2006	Post (prior bilateral ovariectomy OR >12 mo since LMP with no prior hysterectomy)	-19415	Alive	TUMOR FREE	2489								Negative		0	2489	0	2489	0	2489	0	2489
TCGA-BH-A0EA	BRCA	72	FEMALE	WHITE	Stage IIA	Infiltrating Ductal Carcinoma		2008	Post (prior bilateral ovariectomy OR >12 mo since LMP with no prior hysterectomy)	-26548	Dead	TUMOR FREE		991							Negative		1	991	0	991	0	991	0	991
TCGA-BH-A0EB	BRCA	69	FEMALE	WHITE	Stage IA	Infiltrating Ductal Carcinoma		2008	Post (prior bilateral ovariectomy OR >12 mo since LMP with no prior hysterectomy)	-25259	Alive	TUMOR FREE	745								Negative		0	745	0	745	0	745	0	745
TCGA-BH-A0EE	BRCA	68	FEMALE	WHITE	Stage IIB	Infiltrating Ductal Carcinoma		2007	Post (prior bilateral ovariectomy OR >12 mo since LMP with no prior hysterectomy)	-24850	Alive	TUMOR FREE	943								Negative		0	943	0	943	0	943	0	943
TCGA-BH-A0EI	BRCA	51	FEMALE	WHITE	Stage IIA	Infiltrating Ductal Carcinoma		2008	Peri (6-12 months since last menstrual period)	-18741	Alive	TUMOR FREE	1926								Negative		0	1926	0	1926	0	1926	0	1926
TCGA-BH-A0GY	BRCA	67	FEMALE	WHITE	Stage IIA	Infiltrating Ductal Carcinoma		2008	Post (prior bilateral ovariectomy OR >12 mo since LMP with no prior hysterectomy)	-24493	Alive	TUMOR FREE	923								Negative		0	923	0	923	0	923	0	923
TCGA-BH-A0GZ	BRCA	62	FEMALE	WHITE	Stage IIA	Infiltrating Ductal Carcinoma		2009	Post (prior bilateral ovariectomy OR >12 mo since LMP with no prior hysterectomy)	-22714	Alive	TUMOR FREE	328								Negative		0	328	0	328	0	328	0	328
TCGA-BH-A0H0	BRCA	69	FEMALE	WHITE	Stage IA	Infiltrating Ductal Carcinoma		2009	Post (prior bilateral ovariectomy OR >12 mo since LMP with no prior hysterectomy)	-25223	Alive	TUMOR FREE	461								Negative		0	461	0	461	0	461	0	461
TCGA-BH-A0H3	BRCA	46	FEMALE	WHITE	Stage I	Infiltrating Ductal Carcinoma		2008	Pre (<6 months since LMP AND no prior bilateral ovariectomy AND not on estrogen replacement)	-17152	Alive	TUMOR FREE	1928								Negative		0	1928	0	1928	0	1928	0	1928
TCGA-BH-A0H5	BRCA	45	FEMALE	WHITE	Stage I	Infiltrating Ductal Carcinoma		2008	Post (prior bilateral ovariectomy OR >12 mo since LMP with no prior hysterectomy)	-16719	Alive	TUMOR FREE	1620								Negative		0	1620	0	1620	0	1620	0	1620
TCGA-BH-A0H6	BRCA	82	FEMALE	WHITE	Stage I	Infiltrating Ductal Carcinoma		2008	Post (prior bilateral ovariectomy OR >12 mo since LMP with no prior hysterectomy)	-30125	Alive	TUMOR FREE	747								Negative		0	747	0	747	0	747	0	747
TCGA-BH-A0H7	BRCA	65	FEMALE	WHITE	Stage IIIA	Infiltrating Ductal Carcinoma		2008	Post (prior bilateral ovariectomy OR >12 mo since LMP with no prior hysterectomy)	-23972	Alive	TUMOR FREE	702								Negative		0	702	0	702	0	702	0	702
TCGA-BH-A0H9	BRCA	69	FEMALE	WHITE	Stage IIA	Infiltrating Ductal Carcinoma		2007	Post (prior bilateral ovariectomy OR >12 mo since LMP with no prior hysterectomy)	-25289	Alive	TUMOR FREE	1247								Negative		0	1247	0	1247	0	1247	0	1247
TCGA-BH-A0HA	BRCA	31	FEMALE	WHITE	Stage I	Infiltrating Ductal Carcinoma		2008	Pre (<6 months since LMP AND no prior bilateral ovariectomy AND not on estrogen replacement)	-11379	Alive	TUMOR FREE	1611								Negative		0	1611	0	1611	0	1611	0	1611
TCGA-BH-A0HB	BRCA	55	FEMALE	WHITE	Stage IA	Infiltrating Ductal Carcinoma		2008	Post (prior bilateral ovariectomy OR >12 mo since LMP with no prior hysterectomy)	-20448	Alive	TUMOR FREE	806								Negative		0	806	0	806	0	806	0	806
TCGA-BH-A0HF	BRCA	77	FEMALE	WHITE	Stage IA	Infiltrating Ductal Carcinoma		2008	Post (prior bilateral ovariectomy OR >12 mo since LMP with no prior hysterectomy)	-28233	Alive	TUMOR FREE	727								Negative		0	727	0	727	0	727	0	727
TCGA-BH-A0HI	BRCA	78	FEMALE	WHITE	Stage IA	Infiltrating Ductal Carcinoma		2008	Post (prior bilateral ovariectomy OR >12 mo since LMP with no prior hysterectomy)	-28644	Alive	TUMOR FREE	620								Negative		0	620	0	620	0	620	0	620
TCGA-BH-A0HK	BRCA	81	FEMALE	WHITE	Stage IIB	Infiltrating Ductal Carcinoma		2010	Post (prior bilateral ovariectomy OR >12 mo since LMP with no prior hysterectomy)	-29751	Alive	TUMOR FREE	178								Negative		0	178	0	178	0	178	0	178
TCGA-BH-A0HL	BRCA	56	FEMALE	WHITE	Stage IIB	Infiltrating Ductal Carcinoma		2009	Post (prior bilateral ovariectomy OR >12 mo since LMP with no prior hysterectomy)	-20804	Alive	TUMOR FREE	72								Negative		0	72	0	72	0	72	0	72
TCGA-BH-A0HN	BRCA	67	FEMALE	WHITE	Stage IA	Infiltrating Ductal Carcinoma		2009	Post (prior bilateral ovariectomy OR >12 mo since LMP with no prior hysterectomy)	-24731	Alive	TUMOR FREE	516								Negative		0	516	0	516	0	516	0	516
TCGA-BH-A0HO	BRCA	48	FEMALE	WHITE	Stage IIA	Infiltrating Ductal Carcinoma		2009	Pre (<6 months since LMP AND no prior bilateral ovariectomy AND not on estrogen replacement)	-17710	Alive	TUMOR FREE	76								Negative		0	76	0	76	0	76	0	76
TCGA-BH-A0HP	BRCA	65	FEMALE	WHITE	Stage IIIA	Infiltrating Lobular Carcinoma		2009	Post (prior bilateral ovariectomy OR >12 mo since LMP with no prior hysterectomy)	-23883	Alive	TUMOR FREE	414								Negative		0	414	0	414	0	414	0	414
TCGA-BH-A0HQ	BRCA	56	FEMALE	WHITE	Stage IIA	Infiltrating Ductal Carcinoma		2007	Post (prior bilateral ovariectomy OR >12 mo since LMP with no prior hysterectomy)	-20719	Alive	TUMOR FREE	1121								Negative		0	1121	0	1121	0	1121	0	1121
TCGA-BH-A0HU	BRCA	52	FEMALE	WHITE	Stage IA	Infiltrating Ductal Carcinoma		2009	Peri (6-12 months since last menstrual period)	-19216	Alive	TUMOR FREE	392								Negative		0	392	0	392	0	392	0	392
TCGA-BH-A0HW	BRCA	62	FEMALE	ASIAN	Stage IA	Infiltrating Ductal Carcinoma		2006	Post (prior bilateral ovariectomy OR >12 mo since LMP with no prior hysterectomy)	-22962	Alive	TUMOR FREE	1561								Negative		0	1561	0	1561	0	1561	0	1561
TCGA-BH-A0HX	BRCA	54	FEMALE	WHITE	Stage IIB	Infiltrating Ductal Carcinoma		2008	Post (prior bilateral ovariectomy OR >12 mo since LMP with no prior hysterectomy)	-19900	Alive	TUMOR FREE	829								Negative		0	829	0	829	0	829	0	829
TCGA-BH-A0HY	BRCA	60	FEMALE	WHITE	Stage I	Infiltrating Ductal Carcinoma		2009	Post (prior bilateral ovariectomy OR >12 mo since LMP with no prior hysterectomy)	-22179	Alive	TUMOR FREE	1545								Negative		0	1545	0	1545	0	1545	0	1545
TCGA-BH-A0RX	BRCA	59	FEMALE	WHITE	Stage IIA	Infiltrating Ductal Carcinoma		2010	Post (prior bilateral ovariectomy OR >12 mo since LMP with no prior hysterectomy)	-21857	Alive	TUMOR FREE	170								Negative		0	170	0	170	0	170	0	170
TCGA-BH-A0W3	BRCA	58	FEMALE	WHITE	Stage IIA	Infiltrating Ductal Carcinoma		2010	Indeterminate (neither Pre or Postmenopausal)	-21369	Alive	TUMOR FREE	728										0	728	0	728			0	728
TCGA-BH-A0W4	BRCA	46	FEMALE	WHITE	Stage IIA	Infiltrating Ductal Carcinoma		2010		-16911	Alive	TUMOR FREE	759										0	759	0	759			0	759
TCGA-BH-A0W5	BRCA	77	FEMALE	WHITE	Stage IIA	Infiltrating Ductal Carcinoma		2008		-28304	Alive	TUMOR FREE	1288								Negative		0	1288	0	1288	0	1288	0	1288
TCGA-BH-A0W7	BRCA	49	FEMALE	WHITE	Stage I	Infiltrating Ductal Carcinoma		2008		-17996	Alive	TUMOR FREE	1363								Negative		0	1363	0	1363	0	1363	0	1363
TCGA-BH-A0WA	BRCA	82	FEMALE	WHITE	Stage I			2008		-30025	Alive	TUMOR FREE	701								Negative		0	701	0	701	0	701	0	701
TCGA-BH-A18F	BRCA	50	FEMALE	WHITE	Stage IIA	Infiltrating Ductal Carcinoma		2010	Peri (6-12 months since last menstrual period)	-18594	Alive	TUMOR FREE	1001								Negative		0	1001	0	1001	0	1001	0	1001
TCGA-BH-A18G	BRCA	81	FEMALE	WHITE	Stage IA	Infiltrating Ductal Carcinoma		2010	Post (prior bilateral ovariectomy OR >12 mo since LMP with no prior hysterectomy)	-29820	Alive	TUMOR FREE	149								Negative		0	149	0	149	0	149	0	149
TCGA-BH-A18H	BRCA	63	FEMALE	WHITE	Stage IA	Infiltrating Ductal Carcinoma		2010	Post (prior bilateral ovariectomy OR >12 mo since LMP with no prior hysterectomy)	-23065	Alive	TUMOR FREE	652								Negative		0	652	0	652	0	652	0	652
TCGA-BH-A18I	BRCA	53	FEMALE	WHITE	Stage IIA	Infiltrating Ductal Carcinoma		2010	Post (prior bilateral ovariectomy OR >12 mo since LMP with no prior hysterectomy)	-19489	Alive	TUMOR FREE	1093								Negative		0	1093	0	1093	0	1093	0	1093
TCGA-BH-A18J	BRCA	56	FEMALE	WHITE	Stage IV	Infiltrating Ductal Carcinoma		2000		-20678	Dead	WITH TUMOR		612							Negative		1	612	1	612			1	612
TCGA-BH-A18K	BRCA	46	FEMALE	WHITE	Stage I	Infiltrating Ductal Carcinoma		1999		-16824	Dead	WITH TUMOR		2763							Negative		1	2763	1	2763			1	2763
TCGA-BH-A18L	BRCA	50	FEMALE	WHITE	Stage IIIA	Infiltrating Ductal Carcinoma		2003		-18519	Dead			811							Negative		1	811		811	0	811	0	811
TCGA-BH-A18M	BRCA	39	FEMALE	WHITE	Stage IIIA	Infiltrating Ductal Carcinoma		2001		-14532	Dead			2207							Negative		1	2207		2207	0	2207	0	2207
TCGA-BH-A18N	BRCA	88	FEMALE	WHITE	Stage IIA	Infiltrating Ductal Carcinoma		2001		-32404	Dead			1148							Negative		1	1148		1148	0	1148	0	1148
TCGA-BH-A18P	BRCA	60	FEMALE	WHITE	Stage I	Infiltrating Ductal Carcinoma		2003		-22222	Dead	WITH TUMOR		921							Negative		1	921	1	921			1	921
TCGA-BH-A18Q	BRCA	56	FEMALE	WHITE	Stage IIB	Infiltrating Ductal Carcinoma		2001		-20675	Dead			1692							Negative		1	1692		1692	0	1692	0	1692
TCGA-BH-A18R	BRCA	50	FEMALE	WHITE	Stage IIA	Infiltrating Ductal Carcinoma		2001		-18524	Dead	TUMOR FREE		1142							Negative		1	1142	0	1142	0	1142	0	1142
TCGA-BH-A18S	BRCA	79	FEMALE	WHITE	Stage I	Mucinous Carcinoma		2003	Post (prior bilateral ovariectomy OR >12 mo since LMP with no prior hysterectomy)	-28974	Dead	TUMOR FREE		2009							Negative		1	2009	0	2009	0	2009	0	2009
TCGA-BH-A18T	BRCA	70	FEMALE	WHITE	Stage IIA	Infiltrating Ductal Carcinoma		2003	Post (prior bilateral ovariectomy OR >12 mo since LMP with no prior hysterectomy)	-25674	Dead	WITH TUMOR		224							Negative		1	224	1	224			1	224
TCGA-BH-A18U	BRCA	72	FEMALE	WHITE	Stage IIIA	Infiltrating Ductal Carcinoma		2003	Post (prior bilateral ovariectomy OR >12 mo since LMP with no prior hysterectomy)	-26426	Dead	TUMOR FREE		1563							Negative		1	1563	0	1563	0	1563	0	1563
TCGA-BH-A18V	BRCA	48	FEMALE	WHITE	Stage IIB	Infiltrating Ductal Carcinoma		2001		-17682	Dead			1556							Negative		1	1556		1556	0	1556	0	1556
TCGA-BH-A1EN	BRCA	78	FEMALE	WHITE	Stage IIA	Infiltrating Ductal Carcinoma		1999	Post (prior bilateral ovariectomy OR >12 mo since LMP with no prior hysterectomy)	-28724	Dead	TUMOR FREE		2127							Negative		1	2127	0	2127	0	2127	0	2127
TCGA-BH-A1EO	BRCA	68	FEMALE	WHITE	Stage IIA	Mixed Histology (please specify)		1999	Post (prior bilateral ovariectomy OR >12 mo since LMP with no prior hysterectomy)	-25136	Dead	TUMOR FREE		2798									1	2798	0	2798			0	2798
TCGA-BH-A1ES	BRCA	35	FEMALE	WHITE	Stage IIB	Infiltrating Ductal Carcinoma		1999	Pre (<6 months since LMP AND no prior bilateral ovariectomy AND not on estrogen replacement)	-13138	Dead	WITH TUMOR		3462									1	3462	1	3462			1	3462
TCGA-BH-A1ET	BRCA	55	FEMALE	WHITE	Stage I	Infiltrating Ductal Carcinoma		1999		-20425	Dead	TUMOR FREE		2520									1	2520	0	2520			0	2520
TCGA-BH-A1EU	BRCA	83	FEMALE	WHITE	Stage I	Infiltrating Ductal Carcinoma		1999	Post (prior bilateral ovariectomy OR >12 mo since LMP with no prior hysterectomy)	-30339	Dead	TUMOR FREE		1286									1	1286	0	1286			0	1286
TCGA-BH-A1EV	BRCA	45	FEMALE	WHITE	Stage IIIA	Infiltrating Ductal Carcinoma		1999		-16504	Dead	WITH TUMOR		365									1	365	1	365			1	365
TCGA-BH-A1EW	BRCA	38	FEMALE	WHITE	Stage IIA	Infiltrating Ductal Carcinoma		1999	Pre (<6 months since LMP AND no prior bilateral ovariectomy AND not on estrogen replacement)	-14090	Dead	WITH TUMOR		1694									1	1694	1	1694			1	1694
TCGA-BH-A1EX	BRCA	67	FEMALE	WHITE	Stage IIB	Infiltrating Ductal Carcinoma		2000	Post (prior bilateral ovariectomy OR >12 mo since LMP with no prior hysterectomy)	-24544	Dead	WITH TUMOR		1508									1	1508	1	1508			1	1508
TCGA-BH-A1EY	BRCA	79	FEMALE	WHITE	Stage IIA	Infiltrating Ductal Carcinoma		2000	Post (prior bilateral ovariectomy OR >12 mo since LMP with no prior hysterectomy)	-28940	Dead	WITH TUMOR		538		Distant Metastasis	Lung	Liver	396				1	538	1	538			1	396
TCGA-BH-A1F0	BRCA	80	FEMALE	WHITE	Stage IIA	Infiltrating Ductal Carcinoma		2000	Post (prior bilateral ovariectomy OR >12 mo since LMP with no prior hysterectomy)	-29335	Dead	WITH TUMOR		785									1	785	1	785			1	785
TCGA-BH-A1F2	BRCA	53	FEMALE	WHITE	Stage IIIB	Infiltrating Ductal Carcinoma		1999		-19701	Dead	TUMOR FREE		959									1	959	0	959			0	959
TCGA-BH-A1F5	BRCA	62	FEMALE	WHITE	Stage IIA	Infiltrating Ductal Carcinoma		2002		-22842	Dead	TUMOR FREE		2712									1	2712	0	2712			0	2712
TCGA-BH-A1F6	BRCA	51	FEMALE	WHITE		Infiltrating Ductal Carcinoma		1996		-18691	Dead			2965									1	2965		2965			0	2965
TCGA-BH-A1F8	BRCA	90	FEMALE	WHITE	Stage IIIB	Infiltrating Ductal Carcinoma		1999	Post (prior bilateral ovariectomy OR >12 mo since LMP with no prior hysterectomy)	-32871	Dead	WITH TUMOR		763									1	763	1	763			1	763
TCGA-BH-A1FB	BRCA	60	FEMALE	WHITE	Stage IIB	Infiltrating Ductal Carcinoma		2000	Post (prior bilateral ovariectomy OR >12 mo since LMP with no prior hysterectomy)	-21933	Dead	WITH TUMOR		3669									1	3669	1	3669			1	3669
TCGA-BH-A1FC	BRCA	78	FEMALE	BLACK OR AFRICAN AMERICAN	Stage IIA	Medullary Carcinoma		1998	Post (prior bilateral ovariectomy OR >12 mo since LMP with no prior hysterectomy)	-28706	Dead	TUMOR FREE		3472									1	3472	0	3472			0	3472
TCGA-BH-A1FD	BRCA	68	FEMALE	WHITE	Stage I	Infiltrating Ductal Carcinoma		1998	Post (prior bilateral ovariectomy OR >12 mo since LMP with no prior hysterectomy)	-24940	Dead	WITH TUMOR		1009									1	1009	1	1009			1	1009
TCGA-BH-A1FE	BRCA	31	FEMALE	WHITE	Stage IIB	Infiltrating Ductal Carcinoma		1998		-11650	Dead	WITH TUMOR		2273									1	2273	1	2273			1	2273
TCGA-BH-A1FG	BRCA	88	FEMALE	WHITE	Stage I	Infiltrating Ductal Carcinoma		1998	Post (prior bilateral ovariectomy OR >12 mo since LMP with no prior hysterectomy)	-32295	Dead			3736									1	3736		3736			0	3736
TCGA-BH-A1FH	BRCA	47	FEMALE	WHITE	Stage IV	Infiltrating Ductal Carcinoma		1998		-17172	Dead	WITH TUMOR		1034									1	1034	1	1034			1	1034
TCGA-BH-A1FJ	BRCA	66	FEMALE	WHITE	Stage IIIA	Infiltrating Ductal Carcinoma		1998		-24262	Dead			1927									1	1927		1927			0	1927
TCGA-BH-A1FL	BRCA	69	FEMALE	WHITE	Stage IIB	Infiltrating Ductal Carcinoma		1998		-25558	Dead	WITH TUMOR		1673									1	1673	1	1673			1	1673
TCGA-BH-A1FM	BRCA	44	FEMALE	WHITE	Stage IIIA	Infiltrating Ductal Carcinoma		1998		-16289	Dead			1388									1	1388		1388			0	1388
TCGA-BH-A1FN	BRCA	34	FEMALE	WHITE	Stage IIA	Infiltrating Ductal Carcinoma		1997		-12525	Dead	WITH TUMOR		2192									1	2192	1	2192			1	2192
TCGA-BH-A1FR	BRCA	73	FEMALE	WHITE	Stage IIIB	Other, specify		1997		-26684	Dead	WITH TUMOR		1642									1	1642	1	1642			1	1642
TCGA-BH-A1FU	BRCA	44	FEMALE	WHITE	Stage IA	Infiltrating Ductal Carcinoma		1997		-16174	Dead	WITH TUMOR		1688									1	1688	1	1688			1	1688
TCGA-BH-A201	BRCA	64	FEMALE	WHITE	Stage IA	Infiltrating Ductal Carcinoma		2011	Post (prior bilateral ovariectomy OR >12 mo since LMP with no prior hysterectomy)	-23423	Alive	TUMOR FREE	856										0	856	0	856			0	856
TCGA-BH-A202	BRCA	60	FEMALE	WHITE	Stage II	Infiltrating Ductal Carcinoma		2011	Post (prior bilateral ovariectomy OR >12 mo since LMP with no prior hysterectomy)	-22052	Alive	TUMOR FREE	795										0	795	0	795			0	795
TCGA-BH-A203	BRCA	78	FEMALE	WHITE	Stage IIB	Infiltrating Ductal Carcinoma		1996	Post (prior bilateral ovariectomy OR >12 mo since LMP with no prior hysterectomy)	-28609	Dead	WITH TUMOR		1174									1	1174	1	1174			1	1174
TCGA-BH-A204	BRCA	80	FEMALE	WHITE	Stage IIB	Infiltrating Ductal Carcinoma		1996	Post (prior bilateral ovariectomy OR >12 mo since LMP with no prior hysterectomy)	-29529	Dead			2534									1	2534		2534			0	2534
TCGA-BH-A208	BRCA	48	FEMALE	WHITE	Stage IIB	Infiltrating Ductal Carcinoma		1995		-17715	Dead	TUMOR FREE		1759									1	1759	0	1759			0	1759
TCGA-BH-A209	BRCA	77	FEMALE	BLACK OR AFRICAN AMERICAN	Stage I	Medullary Carcinoma		1996	Post (prior bilateral ovariectomy OR >12 mo since LMP with no prior hysterectomy)	-28403	Dead	TUMOR FREE		3959									1	3959	0	3959			0	3959
TCGA-BH-A28O	BRCA	50	FEMALE	WHITE	Stage IIIC	Infiltrating Lobular Carcinoma		2010		-18501	Alive	TUMOR FREE	1120								Negative		0	1120	0	1120	0	1120	0	1120
TCGA-BH-A28Q	BRCA	46	FEMALE	WHITE	Stage IIB	Infiltrating Lobular Carcinoma		2010	Pre (<6 months since LMP AND no prior bilateral ovariectomy AND not on estrogen replacement)	-16882	Alive	TUMOR FREE	1119										0	1119	0	1119			0	1119
TCGA-BH-A2L8	BRCA	45	FEMALE	WHITE	Stage IIA	Infiltrating Lobular Carcinoma		2011	Pre (<6 months since LMP AND no prior bilateral ovariectomy AND not on estrogen replacement)	-16658	Alive	TUMOR FREE	612								Negative		0	612	0	612	0	612	0	612
TCGA-BH-A42T	BRCA	75	FEMALE	BLACK OR AFRICAN AMERICAN	Stage IIA	Infiltrating Lobular Carcinoma		2012	Post (prior bilateral ovariectomy OR >12 mo since LMP with no prior hysterectomy)	-27731	Dead	TUMOR FREE		320							Negative		1	320	0	320	0	320	0	320
TCGA-BH-A42U	BRCA	80	FEMALE	BLACK OR AFRICAN AMERICAN	Stage IIA	Infiltrating Lobular Carcinoma		2004	Post (prior bilateral ovariectomy OR >12 mo since LMP with no prior hysterectomy)	-29330	Alive	TUMOR FREE	3364								Negative		0	3364	0	3364	0	3364	0	3364
TCGA-BH-A42V	BRCA	41	FEMALE	BLACK OR AFRICAN AMERICAN	Stage IB	Infiltrating Ductal Carcinoma		2012	Pre (<6 months since LMP AND no prior bilateral ovariectomy AND not on estrogen replacement)	-15158	Alive	TUMOR FREE	635								Negative		0	635	0	635	0	635	0	635
TCGA-BH-A5IZ	BRCA	51	FEMALE	BLACK OR AFRICAN AMERICAN	Stage IIB	Infiltrating Ductal Carcinoma		2012	Post (prior bilateral ovariectomy OR >12 mo since LMP with no prior hysterectomy)	-18927	Alive	TUMOR FREE	567								Negative		0	567	0	567	0	567	0	567
TCGA-BH-A5J0	BRCA	63	FEMALE	BLACK OR AFRICAN AMERICAN	Stage IA	Infiltrating Ductal Carcinoma		2012	Post (prior bilateral ovariectomy OR >12 mo since LMP with no prior hysterectomy)	-23072	Alive	TUMOR FREE	715								Negative		0	715	0	715	0	715	0	715
TCGA-BH-A6R8	BRCA	46	FEMALE	BLACK OR AFRICAN AMERICAN	Stage IIA	Infiltrating Ductal Carcinoma		2012		-16829	Alive	TUMOR FREE	293								Negative		0	293	0	293	0	293	0	293
TCGA-BH-A6R9	BRCA	61	FEMALE	WHITE	Stage IIA	Metaplastic Carcinoma		2012	Post (prior bilateral ovariectomy OR >12 mo since LMP with no prior hysterectomy)	-22325	Alive	TUMOR FREE	160								Negative		0	160	0	160	0	160	0	160
TCGA-BH-A8FY	BRCA	87	FEMALE	WHITE	Stage IA	Infiltrating Lobular Carcinoma		2012	Post (prior bilateral ovariectomy OR >12 mo since LMP with no prior hysterectomy)	-31932	Dead	TUMOR FREE		295							Negative		1	295	0	295	0	295	0	295
TCGA-BH-A8FZ	BRCA	58	FEMALE	WHITE	Stage IA	Infiltrating Lobular Carcinoma		2012	Post (prior bilateral ovariectomy OR >12 mo since LMP with no prior hysterectomy)	-21343	Alive	TUMOR FREE	574								Negative		0	574	0	574	0	574	0	574
TCGA-BH-A8G0	BRCA	54	FEMALE	WHITE	Stage IIB	Infiltrating Lobular Carcinoma		2012	Peri (6-12 months since last menstrual period)	-19975	Alive	TUMOR FREE	662								Negative		0	662	0	662	0	662	0	662
TCGA-BH-AB28	BRCA	53	FEMALE	WHITE	Stage IIIA	Infiltrating Lobular Carcinoma		2013		-19570	Alive	TUMOR FREE	287								Negative		0	287	0	287	0	287	0	287
TCGA-C8-A12K	BRCA	80	FEMALE	ASIAN	Stage IIB	Infiltrating Ductal Carcinoma		2010	Post (prior bilateral ovariectomy OR >12 mo since LMP with no prior hysterectomy)	-29463	Alive	TUMOR FREE	0								Negative		0	0	0	0	0	0	0	0
TCGA-C8-A12L	BRCA	67	FEMALE	ASIAN	Stage IIA	Infiltrating Ductal Carcinoma		2010	Post (prior bilateral ovariectomy OR >12 mo since LMP with no prior hysterectomy)	-24710	Alive	TUMOR FREE	363								Negative		0	363	0	363	0	363	0	363
TCGA-C8-A12M	BRCA	70	FEMALE	ASIAN	Stage IIA	Infiltrating Ductal Carcinoma		2010	Post (prior bilateral ovariectomy OR >12 mo since LMP with no prior hysterectomy)	-25811	Alive	TUMOR FREE	358								Negative		0	358	0	358	0	358	0	358
TCGA-C8-A12N	BRCA	58	FEMALE	ASIAN	Stage IIA	Infiltrating Ductal Carcinoma		2010	Post (prior bilateral ovariectomy OR >12 mo since LMP with no prior hysterectomy)	-21428	Alive	TUMOR FREE	358								Negative		0	358	0	358	0	358	0	358
TCGA-C8-A12O	BRCA	50	FEMALE	ASIAN	Stage IIA	Infiltrating Ductal Carcinoma		2010	Pre (<6 months since LMP AND no prior bilateral ovariectomy AND not on estrogen replacement)	-18506	Alive	TUMOR FREE	385								Negative		0	385	0	385	0	385	0	385
TCGA-C8-A12P	BRCA	55	FEMALE	ASIAN	Stage IIB	Infiltrating Ductal Carcinoma		2010	Post (prior bilateral ovariectomy OR >12 mo since LMP with no prior hysterectomy)	-20332	Alive	TUMOR FREE	358								Negative		0	358	0	358	0	358	0	358
TCGA-C8-A12Q	BRCA	78	FEMALE	ASIAN	Stage IIIA	Infiltrating Ductal Carcinoma		2010	Post (prior bilateral ovariectomy OR >12 mo since LMP with no prior hysterectomy)	-28733	Dead	WITH TUMOR		385							Negative		1	385	1	385			1	385
TCGA-C8-A12T	BRCA	43	FEMALE	ASIAN	Stage IIA	Infiltrating Ductal Carcinoma		2010	Pre (<6 months since LMP AND no prior bilateral ovariectomy AND not on estrogen replacement)		Alive	TUMOR FREE	0								Negative		0	0	0	0	0	0	0	0
TCGA-C8-A12U	BRCA	46	FEMALE	ASIAN	Stage IIB	Infiltrating Ductal Carcinoma		2010	Pre (<6 months since LMP AND no prior bilateral ovariectomy AND not on estrogen replacement)	-17045	Alive	TUMOR FREE	385								Negative		0	385	0	385	0	385	0	385
TCGA-C8-A12V	BRCA	55	FEMALE	ASIAN	Stage IIA	Infiltrating Ductal Carcinoma		2010	Post (prior bilateral ovariectomy OR >12 mo since LMP with no prior hysterectomy)	-20346	Alive	TUMOR FREE	385										0	385	0	385			0	385
TCGA-C8-A12W	BRCA	49	FEMALE	ASIAN	Stage IIIB	Infiltrating Ductal Carcinoma		2010	Pre (<6 months since LMP AND no prior bilateral ovariectomy AND not on estrogen replacement)	-18140	Alive	TUMOR FREE	385								Negative		0	385	0	385	0	385	0	385
TCGA-C8-A12X	BRCA	62	FEMALE	ASIAN	Stage IIB	Mucinous Carcinoma		2010	Post (prior bilateral ovariectomy OR >12 mo since LMP with no prior hysterectomy)	-22889	Alive	TUMOR FREE	385								Negative		0	385	0	385	0	385	0	385
TCGA-C8-A12Y	BRCA	44	FEMALE	ASIAN	Stage IIB	Infiltrating Ductal Carcinoma		2010	Pre (<6 months since LMP AND no prior bilateral ovariectomy AND not on estrogen replacement)		Alive	TUMOR FREE	1476								Negative		0	1476	0	1476	0	1476	0	1476
TCGA-C8-A12Z	BRCA	45	FEMALE	ASIAN	Stage IIB	Infiltrating Ductal Carcinoma		2010	Peri (6-12 months since last menstrual period)	-16508	Alive	TUMOR FREE	382								Negative		0	382	0	382	0	382	0	382
TCGA-C8-A130	BRCA	52	FEMALE	ASIAN	Stage IIIA	Infiltrating Ductal Carcinoma		2010	Peri (6-12 months since last menstrual period)	-19117	Alive	TUMOR FREE	370								Negative		0	370	0	370	0	370	0	370
TCGA-C8-A131	BRCA	82	FEMALE	ASIAN	Stage IIIA	Infiltrating Ductal Carcinoma		2010	Post (prior bilateral ovariectomy OR >12 mo since LMP with no prior hysterectomy)	-29966	Alive	TUMOR FREE	411								Negative		0	411	0	411	0	411	0	411
TCGA-C8-A132	BRCA	56	FEMALE	ASIAN	Stage IIB	Infiltrating Ductal Carcinoma		2010	Post (prior bilateral ovariectomy OR >12 mo since LMP with no prior hysterectomy)	-20471	Alive	TUMOR FREE	383								Negative		0	383	0	383	0	383	0	383
TCGA-C8-A133	BRCA	65	FEMALE	WHITE	Stage IIIA	Other, specify		2010	Post (prior bilateral ovariectomy OR >12 mo since LMP with no prior hysterectomy)	-23922	Alive	TUMOR FREE	0								Negative		0	0	0	0	0	0	0	0
TCGA-C8-A134	BRCA	52	FEMALE	ASIAN	Stage IIA	Infiltrating Ductal Carcinoma		2010	Peri (6-12 months since last menstrual period)	-19010	Alive	TUMOR FREE	383								Negative		0	383	0	383	0	383	0	383
TCGA-C8-A135	BRCA	64	FEMALE	ASIAN	Stage IIB	Infiltrating Ductal Carcinoma		2010	Post (prior bilateral ovariectomy OR >12 mo since LMP with no prior hysterectomy)	-23667	Alive	TUMOR FREE	393								Negative		0	393	0	393	0	393	0	393
TCGA-C8-A137	BRCA	34	FEMALE	ASIAN	Stage IIB	Infiltrating Ductal Carcinoma		2010	Pre (<6 months since LMP AND no prior bilateral ovariectomy AND not on estrogen replacement)	-12729	Alive	WITH TUMOR	379			Locoregional Recurrence			136		Negative		0	379	0	379	1	136	1	136
TCGA-C8-A138	BRCA	54	FEMALE	ASIAN	Stage IIIA	Infiltrating Ductal Carcinoma		2010	Post (prior bilateral ovariectomy OR >12 mo since LMP with no prior hysterectomy)	-20053	Alive	TUMOR FREE	380								Negative		0	380	0	380	0	380	0	380
TCGA-C8-A1HE	BRCA	59	FEMALE	ASIAN	Stage IIA	Infiltrating Ductal Carcinoma		2010	Post (prior bilateral ovariectomy OR >12 mo since LMP with no prior hysterectomy)		Alive	TUMOR FREE	375								Negative		0	375	0	375	0	375	0	375
TCGA-C8-A1HF	BRCA	48	FEMALE	ASIAN	Stage IIA	Infiltrating Ductal Carcinoma		2010	Pre (<6 months since LMP AND no prior bilateral ovariectomy AND not on estrogen replacement)		Alive	TUMOR FREE	332								Negative		0	332	0	332	0	332	0	332
TCGA-C8-A1HG	BRCA	50	FEMALE	ASIAN	Stage IIA	Infiltrating Ductal Carcinoma		2010	Pre (<6 months since LMP AND no prior bilateral ovariectomy AND not on estrogen replacement)		Alive	TUMOR FREE	345								Negative		0	345	0	345	0	345	0	345
TCGA-C8-A1HI	BRCA	40	FEMALE	ASIAN	Stage IIIA	Infiltrating Ductal Carcinoma		2010	Pre (<6 months since LMP AND no prior bilateral ovariectomy AND not on estrogen replacement)		Alive	TUMOR FREE	343								Negative		0	343	0	343	0	343	0	343
TCGA-C8-A1HJ	BRCA	53	FEMALE	ASIAN	Stage IIA	Infiltrating Ductal Carcinoma		2010	Peri (6-12 months since last menstrual period)	-19629	Alive	TUMOR FREE	5								Negative		0	5	0	5	0	5	0	5
TCGA-C8-A1HK	BRCA	53	FEMALE	ASIAN	Stage IIB	Infiltrating Ductal Carcinoma		2010	Peri (6-12 months since last menstrual period)		Alive	TUMOR FREE	366								Negative		0	366	0	366	0	366	0	366
TCGA-C8-A1HL	BRCA	38	FEMALE	ASIAN	Stage IIIA	Other, specify		2010	Pre (<6 months since LMP AND no prior bilateral ovariectomy AND not on estrogen replacement)		Alive	TUMOR FREE	317								Negative		0	317	0	317	0	317	0	317
TCGA-C8-A1HM	BRCA	74	FEMALE	ASIAN	Stage IIA	Infiltrating Ductal Carcinoma		2010	Post (prior bilateral ovariectomy OR >12 mo since LMP with no prior hysterectomy)	-27063	Alive	TUMOR FREE	375								Negative		0	375	0	375	0	375	0	375
TCGA-C8-A1HN	BRCA	56	FEMALE	ASIAN	Stage IIA	Infiltrating Ductal Carcinoma		2010	Post (prior bilateral ovariectomy OR >12 mo since LMP with no prior hysterectomy)	-20712	Alive	TUMOR FREE	394								Negative		0	394	0	394	0	394	0	394
TCGA-C8-A1HO	BRCA	34	FEMALE	ASIAN	Stage IIIC	Infiltrating Ductal Carcinoma		2010	Pre (<6 months since LMP AND no prior bilateral ovariectomy AND not on estrogen replacement)	-12715	Alive	TUMOR FREE	375								Negative		0	375	0	375	0	375	0	375
TCGA-C8-A26V	BRCA	47	FEMALE	ASIAN	Stage IIIA	Infiltrating Ductal Carcinoma		2010	Peri (6-12 months since last menstrual period)	-17468	Alive	TUMOR FREE	616								Negative		0	616	0	616	0	616	0	616
TCGA-C8-A26W	BRCA	58	FEMALE	ASIAN	Stage IIB	Infiltrating Ductal Carcinoma		2010	Post (prior bilateral ovariectomy OR >12 mo since LMP with no prior hysterectomy)	-21391	Alive	TUMOR FREE	381								Negative		0	381	0	381	0	381	0	381
TCGA-C8-A26X	BRCA	58	FEMALE	ASIAN	Stage IIA	Infiltrating Ductal Carcinoma		2010	Post (prior bilateral ovariectomy OR >12 mo since LMP with no prior hysterectomy)	-21463	Alive	TUMOR FREE	376								Negative		0	376	0	376	0	376	0	376
TCGA-C8-A26Y	BRCA	90	FEMALE	ASIAN	Stage IIA	Infiltrating Ductal Carcinoma		2010	Post (prior bilateral ovariectomy OR >12 mo since LMP with no prior hysterectomy)	-32872	Alive	TUMOR FREE	394								Negative		0	394	0	394	0	394	0	394
TCGA-C8-A26Z	BRCA	59	FEMALE	ASIAN	Stage IIA	Infiltrating Ductal Carcinoma		2010	Post (prior bilateral ovariectomy OR >12 mo since LMP with no prior hysterectomy)		Alive	TUMOR FREE	470								Negative		0	470	0	470	0	470	0	470
TCGA-C8-A273	BRCA	29	FEMALE	ASIAN	Stage IIB	Infiltrating Ductal Carcinoma		2010	Pre (<6 months since LMP AND no prior bilateral ovariectomy AND not on estrogen replacement)		Alive	TUMOR FREE	513								Negative		0	513	0	513	0	513	0	513
TCGA-C8-A274	BRCA	63	FEMALE	ASIAN	Stage IIA	Infiltrating Ductal Carcinoma		2010	Post (prior bilateral ovariectomy OR >12 mo since LMP with no prior hysterectomy)	-23337	Alive	TUMOR FREE	508								Negative		0	508	0	508	0	508	0	508
TCGA-C8-A275	BRCA	56	FEMALE	ASIAN	Stage IIA	Infiltrating Ductal Carcinoma		2010	Post (prior bilateral ovariectomy OR >12 mo since LMP with no prior hysterectomy)	-20774	Alive	TUMOR FREE	1								Negative		0	1	0	1	0	1	0	1
TCGA-C8-A278	BRCA	61	FEMALE	ASIAN	Stage IIIA	Infiltrating Ductal Carcinoma		2010	Post (prior bilateral ovariectomy OR >12 mo since LMP with no prior hysterectomy)	-22598	Alive	TUMOR FREE	297								Negative		0	297	0	297	0	297	0	297
TCGA-C8-A27A	BRCA	48	FEMALE	ASIAN	Stage IIB	Infiltrating Ductal Carcinoma		2010	Peri (6-12 months since last menstrual period)	-17779	Alive	TUMOR FREE	747								Negative		0	747	0	747	0	747	0	747
TCGA-C8-A27B	BRCA	48	FEMALE	ASIAN	Stage IIB	Infiltrating Ductal Carcinoma		2011	Peri (6-12 months since last menstrual period)	-17763	Alive	TUMOR FREE	439								Negative		0	439	0	439	0	439	0	439
TCGA-C8-A3M7	BRCA	60	FEMALE	ASIAN	Stage IIIB	Infiltrating Lobular Carcinoma		2010	Post (prior bilateral ovariectomy OR >12 mo since LMP with no prior hysterectomy)	-22096	Dead	WITH TUMOR		1034		Locoregional Recurrence			1034		Negative		1	1034	1	1034	1	1034	1	1034
TCGA-C8-A3M8	BRCA	68	FEMALE	ASIAN	Stage IA	Infiltrating Lobular Carcinoma		2011	Post (prior bilateral ovariectomy OR >12 mo since LMP with no prior hysterectomy)	-24877	Alive	TUMOR FREE	394								Negative		0	394	0	394	0	394	0	394
TCGA-C8-A8HP	BRCA	59	FEMALE	ASIAN	Stage IIIA	Metaplastic Carcinoma		2013	Post (prior bilateral ovariectomy OR >12 mo since LMP with no prior hysterectomy)	-21613	Alive	TUMOR FREE	396								Negative		0	396	0	396	0	396	0	396
TCGA-C8-A8HQ	BRCA	53	FEMALE	ASIAN	Stage IIB	Mucinous Carcinoma		2013	Post (prior bilateral ovariectomy OR >12 mo since LMP with no prior hysterectomy)	-19432	Alive	TUMOR FREE	380								Negative		0	380	0	380	0	380	0	380
TCGA-C8-A8HR	BRCA	49	FEMALE	ASIAN	Stage IIIA	Infiltrating Lobular Carcinoma		2013	Peri (6-12 months since last menstrual period)	-17921	Alive	TUMOR FREE	408								Negative		0	408	0	408	0	408	0	408
TCGA-C8-A9FZ	BRCA	49	FEMALE	WHITE	Stage IIB	Mixed Histology (please specify)		2013	Pre (<6 months since LMP AND no prior bilateral ovariectomy AND not on estrogen replacement)	-18038	Alive	TUMOR FREE	592								Negative		0	592	0	592	0	592	0	592
TCGA-D8-A13Y	BRCA	52	FEMALE	WHITE	Stage IA	Infiltrating Ductal Carcinoma		2010	Post (prior bilateral ovariectomy OR >12 mo since LMP with no prior hysterectomy)	-19028	Alive	TUMOR FREE	1728								Negative		0	1728	0	1728	0	1728	0	1728
TCGA-D8-A13Z	BRCA	51	FEMALE	WHITE		Infiltrating Ductal Carcinoma		2010	Post (prior bilateral ovariectomy OR >12 mo since LMP with no prior hysterectomy)	-18942	Alive	TUMOR FREE	635								Negative		0	635	0	635	0	635	0	635
TCGA-D8-A140	BRCA	62	FEMALE	WHITE	Stage IIB	Infiltrating Ductal Carcinoma		2010	Post (prior bilateral ovariectomy OR >12 mo since LMP with no prior hysterectomy)	-22900	Alive	TUMOR FREE	403								Negative		0	403	0	403	0	403	0	403
TCGA-D8-A141	BRCA	40	FEMALE	WHITE		Infiltrating Ductal Carcinoma		2010	Indeterminate (neither Pre or Postmenopausal)	-14626	Alive	TUMOR FREE	626								Negative		0	626	0	626	0	626	0	626
TCGA-D8-A142	BRCA	74	FEMALE	WHITE	Stage IIB	Infiltrating Ductal Carcinoma		2010	Post (prior bilateral ovariectomy OR >12 mo since LMP with no prior hysterectomy)	-27313	Alive	TUMOR FREE	425								Negative		0	425	0	425	0	425	0	425
TCGA-D8-A143	BRCA	51	FEMALE	WHITE	Stage IIA	Infiltrating Ductal Carcinoma		2010	Post (prior bilateral ovariectomy OR >12 mo since LMP with no prior hysterectomy)	-18984	Alive	TUMOR FREE	431								Negative		0	431	0	431	0	431	0	431
TCGA-D8-A145	BRCA	80	FEMALE	WHITE	Stage IIA	Infiltrating Ductal Carcinoma		2010	Post (prior bilateral ovariectomy OR >12 mo since LMP with no prior hysterectomy)	-29280	Alive	TUMOR FREE	410								Negative		0	410	0	410	0	410	0	410
TCGA-D8-A146	BRCA	57	FEMALE	WHITE	Stage IIA	Infiltrating Ductal Carcinoma		2010	Post (prior bilateral ovariectomy OR >12 mo since LMP with no prior hysterectomy)	-20861	Alive	TUMOR FREE	643								Negative		0	643	0	643	0	643	0	643
TCGA-D8-A147	BRCA	45	FEMALE	WHITE		Infiltrating Ductal Carcinoma		2010	Indeterminate (neither Pre or Postmenopausal)	-16736	Alive	TUMOR FREE	584								Negative		0	584	0	584	0	584	0	584
TCGA-D8-A1J8	BRCA	77	FEMALE	WHITE	Stage IIB	Infiltrating Ductal Carcinoma		2010	Post (prior bilateral ovariectomy OR >12 mo since LMP with no prior hysterectomy)	-28444	Alive	TUMOR FREE	431								Negative		0	431	0	431	0	431	0	431
TCGA-D8-A1J9	BRCA	48	FEMALE	WHITE	Stage IA	Infiltrating Ductal Carcinoma		2010	Post (prior bilateral ovariectomy OR >12 mo since LMP with no prior hysterectomy)	-17879	Alive	TUMOR FREE	532								Negative		0	532	0	532	0	532	0	532
TCGA-D8-A1JA	BRCA	60	FEMALE	WHITE		Infiltrating Ductal Carcinoma		2010	Post (prior bilateral ovariectomy OR >12 mo since LMP with no prior hysterectomy)	-21918	Alive	WITH TUMOR	502			Locoregional Disease			431		Negative		0	502	0	502	1	431	1	431
TCGA-D8-A1JB	BRCA	54	FEMALE	WHITE	Stage IIB	Infiltrating Ductal Carcinoma		2010	Post (prior bilateral ovariectomy OR >12 mo since LMP with no prior hysterectomy)	-19822	Alive	TUMOR FREE	1688								Negative		0	1688	0	1688	0	1688	0	1688
TCGA-D8-A1JC	BRCA	59	FEMALE	WHITE	Stage IIIA	Infiltrating Ductal Carcinoma		2010	Post (prior bilateral ovariectomy OR >12 mo since LMP with no prior hysterectomy)	-21898	Alive	TUMOR FREE	480								Negative		0	480	0	480	0	480	0	480
TCGA-D8-A1JD	BRCA	41	FEMALE	WHITE	Stage IIB	Infiltrating Ductal Carcinoma		2010	Pre (<6 months since LMP AND no prior bilateral ovariectomy AND not on estrogen replacement)	-15166	Alive	TUMOR FREE	552								Negative		0	552	0	552	0	552	0	552
TCGA-D8-A1JE	BRCA	62	FEMALE	WHITE	Stage IIA	Infiltrating Ductal Carcinoma		2010	Post (prior bilateral ovariectomy OR >12 mo since LMP with no prior hysterectomy)	-22683	Alive	TUMOR FREE	575								Negative		0	575	0	575	0	575	0	575
TCGA-D8-A1JF	BRCA	79	FEMALE	WHITE	Stage IIIA	Infiltrating Ductal Carcinoma		2010	Post (prior bilateral ovariectomy OR >12 mo since LMP with no prior hysterectomy)	-29199	Alive	TUMOR FREE	366								Negative		0	366	0	366	0	366	0	366
TCGA-D8-A1JG	BRCA	62	FEMALE	WHITE	Stage IIA	Infiltrating Ductal Carcinoma		2010	Post (prior bilateral ovariectomy OR >12 mo since LMP with no prior hysterectomy)	-22878	Alive	TUMOR FREE	1612								Negative		0	1612	0	1612	0	1612	0	1612
TCGA-D8-A1JH	BRCA	56	FEMALE	WHITE	Stage IA	Infiltrating Ductal Carcinoma		2010	Post (prior bilateral ovariectomy OR >12 mo since LMP with no prior hysterectomy)	-20497	Alive	TUMOR FREE	426								Negative		0	426	0	426	0	426	0	426
TCGA-D8-A1JI	BRCA	54	FEMALE	WHITE	Stage IIA	Infiltrating Ductal Carcinoma		2010	Post (prior bilateral ovariectomy OR >12 mo since LMP with no prior hysterectomy)	-20072	Alive	TUMOR FREE	577								Negative		0	577	0	577	0	577	0	577
TCGA-D8-A1JJ	BRCA	54	FEMALE	WHITE	Stage IIA	Infiltrating Ductal Carcinoma		2010	Post (prior bilateral ovariectomy OR >12 mo since LMP with no prior hysterectomy)	-19966	Alive	TUMOR FREE	611								Negative		0	611	0	611	0	611	0	611
TCGA-D8-A1JK	BRCA	90	FEMALE	WHITE	Stage IIA	Infiltrating Ductal Carcinoma		2010	Post (prior bilateral ovariectomy OR >12 mo since LMP with no prior hysterectomy)	-32872	Alive	TUMOR FREE	612								Negative		0	612	0	612	0	612	0	612
TCGA-D8-A1JL	BRCA	72	FEMALE	WHITE	Stage IIA	Infiltrating Ductal Carcinoma		2010	Post (prior bilateral ovariectomy OR >12 mo since LMP with no prior hysterectomy)	-26484	Alive	TUMOR FREE	611								Negative		0	611	0	611	0	611	0	611
TCGA-D8-A1JM	BRCA	59	FEMALE	WHITE	Stage IIB	Infiltrating Ductal Carcinoma		2010	Post (prior bilateral ovariectomy OR >12 mo since LMP with no prior hysterectomy)	-21602	Alive	TUMOR FREE	590								Negative		0	590	0	590	0	590	0	590
TCGA-D8-A1JN	BRCA	80	FEMALE	WHITE	Stage IIIC	Infiltrating Lobular Carcinoma		2010	Post (prior bilateral ovariectomy OR >12 mo since LMP with no prior hysterectomy)	-29331	Alive	TUMOR FREE	620								Negative		0	620	0	620	0	620	0	620
TCGA-D8-A1JP	BRCA	73	FEMALE	WHITE	Stage IA	Infiltrating Ductal Carcinoma		2010	Post (prior bilateral ovariectomy OR >12 mo since LMP with no prior hysterectomy)	-26862	Alive	TUMOR FREE	639								Negative		0	639	0	639	0	639	0	639
TCGA-D8-A1JS	BRCA	77	FEMALE	WHITE	Stage IA	Other, specify		2010	Post (prior bilateral ovariectomy OR >12 mo since LMP with no prior hysterectomy)	-28178	Alive	TUMOR FREE	371								Negative		0	371	0	371	0	371	0	371
TCGA-D8-A1JT	BRCA	70	FEMALE	WHITE	Stage IIA	Other, specify		2010	Post (prior bilateral ovariectomy OR >12 mo since LMP with no prior hysterectomy)	-25677	Alive	TUMOR FREE	405								Negative		0	405	0	405	0	405	0	405
TCGA-D8-A1JU	BRCA	51	FEMALE	WHITE	Stage IA	Infiltrating Ductal Carcinoma		2010	Post (prior bilateral ovariectomy OR >12 mo since LMP with no prior hysterectomy)	-18733	Alive	TUMOR FREE	447								Negative		0	447	0	447	0	447	0	447
TCGA-D8-A1X5	BRCA	81	FEMALE	WHITE	Stage IIIC	Infiltrating Ductal Carcinoma		2010	Post (prior bilateral ovariectomy OR >12 mo since LMP with no prior hysterectomy)	-29734	Alive	TUMOR FREE	565								Negative		0	565	0	565	0	565	0	565
TCGA-D8-A1X6	BRCA	80	FEMALE	WHITE	Stage IIIA	Infiltrating Ductal Carcinoma		2010	Post (prior bilateral ovariectomy OR >12 mo since LMP with no prior hysterectomy)	-29256	Alive	TUMOR FREE	541								Negative		0	541	0	541	0	541	0	541
TCGA-D8-A1X7	BRCA	40	FEMALE	WHITE	Stage IIA	Other, specify		2010	Pre (<6 months since LMP AND no prior bilateral ovariectomy AND not on estrogen replacement)	-14858	Alive	TUMOR FREE	509								Negative		0	509	0	509	0	509	0	509
TCGA-D8-A1X8	BRCA	62	FEMALE	WHITE	Stage IIIA	Infiltrating Lobular Carcinoma		2010	Post (prior bilateral ovariectomy OR >12 mo since LMP with no prior hysterectomy)	-22995	Alive	TUMOR FREE	783								Negative		0	783	0	783	0	783	0	783
TCGA-D8-A1X9	BRCA	66	FEMALE	WHITE	Stage IIB	Infiltrating Ductal Carcinoma		2010	Post (prior bilateral ovariectomy OR >12 mo since LMP with no prior hysterectomy)	-24417	Alive	TUMOR FREE	727										0	727	0	727			0	727
TCGA-D8-A1XA	BRCA	64	FEMALE	WHITE	Stage IA	Infiltrating Ductal Carcinoma		2010	Post (prior bilateral ovariectomy OR >12 mo since LMP with no prior hysterectomy)	-23387	Alive	TUMOR FREE	839								Negative		0	839	0	839	0	839	0	839
TCGA-D8-A1XB	BRCA	62	FEMALE	WHITE	Stage IIB	Infiltrating Ductal Carcinoma		2010	Post (prior bilateral ovariectomy OR >12 mo since LMP with no prior hysterectomy)	-22976	Alive	TUMOR FREE	552								Negative		0	552	0	552	0	552	0	552
TCGA-D8-A1XC	BRCA	85	FEMALE	WHITE	Stage IIIB	Mucinous Carcinoma		2010	Post (prior bilateral ovariectomy OR >12 mo since LMP with no prior hysterectomy)	-31220	Dead	WITH TUMOR		377							Negative		1	377	1	377			1	377
TCGA-D8-A1XD	BRCA	36	FEMALE	WHITE	Stage IIIA	Infiltrating Ductal Carcinoma		2010	Pre (<6 months since LMP AND no prior bilateral ovariectomy AND not on estrogen replacement)	-13510	Alive	TUMOR FREE	522								Negative		0	522	0	522	0	522	0	522
TCGA-D8-A1XF	BRCA	45	FEMALE	WHITE	Stage IIA	Infiltrating Ductal Carcinoma		2010	Pre (<6 months since LMP AND no prior bilateral ovariectomy AND not on estrogen replacement)	-16787	Alive	TUMOR FREE	463										0	463	0	463			0	463
TCGA-D8-A1XG	BRCA	86	FEMALE	WHITE	Stage IIIB	Infiltrating Ductal Carcinoma		2010	Post (prior bilateral ovariectomy OR >12 mo since LMP with no prior hysterectomy)	-31748	Alive	TUMOR FREE	448								Negative		0	448	0	448	0	448	0	448
TCGA-D8-A1XJ	BRCA	76	FEMALE	WHITE	Stage IIIA	Other, specify		2010	Post (prior bilateral ovariectomy OR >12 mo since LMP with no prior hysterectomy)	-27967	Alive	TUMOR FREE	664								Negative		0	664	0	664	0	664	0	664
TCGA-D8-A1XK	BRCA	55	FEMALE	WHITE	Stage IIB	Infiltrating Ductal Carcinoma		2010	Post (prior bilateral ovariectomy OR >12 mo since LMP with no prior hysterectomy)	-20092	Alive	TUMOR FREE	441								Negative		0	441	0	441	0	441	0	441
TCGA-D8-A1XL	BRCA	34	FEMALE	WHITE	Stage IIB	Infiltrating Ductal Carcinoma		2010	Pre (<6 months since LMP AND no prior bilateral ovariectomy AND not on estrogen replacement)	-12668	Alive	TUMOR FREE	606								Negative		0	606	0	606	0	606	0	606
TCGA-D8-A1XM	BRCA	57	FEMALE	WHITE	Stage IA	Infiltrating Ductal Carcinoma		2010	Post (prior bilateral ovariectomy OR >12 mo since LMP with no prior hysterectomy)	-21056	Alive	TUMOR FREE	538								Negative		0	538	0	538	0	538	0	538
TCGA-D8-A1XO	BRCA	56	FEMALE	WHITE	Stage IIB	Infiltrating Lobular Carcinoma		2010	Post (prior bilateral ovariectomy OR >12 mo since LMP with no prior hysterectomy)	-20606	Alive	TUMOR FREE	1682								Negative		0	1682	0	1682	0	1682	0	1682
TCGA-D8-A1XQ	BRCA	69	FEMALE	WHITE	Stage IIA	Infiltrating Ductal Carcinoma		2010	Post (prior bilateral ovariectomy OR >12 mo since LMP with no prior hysterectomy)	-25345	Alive	TUMOR FREE	499								Negative		0	499	0	499	0	499	0	499
TCGA-D8-A1XR	BRCA	56	FEMALE	WHITE	Stage IIB	Infiltrating Ductal Carcinoma		2010	Post (prior bilateral ovariectomy OR >12 mo since LMP with no prior hysterectomy)	-20488	Alive	TUMOR FREE	482								Negative		0	482	0	482	0	482	0	482
TCGA-D8-A1XS	BRCA	48	MALE	WHITE	Stage IIIC	Other, specify		2010		-17708	Alive	TUMOR FREE	496								Negative		0	496	0	496	0	496	0	496
TCGA-D8-A1XT	BRCA	61	FEMALE	WHITE	Stage IIA	Infiltrating Ductal Carcinoma		2010	Post (prior bilateral ovariectomy OR >12 mo since LMP with no prior hysterectomy)	-22448	Alive	TUMOR FREE	506								Negative		0	506	0	506	0	506	0	506
TCGA-D8-A1XU	BRCA	56	FEMALE	WHITE	Stage IA	Infiltrating Ductal Carcinoma		2010	Post (prior bilateral ovariectomy OR >12 mo since LMP with no prior hysterectomy)	-20715	Alive	TUMOR FREE	395								Negative		0	395	0	395	0	395	0	395
TCGA-D8-A1XV	BRCA	84	FEMALE	WHITE	Stage IIA	Mucinous Carcinoma		2010	Post (prior bilateral ovariectomy OR >12 mo since LMP with no prior hysterectomy)	-30830	Alive	TUMOR FREE	461								Negative		0	461	0	461	0	461	0	461
TCGA-D8-A1XW	BRCA	53	FEMALE	WHITE	Stage IIA	Infiltrating Ductal Carcinoma		2011	Post (prior bilateral ovariectomy OR >12 mo since LMP with no prior hysterectomy)	-19478	Alive	TUMOR FREE	1309								Negative		0	1309	0	1309	0	1309	0	1309
TCGA-D8-A1XY	BRCA	74	FEMALE	WHITE	Stage IIA	Infiltrating Ductal Carcinoma		2010	Post (prior bilateral ovariectomy OR >12 mo since LMP with no prior hysterectomy)	-27106	Alive	TUMOR FREE	503										0	503	0	503			0	503
TCGA-D8-A1XZ	BRCA	81	FEMALE	WHITE	Stage IIIA	Infiltrating Ductal Carcinoma		2010	Post (prior bilateral ovariectomy OR >12 mo since LMP with no prior hysterectomy)	-29916	Alive	TUMOR FREE	466								Negative		0	466	0	466	0	466	0	466
TCGA-D8-A1Y0	BRCA	65	FEMALE	WHITE	Stage IIIA	Infiltrating Ductal Carcinoma		2010	Post (prior bilateral ovariectomy OR >12 mo since LMP with no prior hysterectomy)	-24083	Alive	TUMOR FREE	472										0	472	0	472			0	472
TCGA-D8-A1Y1	BRCA	80	FEMALE	WHITE	Stage IIIA	Infiltrating Ductal Carcinoma		2010	Post (prior bilateral ovariectomy OR >12 mo since LMP with no prior hysterectomy)	-29474	Dead	WITH TUMOR		302									1	302	1	302			1	302
TCGA-D8-A1Y2	BRCA	71	FEMALE	WHITE	Stage IIA	Infiltrating Ductal Carcinoma		2011	Post (prior bilateral ovariectomy OR >12 mo since LMP with no prior hysterectomy)	-26021	Alive	TUMOR FREE	433								Negative		0	433	0	433	0	433	0	433
TCGA-D8-A1Y3	BRCA	61	FEMALE	WHITE	Stage IIIA	Infiltrating Ductal Carcinoma		2011	Post (prior bilateral ovariectomy OR >12 mo since LMP with no prior hysterectomy)	-22317	Alive	TUMOR FREE	430								Negative		0	430	0	430	0	430	0	430
TCGA-D8-A27E	BRCA	66	FEMALE	WHITE	Stage IA	Other, specify		2010	Post (prior bilateral ovariectomy OR >12 mo since LMP with no prior hysterectomy)	-24315	Alive	TUMOR FREE	530								Negative		0	530	0	530	0	530	0	530
TCGA-D8-A27F	BRCA	40	FEMALE	WHITE	Stage IIA	Infiltrating Ductal Carcinoma		2010	Pre (<6 months since LMP AND no prior bilateral ovariectomy AND not on estrogen replacement)	-14731	Alive	TUMOR FREE	488								Negative		0	488	0	488	0	488	0	488
TCGA-D8-A27G	BRCA	75	FEMALE	WHITE	Stage IIA	Infiltrating Lobular Carcinoma		2010	Post (prior bilateral ovariectomy OR >12 mo since LMP with no prior hysterectomy)	-27521	Alive	TUMOR FREE	409								Negative		0	409	0	409	0	409	0	409
TCGA-D8-A27H	BRCA	72	FEMALE	WHITE	Stage IIA	Infiltrating Ductal Carcinoma		2011	Post (prior bilateral ovariectomy OR >12 mo since LMP with no prior hysterectomy)	-26588	Alive	TUMOR FREE	397								Negative		0	397	0	397	0	397	0	397
TCGA-D8-A27I	BRCA	58	FEMALE	WHITE	Stage IIIA	Infiltrating Lobular Carcinoma		2010	Post (prior bilateral ovariectomy OR >12 mo since LMP with no prior hysterectomy)	-21327	Alive	TUMOR FREE	439								Negative		0	439	0	439	0	439	0	439
TCGA-D8-A27K	BRCA	47	FEMALE	WHITE	Stage IIB	Infiltrating Ductal Carcinoma		2011	Post (prior bilateral ovariectomy OR >12 mo since LMP with no prior hysterectomy)	-17426	Alive	TUMOR FREE	1461								Negative		0	1461	0	1461	0	1461	0	1461
TCGA-D8-A27L	BRCA	49	FEMALE	WHITE	Stage IIIA	Infiltrating Ductal Carcinoma		2011	Post (prior bilateral ovariectomy OR >12 mo since LMP with no prior hysterectomy)	-18025	Alive	TUMOR FREE	499								Negative		0	499	0	499	0	499	0	499
TCGA-D8-A27M	BRCA	59	FEMALE	WHITE	Stage IA	Infiltrating Ductal Carcinoma		2011	Post (prior bilateral ovariectomy OR >12 mo since LMP with no prior hysterectomy)	-21910	Alive	TUMOR FREE	410								Negative		0	410	0	410	0	410	0	410
TCGA-D8-A27N	BRCA	36	FEMALE	WHITE	Stage IIIA	Infiltrating Ductal Carcinoma		2011	Pre (<6 months since LMP AND no prior bilateral ovariectomy AND not on estrogen replacement)	-13243	Alive	TUMOR FREE	519								Negative		0	519	0	519	0	519	0	519
TCGA-D8-A27P	BRCA	64	FEMALE	WHITE	Stage IA	Infiltrating Ductal Carcinoma		2011	Post (prior bilateral ovariectomy OR >12 mo since LMP with no prior hysterectomy)	-23576	Alive	TUMOR FREE	49								Negative		0	49	0	49	0	49	0	49
TCGA-D8-A27R	BRCA	41	FEMALE	WHITE	Stage IIIC	Infiltrating Ductal Carcinoma		2011	Post (prior bilateral ovariectomy OR >12 mo since LMP with no prior hysterectomy)	-15122	Alive	TUMOR FREE	307								Negative		0	307	0	307	0	307	0	307
TCGA-D8-A27T	BRCA	53	FEMALE	WHITE	Stage IIIC	Infiltrating Lobular Carcinoma		2011	Post (prior bilateral ovariectomy OR >12 mo since LMP with no prior hysterectomy)	-19591	Alive	TUMOR FREE	398								Negative		0	398	0	398	0	398	0	398
TCGA-D8-A27V	BRCA	62	FEMALE	WHITE	Stage IIA	Infiltrating Lobular Carcinoma		2011	Post (prior bilateral ovariectomy OR >12 mo since LMP with no prior hysterectomy)	-22958	Alive	TUMOR FREE	381								Negative		0	381	0	381	0	381	0	381
TCGA-D8-A27W	BRCA	55	FEMALE	WHITE	Stage IIIB	Mucinous Carcinoma		2011	Post (prior bilateral ovariectomy OR >12 mo since LMP with no prior hysterectomy)	-20173	Alive	TUMOR FREE	373								Negative		0	373	0	373	0	373	0	373
TCGA-D8-A3Z5	BRCA	54	FEMALE	WHITE	Stage IIIC	Infiltrating Lobular Carcinoma		2011	Post (prior bilateral ovariectomy OR >12 mo since LMP with no prior hysterectomy)	-19846	Alive	TUMOR FREE	1015								Negative		0	1015	0	1015	0	1015	0	1015
TCGA-D8-A3Z6	BRCA	56	FEMALE	WHITE	Stage IIIC	Infiltrating Lobular Carcinoma		2011	Post (prior bilateral ovariectomy OR >12 mo since LMP with no prior hysterectomy)	-20629	Alive	TUMOR FREE	563								Negative		0	563	0	563	0	563	0	563
TCGA-D8-A4Z1	BRCA	68	FEMALE	WHITE	Stage IA	Infiltrating Lobular Carcinoma		2012	Post (prior bilateral ovariectomy OR >12 mo since LMP with no prior hysterectomy)	-25097	Alive	TUMOR FREE	659								Negative		0	659	0	659	0	659	0	659
TCGA-D8-A73U	BRCA	88	FEMALE	WHITE	Stage IIA	Infiltrating Lobular Carcinoma		2012	Post (prior bilateral ovariectomy OR >12 mo since LMP with no prior hysterectomy)	-32208	Alive	WITH TUMOR	492								Negative		0	492	0	492	0	492	0	492
TCGA-D8-A73W	BRCA	79	FEMALE	WHITE	Stage IIIA	Mucinous Carcinoma		2013	Post (prior bilateral ovariectomy OR >12 mo since LMP with no prior hysterectomy)	-29125	Dead	WITH TUMOR		385		Distant Metastasis	Lung		21		Negative		1	385	1	385	1	21	1	21
TCGA-D8-A73X	BRCA	53	FEMALE	WHITE	Stage IIA	Other, specify		2013	Post (prior bilateral ovariectomy OR >12 mo since LMP with no prior hysterectomy)	-19607	Alive	TUMOR FREE	767								Negative		0	767	0	767	0	767	0	767
TCGA-E2-A105	BRCA	79	FEMALE	WHITE	Stage IIA	Infiltrating Ductal Carcinoma		2007	Post (prior bilateral ovariectomy OR >12 mo since LMP with no prior hysterectomy)	-28855	Alive	TUMOR FREE	1308								Negative		0	1308	0	1308	0	1308	0	1308
TCGA-E2-A106	BRCA	34	FEMALE	ASIAN	Stage IB	Infiltrating Ductal Carcinoma		2006	Pre (<6 months since LMP AND no prior bilateral ovariectomy AND not on estrogen replacement)	-12528	Alive	TUMOR FREE	2541								Negative		0	2541	0	2541	0	2541	0	2541
TCGA-E2-A107	BRCA	54	FEMALE	WHITE	Stage IIIA	Infiltrating Lobular Carcinoma		2008	Post (prior bilateral ovariectomy OR >12 mo since LMP with no prior hysterectomy)	-20065	Alive	TUMOR FREE	1047								Negative		0	1047	0	1047	0	1047	0	1047
TCGA-E2-A108	BRCA	64	FEMALE	WHITE	Stage IIIA	Infiltrating Ductal Carcinoma		2009	Post (prior bilateral ovariectomy OR >12 mo since LMP with no prior hysterectomy)	-23530	Alive	WITH TUMOR	837								Negative		0	837	0	837	0	837	0	837
TCGA-E2-A109	BRCA	64	FEMALE	WHITE	Stage IIA	Infiltrating Ductal Carcinoma		2007	Post (prior bilateral ovariectomy OR >12 mo since LMP with no prior hysterectomy)	-23521	Alive	TUMOR FREE	1417								Negative		0	1417	0	1417	0	1417	0	1417
TCGA-E2-A10A	BRCA	41	FEMALE	WHITE	Stage IIB	Infiltrating Ductal Carcinoma		2007	Pre (<6 months since LMP AND no prior bilateral ovariectomy AND not on estrogen replacement)	-15085	Alive	WITH TUMOR	1229			Distant Metastasis	Bone		75		Negative		0	1229	0	1229	1	75	1	75
TCGA-E2-A10B	BRCA	67	FEMALE	WHITE	Stage IIB	Infiltrating Ductal Carcinoma		2007	Post (prior bilateral ovariectomy OR >12 mo since LMP with no prior hysterectomy)	-24577	Alive	TUMOR FREE	1141			New Primary Tumor	Lung		195		Close		0	1141	0	1141			1	195
TCGA-E2-A10C	BRCA	54	FEMALE	WHITE	Stage IIB	Infiltrating Ductal Carcinoma		2008	Post (prior bilateral ovariectomy OR >12 mo since LMP with no prior hysterectomy)	-19849	Alive	TUMOR FREE	1220								Negative		0	1220	0	1220	0	1220	0	1220
TCGA-E2-A10E	BRCA	64	FEMALE	WHITE	Stage IIA	Infiltrating Ductal Carcinoma		2008	Post (prior bilateral ovariectomy OR >12 mo since LMP with no prior hysterectomy)	-23684	Alive	TUMOR FREE	865								Negative		0	865	0	865	0	865	0	865
TCGA-E2-A10F	BRCA	47	FEMALE	WHITE	Stage IIA	Infiltrating Lobular Carcinoma		2008	Pre (<6 months since LMP AND no prior bilateral ovariectomy AND not on estrogen replacement)	-17257	Alive	TUMOR FREE	878								Negative		0	878	0	878	0	878	0	878
TCGA-E2-A14N	BRCA	37	FEMALE	WHITE	Stage IIB	Infiltrating Ductal Carcinoma		2007	Pre (<6 months since LMP AND no prior bilateral ovariectomy AND not on estrogen replacement)	-13743	Alive	TUMOR FREE	1434								Negative		0	1434	0	1434	0	1434	0	1434
TCGA-E2-A14O	BRCA	76	FEMALE	WHITE	Stage IIIA	Infiltrating Ductal Carcinoma		2008	Post (prior bilateral ovariectomy OR >12 mo since LMP with no prior hysterectomy)	-27837	Alive	TUMOR FREE	1359								Negative		0	1359	0	1359	0	1359	0	1359
TCGA-E2-A14P	BRCA	79	FEMALE	WHITE	Stage IIIC	Infiltrating Ductal Carcinoma		2008	Post (prior bilateral ovariectomy OR >12 mo since LMP with no prior hysterectomy)	-28923	Alive	TUMOR FREE	1246								Negative		0	1246	0	1246	0	1246	0	1246
TCGA-E2-A14Q	BRCA	50	FEMALE	WHITE	Stage IIB	Infiltrating Ductal Carcinoma		2008	Pre (<6 months since LMP AND no prior bilateral ovariectomy AND not on estrogen replacement)	-18507	Alive	TUMOR FREE	1163								Negative		0	1163	0	1163	0	1163	0	1163
TCGA-E2-A14R	BRCA	62	FEMALE	WHITE	Stage IIA	Infiltrating Ductal Carcinoma		2008	Post (prior bilateral ovariectomy OR >12 mo since LMP with no prior hysterectomy)	-22686	Alive	TUMOR FREE	1174			New Primary Tumor	Other, specify	Endometrial	971		Negative		0	1174	0	1174	0	1174	1	971
TCGA-E2-A14S	BRCA	65	FEMALE	WHITE	Stage I	Infiltrating Ductal Carcinoma		2008	Post (prior bilateral ovariectomy OR >12 mo since LMP with no prior hysterectomy)	-23878	Alive	TUMOR FREE	1009								Negative		0	1009	0	1009	0	1009	0	1009
TCGA-E2-A14T	BRCA	52	FEMALE	WHITE	Stage IIA	Infiltrating Ductal Carcinoma		2008	Post (prior bilateral ovariectomy OR >12 mo since LMP with no prior hysterectomy)	-19237	Alive	TUMOR FREE	2311								Negative		0	2311	0	2311	0	2311	0	2311
TCGA-E2-A14U	BRCA	74	FEMALE	WHITE	Stage I	Infiltrating Lobular Carcinoma		2008	Post (prior bilateral ovariectomy OR >12 mo since LMP with no prior hysterectomy)	-27389	Alive	TUMOR FREE	1318								Negative		0	1318	0	1318	0	1318	0	1318
TCGA-E2-A14V	BRCA	53	FEMALE	WHITE	Stage IIB	Infiltrating Ductal Carcinoma		2008	Post (prior bilateral ovariectomy OR >12 mo since LMP with no prior hysterectomy)	-19643	Alive	TUMOR FREE	1042								Negative		0	1042	0	1042	0	1042	0	1042
TCGA-E2-A14W	BRCA	78	MALE	WHITE	Stage IIA	Infiltrating Ductal Carcinoma		2008		-28664	Alive	TUMOR FREE	974								Negative		0	974	0	974	0	974	0	974
TCGA-E2-A14X	BRCA	55	FEMALE	BLACK OR AFRICAN AMERICAN	Stage IIIA	Infiltrating Ductal Carcinoma		2009	Post (prior bilateral ovariectomy OR >12 mo since LMP with no prior hysterectomy)	-20105	Alive	TUMOR FREE	972								Negative		0	972	0	972	0	972	0	972
TCGA-E2-A14Y	BRCA	35	FEMALE	WHITE	Stage IIA	Infiltrating Ductal Carcinoma		2009	Pre (<6 months since LMP AND no prior bilateral ovariectomy AND not on estrogen replacement)	-13004	Alive	TUMOR FREE	2109								Negative		0	2109	0	2109	0	2109	0	2109
TCGA-E2-A14Z	BRCA	64	FEMALE	WHITE	Stage I	Infiltrating Ductal Carcinoma		2009	Post (prior bilateral ovariectomy OR >12 mo since LMP with no prior hysterectomy)	-23682	Dead	WITH TUMOR		563		Distant Metastasis	Bone		188		Negative		1	563	1	563	1	188	1	188
TCGA-E2-A150	BRCA	48	FEMALE	WHITE	Stage IIA	Infiltrating Ductal Carcinoma		2009	Post (prior bilateral ovariectomy OR >12 mo since LMP with no prior hysterectomy)	-17580	Alive	TUMOR FREE	1935								Negative		0	1935	0	1935	0	1935	0	1935
TCGA-E2-A152	BRCA	56	FEMALE	WHITE	Stage I	Infiltrating Ductal Carcinoma		2009	Post (prior bilateral ovariectomy OR >12 mo since LMP with no prior hysterectomy)	-20705	Alive	TUMOR FREE	2128			Distant Metastasis	Liver		54		Negative		0	2128	0	2128	1	54	1	54
TCGA-E2-A153	BRCA	51	FEMALE	WHITE	Stage IIB	Infiltrating Ductal Carcinoma		2009	Pre (<6 months since LMP AND no prior bilateral ovariectomy AND not on estrogen replacement)	-18875	Alive	TUMOR FREE	707								Negative		0	707	0	707	0	707	0	707
TCGA-E2-A154	BRCA	68	FEMALE	WHITE	Stage I	Infiltrating Ductal Carcinoma		2009	Post (prior bilateral ovariectomy OR >12 mo since LMP with no prior hysterectomy)	-24999	Alive	TUMOR FREE	591								Negative		0	591	0	591	0	591	0	591
TCGA-E2-A155	BRCA	58	FEMALE	WHITE	Stage IIB	Infiltrating Ductal Carcinoma		2009	Post (prior bilateral ovariectomy OR >12 mo since LMP with no prior hysterectomy)	-21348	Alive	TUMOR FREE	640								Negative		0	640	0	640	0	640	0	640
TCGA-E2-A156	BRCA	61	FEMALE	WHITE	Stage I	Infiltrating Ductal Carcinoma		2009	Post (prior bilateral ovariectomy OR >12 mo since LMP with no prior hysterectomy)	-22422	Alive	TUMOR FREE	726								Negative		0	726	0	726	0	726	0	726
TCGA-E2-A158	BRCA	43	FEMALE	WHITE	Stage IIA	Infiltrating Ductal Carcinoma		2009	Pre (<6 months since LMP AND no prior bilateral ovariectomy AND not on estrogen replacement)	-15903	Alive	TUMOR FREE	450								Negative		0	450	0	450	0	450	0	450
TCGA-E2-A159	BRCA	50	FEMALE	WHITE	Stage IIA	Infiltrating Ductal Carcinoma		2009	Pre (<6 months since LMP AND no prior bilateral ovariectomy AND not on estrogen replacement)	-18621	Alive	TUMOR FREE	762								Negative		0	762	0	762	0	762	0	762
TCGA-E2-A15A	BRCA	45	FEMALE	WHITE	Stage IIIC	Infiltrating Ductal Carcinoma		2009	Pre (<6 months since LMP AND no prior bilateral ovariectomy AND not on estrogen replacement)	-16750	Alive	TUMOR FREE	710								Negative		0	710	0	710	0	710	0	710
TCGA-E2-A15C	BRCA	61	FEMALE	WHITE	Stage I	Infiltrating Ductal Carcinoma		2009	Post (prior bilateral ovariectomy OR >12 mo since LMP with no prior hysterectomy)	-22583	Alive	TUMOR FREE	694								Negative		0	694	0	694	0	694	0	694
TCGA-E2-A15D	BRCA	47	FEMALE	WHITE	Stage IIA	Infiltrating Ductal Carcinoma		2009	Pre (<6 months since LMP AND no prior bilateral ovariectomy AND not on estrogen replacement)	-17224	Alive	TUMOR FREE	526								Negative		0	526	0	526	0	526	0	526
TCGA-E2-A15E	BRCA	40	FEMALE	WHITE	Stage IIA	Infiltrating Ductal Carcinoma		2009	Pre (<6 months since LMP AND no prior bilateral ovariectomy AND not on estrogen replacement)	-14894	Alive	TUMOR FREE	630								Negative		0	630	0	630	0	630	0	630
TCGA-E2-A15F	BRCA	64	FEMALE	WHITE	Stage I	Infiltrating Ductal Carcinoma		2009	Post (prior bilateral ovariectomy OR >12 mo since LMP with no prior hysterectomy)	-23660	Alive	TUMOR FREE	658								Negative		0	658	0	658	0	658	0	658
TCGA-E2-A15G	BRCA	76	FEMALE	WHITE	Stage IIA	Mixed Histology (please specify)		2009	Post (prior bilateral ovariectomy OR >12 mo since LMP with no prior hysterectomy)	-28013	Alive	TUMOR FREE	554								Negative		0	554	0	554	0	554	0	554
TCGA-E2-A15H	BRCA	38	FEMALE	WHITE	Stage IIA	Infiltrating Ductal Carcinoma		2009	Pre (<6 months since LMP AND no prior bilateral ovariectomy AND not on estrogen replacement)	-13985	Alive	TUMOR FREE	393								Negative		0	393	0	393	0	393	0	393
TCGA-E2-A15I	BRCA	44	FEMALE	WHITE	Stage IIA	Infiltrating Ductal Carcinoma		2009	Pre (<6 months since LMP AND no prior bilateral ovariectomy AND not on estrogen replacement)	-16163	Alive	TUMOR FREE	1692								Negative		0	1692	0	1692	0	1692	0	1692
TCGA-E2-A15J	BRCA	51	FEMALE	WHITE	Stage I	Infiltrating Ductal Carcinoma		2009	Pre (<6 months since LMP AND no prior bilateral ovariectomy AND not on estrogen replacement)	-18771	Alive	TUMOR FREE	1640								Negative		0	1640	0	1640	0	1640	0	1640
TCGA-E2-A15K	BRCA	58	FEMALE	WHITE	Stage IIB	Infiltrating Ductal Carcinoma		2010	Post (prior bilateral ovariectomy OR >12 mo since LMP with no prior hysterectomy)	-21514	Alive	TUMOR FREE	275								Negative		0	275	0	275	0	275	0	275
TCGA-E2-A15L	BRCA	65	FEMALE	BLACK OR AFRICAN AMERICAN	Stage IIA	Infiltrating Lobular Carcinoma		2010	Post (prior bilateral ovariectomy OR >12 mo since LMP with no prior hysterectomy)	-23845	Alive	TUMOR FREE	626								Negative		0	626	0	626	0	626	0	626
TCGA-E2-A15M	BRCA	66	FEMALE	WHITE	Stage IIA	Infiltrating Lobular Carcinoma		2010	Post (prior bilateral ovariectomy OR >12 mo since LMP with no prior hysterectomy)	-24266	Dead	TUMOR FREE		336							Negative		1	336	0	336	0	336	0	336
TCGA-E2-A15O	BRCA	89	FEMALE	BLACK OR AFRICAN AMERICAN	Stage I	Infiltrating Ductal Carcinoma		2010	Post (prior bilateral ovariectomy OR >12 mo since LMP with no prior hysterectomy)	-32583	Alive	TUMOR FREE	1545			Locoregional Recurrence			1210		Negative		0	1545	0	1545	1	1210	1	1210
TCGA-E2-A15P	BRCA	61	FEMALE	WHITE	Stage IA	Infiltrating Ductal Carcinoma		2010	Post (prior bilateral ovariectomy OR >12 mo since LMP with no prior hysterectomy)	-22524	Alive	TUMOR FREE	595								Negative		0	595	0	595	0	595	0	595
TCGA-E2-A15R	BRCA	64	FEMALE	WHITE	Stage IIA	Infiltrating Ductal Carcinoma		2010	Post (prior bilateral ovariectomy OR >12 mo since LMP with no prior hysterectomy)	-23570	Alive	TUMOR FREE	1732								Negative		0	1732	0	1732	0	1732	0	1732
TCGA-E2-A15S	BRCA	34	FEMALE	WHITE	Stage IIB	Infiltrating Ductal Carcinoma		2010	Post (prior bilateral ovariectomy OR >12 mo since LMP with no prior hysterectomy)	-12671	Alive	TUMOR FREE	428								Negative		0	428	0	428	0	428	0	428
TCGA-E2-A15T	BRCA	65	FEMALE	WHITE	Stage IIA	Infiltrating Ductal Carcinoma		2010	Post (prior bilateral ovariectomy OR >12 mo since LMP with no prior hysterectomy)	-24054	Alive	TUMOR FREE	1563								Negative		0	1563	0	1563	0	1563	0	1563
TCGA-E2-A1AZ	BRCA	63	FEMALE	WHITE	Stage IIB	Infiltrating Ductal Carcinoma		2004	Post (prior bilateral ovariectomy OR >12 mo since LMP with no prior hysterectomy)	-23230	Alive	TUMOR FREE	2329								Negative		0	2329	0	2329	0	2329	0	2329
TCGA-E2-A1B0	BRCA	50	FEMALE	WHITE	Stage IIIA	Infiltrating Ductal Carcinoma		2007	Post (prior bilateral ovariectomy OR >12 mo since LMP with no prior hysterectomy)	-18346	Alive	TUMOR FREE	1631								Negative		0	1631	0	1631	0	1631	0	1631
TCGA-E2-A1B1	BRCA	45	FEMALE	WHITE	Stage IIB	Infiltrating Ductal Carcinoma		2007	Post (prior bilateral ovariectomy OR >12 mo since LMP with no prior hysterectomy)	-16603	Alive	TUMOR FREE	2653								Negative		0	2653	0	2653	0	2653	0	2653
TCGA-E2-A1B4	BRCA	74	FEMALE	WHITE	Stage IIIA	Infiltrating Ductal Carcinoma		2008	Post (prior bilateral ovariectomy OR >12 mo since LMP with no prior hysterectomy)	-27241	Dead	TUMOR FREE		1004							Negative		1	1004	0	1004	0	1004	0	1004
TCGA-E2-A1B5	BRCA	46	FEMALE	WHITE	Stage IIA	Infiltrating Lobular Carcinoma		2008	Pre (<6 months since LMP AND no prior bilateral ovariectomy AND not on estrogen replacement)	-17039	Alive	TUMOR FREE	984								Negative		0	984	0	984	0	984	0	984
TCGA-E2-A1B6	BRCA	44	FEMALE	WHITE	Stage IIA	Infiltrating Ductal Carcinoma		2008	Pre (<6 months since LMP AND no prior bilateral ovariectomy AND not on estrogen replacement)	-16370	Alive	TUMOR FREE	867								Negative		0	867	0	867	0	867	0	867
TCGA-E2-A1BC	BRCA	63	FEMALE		Stage IA	Infiltrating Ductal Carcinoma		2010	Post (prior bilateral ovariectomy OR >12 mo since LMP with no prior hysterectomy)	-23168	Alive	TUMOR FREE	501								Positive		0	501	0	501			0	501
TCGA-E2-A1BD	BRCA	53	FEMALE	WHITE	Stage IIA	Infiltrating Ductal Carcinoma		2010	Post (prior bilateral ovariectomy OR >12 mo since LMP with no prior hysterectomy)	-19627	Alive	TUMOR FREE	1133								Negative		0	1133	0	1133	0	1133	0	1133
TCGA-E2-A1IE	BRCA	61	FEMALE	WHITE	Stage IIB	Infiltrating Ductal Carcinoma		2008	Post (prior bilateral ovariectomy OR >12 mo since LMP with no prior hysterectomy)	-22510	Alive	WITH TUMOR	2362			Distant Metastasis	Liver		1810		Negative		0	2362	0	2362	1	1810	1	1810
TCGA-E2-A1IF	BRCA	74	FEMALE	WHITE	Stage I	Infiltrating Ductal Carcinoma		2008	Post (prior bilateral ovariectomy OR >12 mo since LMP with no prior hysterectomy)	-27341	Alive	TUMOR FREE	1138								Negative		0	1138	0	1138	0	1138	0	1138
TCGA-E2-A1IG	BRCA	45	FEMALE	WHITE	Stage IIB	Infiltrating Ductal Carcinoma		2009	Pre (<6 months since LMP AND no prior bilateral ovariectomy AND not on estrogen replacement)	-16757	Alive	TUMOR FREE	2140								Negative		0	2140	0	2140	0	2140	0	2140
TCGA-E2-A1IH	BRCA	80	FEMALE	WHITE	Stage I	Infiltrating Lobular Carcinoma		2008	Post (prior bilateral ovariectomy OR >12 mo since LMP with no prior hysterectomy)	-29444	Alive	TUMOR FREE	1026								Negative		0	1026	0	1026	0	1026	0	1026
TCGA-E2-A1II	BRCA	51	FEMALE	WHITE	Stage I	Infiltrating Ductal Carcinoma		2008	Post (prior bilateral ovariectomy OR >12 mo since LMP with no prior hysterectomy)	-18788	Alive	TUMOR FREE	1025								Negative		0	1025	0	1025	0	1025	0	1025
TCGA-E2-A1IJ	BRCA	57	FEMALE	WHITE	Stage I	Infiltrating Lobular Carcinoma		2009	Post (prior bilateral ovariectomy OR >12 mo since LMP with no prior hysterectomy)	-20956	Alive	TUMOR FREE	865								Negative		0	865	0	865	0	865	0	865
TCGA-E2-A1IK	BRCA	71	FEMALE	WHITE	Stage IIA	Infiltrating Ductal Carcinoma		2009	Post (prior bilateral ovariectomy OR >12 mo since LMP with no prior hysterectomy)	-26052	Alive	TUMOR FREE	1800								Negative		0	1800	0	1800	0	1800	0	1800
TCGA-E2-A1IL	BRCA	78	FEMALE	WHITE	Stage IIA	Infiltrating Lobular Carcinoma		2009	Post (prior bilateral ovariectomy OR >12 mo since LMP with no prior hysterectomy)	-28495	Alive	TUMOR FREE	118								Negative		0	118	0	118	0	118	0	118
TCGA-E2-A1IN	BRCA	60	FEMALE	WHITE	Stage I	Infiltrating Ductal Carcinoma		2010	Post (prior bilateral ovariectomy OR >12 mo since LMP with no prior hysterectomy)	-22199	Alive	TUMOR FREE	675								Negative		0	675	0	675	0	675	0	675
TCGA-E2-A1IO	BRCA	37	FEMALE	WHITE	Stage I	Infiltrating Ductal Carcinoma		2009	Pre (<6 months since LMP AND no prior bilateral ovariectomy AND not on estrogen replacement)	-13671	Alive	TUMOR FREE	1855								Negative		0	1855	0	1855	0	1855	0	1855
TCGA-E2-A1IU	BRCA	60	FEMALE	WHITE	Stage IA	Infiltrating Ductal Carcinoma		2010	Post (prior bilateral ovariectomy OR >12 mo since LMP with no prior hysterectomy)	-22279	Alive	TUMOR FREE	337								Negative		0	337	0	337	0	337	0	337
TCGA-E2-A1L6	BRCA	44	FEMALE	WHITE	Stage IIA	Infiltrating Ductal Carcinoma		2007	Pre (<6 months since LMP AND no prior bilateral ovariectomy AND not on estrogen replacement)	-16403	Alive	TUMOR FREE	1648								Negative		0	1648	0	1648	0	1648	0	1648
TCGA-E2-A1L7	BRCA	40	FEMALE	WHITE	Stage IIIA	Infiltrating Ductal Carcinoma		2009	Pre (<6 months since LMP AND no prior bilateral ovariectomy AND not on estrogen replacement)	-14854	Alive	TUMOR FREE	1836			New Primary Tumor	Other, specify	left breast	1619		Negative		0	1836	0	1836	1	1619	1	1619
TCGA-E2-A1L8	BRCA	52	FEMALE	BLACK OR AFRICAN AMERICAN	Stage IIB	Infiltrating Lobular Carcinoma		2008	Post (prior bilateral ovariectomy OR >12 mo since LMP with no prior hysterectomy)	-19187	Alive	TUMOR FREE	2240								Negative		0	2240	0	2240	0	2240	0	2240
TCGA-E2-A1L9	BRCA	40	FEMALE	WHITE	Stage IIA	Infiltrating Ductal Carcinoma		2009	Pre (<6 months since LMP AND no prior bilateral ovariectomy AND not on estrogen replacement)	-14868	Alive	TUMOR FREE	598								Negative		0	598	0	598	0	598	0	598
TCGA-E2-A1LA	BRCA	59	FEMALE		Stage IIA	Infiltrating Ductal Carcinoma		2009	Post (prior bilateral ovariectomy OR >12 mo since LMP with no prior hysterectomy)	-21773	Alive	TUMOR FREE	748								Negative		0	748	0	748	0	748	0	748
TCGA-E2-A1LB	BRCA	41	FEMALE	BLACK OR AFRICAN AMERICAN	Stage IIB	Infiltrating Ductal Carcinoma		2008	Pre (<6 months since LMP AND no prior bilateral ovariectomy AND not on estrogen replacement)	-15283	Alive	TUMOR FREE	2306								Negative		0	2306	0	2306	0	2306	0	2306
TCGA-E2-A1LE	BRCA	71	FEMALE	WHITE	Stage IIIC	Infiltrating Ductal Carcinoma		2008	Post (prior bilateral ovariectomy OR >12 mo since LMP with no prior hysterectomy)	-26239	Dead	WITH TUMOR		879		Distant Metastasis	Lung		361		Negative		1	879	1	879	1	361	1	361
TCGA-E2-A1LG	BRCA	50	FEMALE	BLACK OR AFRICAN AMERICAN	Stage IIA	Infiltrating Lobular Carcinoma		2010	Peri (6-12 months since last menstrual period)	-18492	Alive	TUMOR FREE	1523								Negative		0	1523	0	1523	0	1523	0	1523
TCGA-E2-A1LH	BRCA	59	FEMALE	WHITE	Stage I	Infiltrating Ductal Carcinoma		2002	Post (prior bilateral ovariectomy OR >12 mo since LMP with no prior hysterectomy)	-21628	Alive	TUMOR FREE	3247								Negative		0	3247	0	3247	0	3247	0	3247
TCGA-E2-A1LI	BRCA	57	FEMALE	WHITE	Stage IIB	Infiltrating Ductal Carcinoma		2003	Post (prior bilateral ovariectomy OR >12 mo since LMP with no prior hysterectomy)	-21064	Alive	TUMOR FREE	3121								Close		0	3121	0	3121			0	3121
TCGA-E2-A1LK	BRCA	84	FEMALE	BLACK OR AFRICAN AMERICAN	Stage IIIC	Infiltrating Ductal Carcinoma		2008	Post (prior bilateral ovariectomy OR >12 mo since LMP with no prior hysterectomy)	-30757	Dead	WITH TUMOR		266		Locoregional Disease	Other, specify	Left axilla	155		Negative		1	266	1	266	1	155	1	155
TCGA-E2-A1LL	BRCA	73	FEMALE	BLACK OR AFRICAN AMERICAN	Stage IIIA	Infiltrating Ductal Carcinoma		2008	Post (prior bilateral ovariectomy OR >12 mo since LMP with no prior hysterectomy)	-27028	Alive	WITH TUMOR	1309			Distant Metastasis	Liver		1303		Negative		0	1309	0	1309	1	1303	1	1303
TCGA-E2-A1LS	BRCA	46	FEMALE	WHITE	Stage IA	Infiltrating Ductal Carcinoma		2010	Pre (<6 months since LMP AND no prior bilateral ovariectomy AND not on estrogen replacement)	-16887	Alive	TUMOR FREE	1604								Negative		0	1604	0	1604	0	1604	0	1604
TCGA-E2-A2P5	BRCA	78	FEMALE	BLACK OR AFRICAN AMERICAN	Stage IIIC	Infiltrating Lobular Carcinoma		2011	Post (prior bilateral ovariectomy OR >12 mo since LMP with no prior hysterectomy)	-28621	Dead	WITH TUMOR		821		Distant Metastasis	Bone		597		Negative		1	821	1	821	1	597	1	597
TCGA-E2-A2P6	BRCA	77	FEMALE		Stage IIB	Infiltrating Lobular Carcinoma		2011	Post (prior bilateral ovariectomy OR >12 mo since LMP with no prior hysterectomy)	-28411	Alive	TUMOR FREE	1051								Negative		0	1051	0	1051	0	1051	0	1051
TCGA-E2-A3DX	BRCA	43	FEMALE	WHITE	Stage IIIC	Infiltrating Lobular Carcinoma		2011	Pre (<6 months since LMP AND no prior bilateral ovariectomy AND not on estrogen replacement)	-15969	Alive	TUMOR FREE	1325								Positive		0	1325	0	1325			0	1325
TCGA-E2-A56Z	BRCA	69	FEMALE	BLACK OR AFRICAN AMERICAN	Stage IIB	Infiltrating Ductal Carcinoma		2012	Post (prior bilateral ovariectomy OR >12 mo since LMP with no prior hysterectomy)	-25282	Alive	TUMOR FREE	252								Negative		0	252	0	252	0	252	0	252
TCGA-E2-A570	BRCA	47	FEMALE	BLACK OR AFRICAN AMERICAN	Stage IB	Infiltrating Ductal Carcinoma		2011	Pre (<6 months since LMP AND no prior bilateral ovariectomy AND not on estrogen replacement)	-17456	Alive	TUMOR FREE	931								Negative		0	931	0	931	0	931	0	931
TCGA-E2-A572	BRCA	72	FEMALE	BLACK OR AFRICAN AMERICAN	Stage IIIA	Infiltrating Ductal Carcinoma		2011	Post (prior bilateral ovariectomy OR >12 mo since LMP with no prior hysterectomy)	-26399	Alive	TUMOR FREE	1208								Negative		0	1208	0	1208	0	1208	0	1208
TCGA-E2-A573	BRCA	48	FEMALE	BLACK OR AFRICAN AMERICAN	Stage IA	Infiltrating Ductal Carcinoma		2011	Peri (6-12 months since last menstrual period)	-17689	Alive	TUMOR FREE	1062								Negative		0	1062	0	1062	0	1062	0	1062
TCGA-E2-A574	BRCA	44	FEMALE	BLACK OR AFRICAN AMERICAN	Stage IIA	Infiltrating Ductal Carcinoma		2011	Pre (<6 months since LMP AND no prior bilateral ovariectomy AND not on estrogen replacement)	-16195	Alive	TUMOR FREE	1179								Negative		0	1179	0	1179	0	1179	0	1179
TCGA-E2-A576	BRCA	69	FEMALE	BLACK OR AFRICAN AMERICAN	Stage IA	Infiltrating Lobular Carcinoma		2011	Post (prior bilateral ovariectomy OR >12 mo since LMP with no prior hysterectomy)	-25350	Alive	TUMOR FREE	1043								Negative		0	1043	0	1043	0	1043	0	1043
TCGA-E2-A9RU	BRCA	90	FEMALE	BLACK OR AFRICAN AMERICAN	Stage IIIC	Infiltrating Ductal Carcinoma		2013	Post (prior bilateral ovariectomy OR >12 mo since LMP with no prior hysterectomy)	-32873	Alive	TUMOR FREE	538								Negative		0	538	0	538	0	538	0	538
TCGA-E9-A1N3	BRCA	70	FEMALE	WHITE	Stage IIIA	Mixed Histology (please specify)		2010	Post (prior bilateral ovariectomy OR >12 mo since LMP with no prior hysterectomy)	-25714	Alive	TUMOR FREE	1059								Negative		0	1059	0	1059	0	1059	0	1059
TCGA-E9-A1N4	BRCA	41	FEMALE	WHITE	Stage IIIA	Mixed Histology (please specify)		2010	Pre (<6 months since LMP AND no prior bilateral ovariectomy AND not on estrogen replacement)	-15055	Alive	TUMOR FREE	1000								Negative		0	1000	0	1000	0	1000	0	1000
TCGA-E9-A1N5	BRCA	45	FEMALE	WHITE	Stage IIB	Mixed Histology (please specify)		2010	Post (prior bilateral ovariectomy OR >12 mo since LMP with no prior hysterectomy)	-16736	Alive	TUMOR FREE	1120								Negative		0	1120	0	1120	0	1120	0	1120
TCGA-E9-A1N6	BRCA	52	FEMALE	WHITE	Stage IIB	Infiltrating Ductal Carcinoma		2010	Post (prior bilateral ovariectomy OR >12 mo since LMP with no prior hysterectomy)	-19327	Dead	WITH TUMOR		678		Distant Metastasis	Bone		443		Negative		1	678	1	678	1	443	1	443
TCGA-E9-A1N8	BRCA	48	FEMALE	WHITE	Stage IIA	Infiltrating Ductal Carcinoma		2010	Post (prior bilateral ovariectomy OR >12 mo since LMP with no prior hysterectomy)	-17652	Alive	TUMOR FREE	1039								Negative		0	1039	0	1039	0	1039	0	1039
TCGA-E9-A1N9	BRCA	58	FEMALE	WHITE	Stage IIA	Mixed Histology (please specify)		2011	Post (prior bilateral ovariectomy OR >12 mo since LMP with no prior hysterectomy)	-21228	Alive	TUMOR FREE	1101								Negative		0	1101	0	1101	0	1101	0	1101
TCGA-E9-A1NA	BRCA	58	FEMALE	WHITE	Stage IIA	Mixed Histology (please specify)		2011	Post (prior bilateral ovariectomy OR >12 mo since LMP with no prior hysterectomy)	-21397	Alive	TUMOR FREE	1112								Negative		0	1112	0	1112	0	1112	0	1112
TCGA-E9-A1NC	BRCA	61	FEMALE	WHITE	Stage IIB	Mixed Histology (please specify)		2011	Post (prior bilateral ovariectomy OR >12 mo since LMP with no prior hysterectomy)	-22355	Alive	TUMOR FREE	1203								Negative		0	1203	0	1203	0	1203	0	1203
TCGA-E9-A1ND	BRCA	75	FEMALE	WHITE	Stage IIB	Infiltrating Ductal Carcinoma		2011	Post (prior bilateral ovariectomy OR >12 mo since LMP with no prior hysterectomy)	-27400	Alive	TUMOR FREE	1266								Negative		0	1266	0	1266	0	1266	0	1266
TCGA-E9-A1NE	BRCA	28	FEMALE	WHITE	Stage IIB	Infiltrating Ductal Carcinoma		2011	Pre (<6 months since LMP AND no prior bilateral ovariectomy AND not on estrogen replacement)	-10564	Alive	TUMOR FREE	1088								Negative		0	1088	0	1088	0	1088	0	1088
TCGA-E9-A1NF	BRCA	60	FEMALE	WHITE	Stage IIA	Mixed Histology (please specify)		2011	Post (prior bilateral ovariectomy OR >12 mo since LMP with no prior hysterectomy)	-21981	Dead	WITH TUMOR		1072		Distant Metastasis	Lung		90		Negative		1	1072	1	1072	1	90	1	90
TCGA-E9-A1NG	BRCA	62	FEMALE	WHITE	Stage IIA	Infiltrating Ductal Carcinoma		2011	Post (prior bilateral ovariectomy OR >12 mo since LMP with no prior hysterectomy)	-22896	Dead	TUMOR FREE		786							Negative		1	786	0	786	0	786	0	786
TCGA-E9-A1NH	BRCA	71	FEMALE	WHITE	Stage IIB	Infiltrating Ductal Carcinoma		2011	Post (prior bilateral ovariectomy OR >12 mo since LMP with no prior hysterectomy)	-26221	Alive	TUMOR FREE	576								Negative		0	576	0	576	0	576	0	576
TCGA-E9-A1NI	BRCA	51	FEMALE	WHITE	Stage IIA	Mixed Histology (please specify)		2011	Post (prior bilateral ovariectomy OR >12 mo since LMP with no prior hysterectomy)	-18985	Alive	TUMOR FREE	300								Negative		0	300	0	300	0	300	0	300
TCGA-E9-A1QZ	BRCA	61	FEMALE	WHITE	Stage IIA	Infiltrating Ductal Carcinoma		2011	Post (prior bilateral ovariectomy OR >12 mo since LMP with no prior hysterectomy)	-22397	Alive	TUMOR FREE	755								Negative		0	755	0	755	0	755	0	755
TCGA-E9-A1R0	BRCA	58	FEMALE	WHITE	Stage IIA	Infiltrating Ductal Carcinoma		2011	Post (prior bilateral ovariectomy OR >12 mo since LMP with no prior hysterectomy)	-21394	Alive	TUMOR FREE	860										0	860	0	860			0	860
TCGA-E9-A1R2	BRCA	51	FEMALE	WHITE	Stage IIIC	Infiltrating Ductal Carcinoma		2011	Post (prior bilateral ovariectomy OR >12 mo since LMP with no prior hysterectomy)	-18936	Alive	TUMOR FREE	1063								Positive		0	1063	0	1063			0	1063
TCGA-E9-A1R3	BRCA	70	FEMALE	WHITE	Stage IIIC	Infiltrating Ductal Carcinoma		2010	Post (prior bilateral ovariectomy OR >12 mo since LMP with no prior hysterectomy)	-25693	Alive	TUMOR FREE	78								Negative		0	78	0	78	0	78	0	78
TCGA-E9-A1R4	BRCA	66	FEMALE	WHITE	Stage IA	Infiltrating Ductal Carcinoma		2011	Post (prior bilateral ovariectomy OR >12 mo since LMP with no prior hysterectomy)	-24181	Alive	TUMOR FREE	186								Negative		0	186	0	186	0	186	0	186
TCGA-E9-A1R5	BRCA	63	FEMALE	WHITE	Stage IA	Infiltrating Ductal Carcinoma		2011	Post (prior bilateral ovariectomy OR >12 mo since LMP with no prior hysterectomy)	-23116	Alive	TUMOR FREE	92								Negative		0	92	0	92	0	92	0	92
TCGA-E9-A1R6	BRCA	63	FEMALE	WHITE	Stage IIA	Infiltrating Ductal Carcinoma		2010	Post (prior bilateral ovariectomy OR >12 mo since LMP with no prior hysterectomy)	-23347	Alive	TUMOR FREE	339								Negative		0	339	0	339	0	339	0	339
TCGA-E9-A1R7	BRCA	64	FEMALE	WHITE	Stage IIA	Infiltrating Ductal Carcinoma		2011	Post (prior bilateral ovariectomy OR >12 mo since LMP with no prior hysterectomy)	-23397	Alive	TUMOR FREE	1467								Negative		0	1467	0	1467	0	1467	0	1467
TCGA-E9-A1RA	BRCA	48	FEMALE	WHITE	Stage IA	Infiltrating Ductal Carcinoma		2011	Pre (<6 months since LMP AND no prior bilateral ovariectomy AND not on estrogen replacement)	-17699	Alive	TUMOR FREE	1369								Negative		0	1369	0	1369	0	1369	0	1369
TCGA-E9-A1RB	BRCA	40	FEMALE	WHITE	Stage IIA	Infiltrating Ductal Carcinoma		2011	Pre (<6 months since LMP AND no prior bilateral ovariectomy AND not on estrogen replacement)	-14755	Dead	TUMOR FREE		976							Negative		1	976	0	976	0	976	0	976
TCGA-E9-A1RC	BRCA	56	FEMALE	WHITE	Stage IIIC	Mixed Histology (please specify)		2007	Post (prior bilateral ovariectomy OR >12 mo since LMP with no prior hysterectomy)	-20795	Alive	TUMOR FREE	1224								Negative		0	1224	0	1224	0	1224	0	1224
TCGA-E9-A1RD	BRCA	67	FEMALE	WHITE	Stage IIA	Infiltrating Ductal Carcinoma		2011	Post (prior bilateral ovariectomy OR >12 mo since LMP with no prior hysterectomy)	-24719	Alive	TUMOR FREE	34								Negative		0	34	0	34	0	34	0	34
TCGA-E9-A1RE	BRCA	74	FEMALE	WHITE	Stage IIIA	Infiltrating Ductal Carcinoma		2011	Post (prior bilateral ovariectomy OR >12 mo since LMP with no prior hysterectomy)	-27392	Alive	TUMOR FREE	1419								Negative		0	1419	0	1419	0	1419	0	1419
TCGA-E9-A1RF	BRCA	68	FEMALE	WHITE	Stage IIIA	Infiltrating Ductal Carcinoma		2011	Post (prior bilateral ovariectomy OR >12 mo since LMP with no prior hysterectomy)	-25119	Alive	TUMOR FREE	200								Negative		0	200	0	200	0	200	0	200
TCGA-E9-A1RG	BRCA	62	FEMALE	WHITE	Stage IIIA	Infiltrating Ductal Carcinoma		2011	Post (prior bilateral ovariectomy OR >12 mo since LMP with no prior hysterectomy)	-22788	Alive	TUMOR FREE	647								Negative		0	647	0	647	0	647	0	647
TCGA-E9-A1RH	BRCA	63	FEMALE	WHITE	Stage IIA	Infiltrating Ductal Carcinoma		2011	Post (prior bilateral ovariectomy OR >12 mo since LMP with no prior hysterectomy)	-23224	Alive	TUMOR FREE	1417								Negative		0	1417	0	1417	0	1417	0	1417
TCGA-E9-A1RI	BRCA	43	FEMALE	WHITE	Stage IIIA	Mixed Histology (please specify)		2011	Pre (<6 months since LMP AND no prior bilateral ovariectomy AND not on estrogen replacement)	-15942	Alive	TUMOR FREE	1449								Negative		0	1449	0	1449	0	1449	0	1449
TCGA-E9-A226	BRCA	45	FEMALE	WHITE	Stage IIIA	Infiltrating Ductal Carcinoma		2011	Pre (<6 months since LMP AND no prior bilateral ovariectomy AND not on estrogen replacement)	-16511	Dead	WITH TUMOR		1048		Distant Metastasis	Bone		790		Negative		1	1048	1	1048	1	790	1	790
TCGA-E9-A227	BRCA	42	FEMALE	WHITE	Stage IIB	Infiltrating Ductal Carcinoma		2011	Pre (<6 months since LMP AND no prior bilateral ovariectomy AND not on estrogen replacement)	-15602	Alive	TUMOR FREE	975								Negative		0	975	0	975	0	975	0	975
TCGA-E9-A228	BRCA	58	FEMALE	WHITE	Stage IIB	Infiltrating Ductal Carcinoma		2011	Post (prior bilateral ovariectomy OR >12 mo since LMP with no prior hysterectomy)	-21294	Alive	TUMOR FREE	1285								Negative		0	1285	0	1285	0	1285	0	1285
TCGA-E9-A229	BRCA	37	FEMALE	WHITE	Stage IA	Infiltrating Ductal Carcinoma		2011	Pre (<6 months since LMP AND no prior bilateral ovariectomy AND not on estrogen replacement)	-13817	Alive	TUMOR FREE	1148								Negative		0	1148	0	1148	0	1148	0	1148
TCGA-E9-A22A	BRCA	74	FEMALE	WHITE	Stage IIA	Infiltrating Ductal Carcinoma		2011	Post (prior bilateral ovariectomy OR >12 mo since LMP with no prior hysterectomy)	-27288	Alive	TUMOR FREE	1189								Negative		0	1189	0	1189	0	1189	0	1189
TCGA-E9-A22B	BRCA	71	FEMALE	WHITE	Stage IA	Mixed Histology (please specify)		2011	Post (prior bilateral ovariectomy OR >12 mo since LMP with no prior hysterectomy)	-26278	Alive	TUMOR FREE	1167								Negative		0	1167	0	1167	0	1167	0	1167
TCGA-E9-A22D	BRCA	38	FEMALE	WHITE	Stage IIA	Infiltrating Ductal Carcinoma		2011	Pre (<6 months since LMP AND no prior bilateral ovariectomy AND not on estrogen replacement)	-14115	Alive	TUMOR FREE	1248								Negative		0	1248	0	1248	0	1248	0	1248
TCGA-E9-A22E	BRCA	56	FEMALE	WHITE	Stage IIIA	Infiltrating Ductal Carcinoma		2011	Post (prior bilateral ovariectomy OR >12 mo since LMP with no prior hysterectomy)	-20574	Alive	TUMOR FREE	1269								Negative		0	1269	0	1269	0	1269	0	1269
TCGA-E9-A22G	BRCA	47	FEMALE	WHITE	Stage IIA	Infiltrating Ductal Carcinoma		2011	Post (prior bilateral ovariectomy OR >12 mo since LMP with no prior hysterectomy)	-17300	Alive	TUMOR FREE	1239								Negative		0	1239	0	1239	0	1239	0	1239
TCGA-E9-A22H	BRCA	42	FEMALE	WHITE	Stage IIB	Infiltrating Ductal Carcinoma		2011	Pre (<6 months since LMP AND no prior bilateral ovariectomy AND not on estrogen replacement)	-15504	Alive	TUMOR FREE	1232								Negative		0	1232	0	1232	0	1232	0	1232
TCGA-E9-A243	BRCA	52	FEMALE	WHITE	Stage IIA	Infiltrating Ductal Carcinoma		2011	Peri (6-12 months since last menstrual period)	-19035	Alive	WITH TUMOR	612			Distant Metastasis	Bone		305		Negative		0	612	0	612	1	305	1	305
TCGA-E9-A244	BRCA	54	FEMALE	WHITE	Stage IIA	Infiltrating Ductal Carcinoma		2011	Post (prior bilateral ovariectomy OR >12 mo since LMP with no prior hysterectomy)	-19778	Alive	TUMOR FREE	21								Negative		0	21	0	21	0	21	0	21
TCGA-E9-A245	BRCA	47	FEMALE	WHITE	Stage IIB	Infiltrating Ductal Carcinoma		2011	Pre (<6 months since LMP AND no prior bilateral ovariectomy AND not on estrogen replacement)	-17363	Alive	TUMOR FREE	26								Negative		0	26	0	26	0	26	0	26
TCGA-E9-A247	BRCA	59	FEMALE	WHITE	Stage IA	Infiltrating Ductal Carcinoma		2011	Post (prior bilateral ovariectomy OR >12 mo since LMP with no prior hysterectomy)	-21562	Alive	TUMOR FREE	1186								Negative		0	1186	0	1186	0	1186	0	1186
TCGA-E9-A248	BRCA	51	FEMALE	WHITE	Stage IIA	Infiltrating Ductal Carcinoma		2011	Peri (6-12 months since last menstrual period)	-18684	Alive	TUMOR FREE	59								Negative		0	59	0	59	0	59	0	59
TCGA-E9-A249	BRCA	45	FEMALE	WHITE	Stage IIA	Infiltrating Ductal Carcinoma		2011	Pre (<6 months since LMP AND no prior bilateral ovariectomy AND not on estrogen replacement)	-16689	Alive	TUMOR FREE	217								Negative		0	217	0	217	0	217	0	217
TCGA-E9-A24A	BRCA	69	FEMALE	WHITE	Stage IIA	Infiltrating Ductal Carcinoma		2011	Post (prior bilateral ovariectomy OR >12 mo since LMP with no prior hysterectomy)	-25370	Alive	TUMOR FREE	747								Negative		0	747	0	747	0	747	0	747
TCGA-E9-A295	BRCA	71	FEMALE	WHITE	Stage IIA	Infiltrating Lobular Carcinoma		2011	Post (prior bilateral ovariectomy OR >12 mo since LMP with no prior hysterectomy)	-25957	Alive	TUMOR FREE	375								Negative		0	375	0	375	0	375	0	375
TCGA-E9-A2JS	BRCA	72	FEMALE	WHITE	Stage IIB	Infiltrating Lobular Carcinoma		2011	Post (prior bilateral ovariectomy OR >12 mo since LMP with no prior hysterectomy)	-26407	Dead	WITH TUMOR		904		Distant Metastasis	Bone	Liver	524		Negative		1	904	1	904	1	524	1	524
TCGA-E9-A2JT	BRCA	63	FEMALE	WHITE	Stage IIA	Infiltrating Lobular Carcinoma		2011	Post (prior bilateral ovariectomy OR >12 mo since LMP with no prior hysterectomy)	-23318	Alive	TUMOR FREE	288								Negative		0	288	0	288	0	288	0	288
TCGA-E9-A3HO	BRCA	49	FEMALE	WHITE	Stage IIA	Infiltrating Lobular Carcinoma		2011	Pre (<6 months since LMP AND no prior bilateral ovariectomy AND not on estrogen replacement)	-18046	Alive	TUMOR FREE	1158								Negative		0	1158	0	1158	0	1158	0	1158
TCGA-E9-A3Q9	BRCA	78	FEMALE	WHITE	Stage IIIC	Infiltrating Lobular Carcinoma		2011	Post (prior bilateral ovariectomy OR >12 mo since LMP with no prior hysterectomy)	-28715	Alive	TUMOR FREE	1001								Negative		0	1001	0	1001	0	1001	0	1001
TCGA-E9-A3QA	BRCA	33	FEMALE	WHITE	Stage IIA	Medullary Carcinoma		2011	Pre (<6 months since LMP AND no prior bilateral ovariectomy AND not on estrogen replacement)	-12142	Alive	TUMOR FREE	918								Negative		0	918	0	918	0	918	0	918
TCGA-E9-A3X8	BRCA	48	FEMALE	WHITE	Stage IIB	Infiltrating Lobular Carcinoma		2011	Post (prior bilateral ovariectomy OR >12 mo since LMP with no prior hysterectomy)	-17588	Alive	TUMOR FREE	926								Negative		0	926	0	926	0	926	0	926
TCGA-E9-A54X	BRCA	85	FEMALE	WHITE	Stage IA	Mucinous Carcinoma		2012	Post (prior bilateral ovariectomy OR >12 mo since LMP with no prior hysterectomy)	-31173	Alive	TUMOR FREE	727								Negative		0	727	0	727	0	727	0	727
TCGA-E9-A54Y	BRCA	63	FEMALE	WHITE	Stage IIIA	Infiltrating Lobular Carcinoma		2012	Post (prior bilateral ovariectomy OR >12 mo since LMP with no prior hysterectomy)	-23057	Alive	TUMOR FREE	725								Negative		0	725	0	725	0	725	0	725
TCGA-E9-A5FK	BRCA	60	FEMALE	WHITE	Stage IIIC	Infiltrating Lobular Carcinoma		2012	Post (prior bilateral ovariectomy OR >12 mo since LMP with no prior hysterectomy)	-22199	Alive	TUMOR FREE	812								Negative		0	812	0	812	0	812	0	812
TCGA-E9-A5FL	BRCA	65	FEMALE	WHITE	Stage IIB	Metaplastic Carcinoma		2012	Post (prior bilateral ovariectomy OR >12 mo since LMP with no prior hysterectomy)	-24053	Alive	TUMOR FREE	24								Negative		0	24	0	24	0	24	0	24
TCGA-E9-A5UO	BRCA	41	FEMALE	WHITE	Stage IIA	Mucinous Carcinoma		2012	Pre (<6 months since LMP AND no prior bilateral ovariectomy AND not on estrogen replacement)	-15050	Alive	TUMOR FREE	785								Negative		0	785	0	785	0	785	0	785
TCGA-E9-A5UP	BRCA	63	FEMALE	WHITE	Stage IIA	Other, specify		2012	Post (prior bilateral ovariectomy OR >12 mo since LMP with no prior hysterectomy)	-23371	Alive	TUMOR FREE	803								Negative		0	803	0	803	0	803	0	803
TCGA-E9-A6HE	BRCA	45	FEMALE	WHITE	Stage IIIC	Infiltrating Lobular Carcinoma		2012	Pre (<6 months since LMP AND no prior bilateral ovariectomy AND not on estrogen replacement)	-16697	Alive	TUMOR FREE	847								Negative		0	847	0	847	0	847	0	847
TCGA-EW-A1IW	BRCA	80	FEMALE	WHITE	Stage IIB	Infiltrating Lobular Carcinoma		2010	Post (prior bilateral ovariectomy OR >12 mo since LMP with no prior hysterectomy)	-29529	Alive	TUMOR FREE	371								Negative		0	371	0	371	0	371	0	371
TCGA-EW-A1IX	BRCA	48	FEMALE	ASIAN	Stage IIA	Other, specify		2008	Peri (6-12 months since last menstrual period)	-17597	Alive	TUMOR FREE	1208								Negative		0	1208	0	1208	0	1208	0	1208
TCGA-EW-A1IY	BRCA	38	FEMALE	ASIAN	Stage I	Infiltrating Ductal Carcinoma		2009	Pre (<6 months since LMP AND no prior bilateral ovariectomy AND not on estrogen replacement)	-14122	Alive	TUMOR FREE	258								Negative		0	258	0	258	0	258	0	258
TCGA-EW-A1IZ	BRCA	53	FEMALE	WHITE	Stage IIIA	Infiltrating Ductal Carcinoma		2010	Post (prior bilateral ovariectomy OR >12 mo since LMP with no prior hysterectomy)	-19706	Alive	TUMOR FREE	554								Negative		0	554	0	554	0	554	0	554
TCGA-EW-A1J1	BRCA	38	FEMALE	WHITE	Stage IIB	Infiltrating Ductal Carcinoma		2010	Pre (<6 months since LMP AND no prior bilateral ovariectomy AND not on estrogen replacement)	-14122	Alive	TUMOR FREE	575								Negative		0	575	0	575	0	575	0	575
TCGA-EW-A1J2	BRCA	50	FEMALE	BLACK OR AFRICAN AMERICAN	[Discrepancy]	Infiltrating Lobular Carcinoma		2010	Pre (<6 months since LMP AND no prior bilateral ovariectomy AND not on estrogen replacement)	-18558	Alive	TUMOR FREE	403								Negative		0	403	0	403	0	403	0	403
TCGA-EW-A1J3	BRCA	61	FEMALE	WHITE	Stage IA	Infiltrating Lobular Carcinoma		2010	Post (prior bilateral ovariectomy OR >12 mo since LMP with no prior hysterectomy)	-22332	Alive	TUMOR FREE	504								Negative		0	504	0	504	0	504	0	504
TCGA-EW-A1J5	BRCA	59	FEMALE	WHITE	Stage IIB	Infiltrating Lobular Carcinoma		2010	Post (prior bilateral ovariectomy OR >12 mo since LMP with no prior hysterectomy)	-21559	Alive	TUMOR FREE	477								Negative		0	477	0	477	0	477	0	477
TCGA-EW-A1J6	BRCA	70	FEMALE	WHITE	Stage I	Infiltrating Ductal Carcinoma		2009	Post (prior bilateral ovariectomy OR >12 mo since LMP with no prior hysterectomy)	-25830	Alive	TUMOR FREE	875								Negative		0	875	0	875	0	875	0	875
TCGA-EW-A1OV	BRCA	56	FEMALE	WHITE	Stage IIB	Infiltrating Ductal Carcinoma		2009	Post (prior bilateral ovariectomy OR >12 mo since LMP with no prior hysterectomy)	-20764	Alive	TUMOR FREE	789								Negative		0	789	0	789	0	789	0	789
TCGA-EW-A1OW	BRCA	58	FEMALE	BLACK OR AFRICAN AMERICAN	Stage IIA	Infiltrating Ductal Carcinoma		2009	Post (prior bilateral ovariectomy OR >12 mo since LMP with no prior hysterectomy)	-21465	Alive	TUMOR FREE	694								Negative		0	694	0	694	0	694	0	694
TCGA-EW-A1OX	BRCA	43	FEMALE	WHITE	Stage IIA	Mucinous Carcinoma		2009	Pre (<6 months since LMP AND no prior bilateral ovariectomy AND not on estrogen replacement)	-15837	Alive	TUMOR FREE	911								Negative		0	911	0	911	0	911	0	911
TCGA-EW-A1OY	BRCA	63	FEMALE	WHITE	Stage IIA	Infiltrating Ductal Carcinoma		2009	Post (prior bilateral ovariectomy OR >12 mo since LMP with no prior hysterectomy)	-23266	Alive	TUMOR FREE	908								Negative		0	908	0	908	0	908	0	908
TCGA-EW-A1OZ	BRCA	56	FEMALE	BLACK OR AFRICAN AMERICAN	Stage IIA	Infiltrating Ductal Carcinoma		2008	Post (prior bilateral ovariectomy OR >12 mo since LMP with no prior hysterectomy)	-20664	Alive	TUMOR FREE	1229								Negative		0	1229	0	1229	0	1229	0	1229
TCGA-EW-A1P0	BRCA	55	FEMALE	WHITE	Stage IIB	Other, specify		2008	Post (prior bilateral ovariectomy OR >12 mo since LMP with no prior hysterectomy)	-20107	Alive	TUMOR FREE	1251			Distant Metastasis	Other, specify	mediastinal lymph node	1094		Negative		0	1251	0	1251	1	1094	1	1094
TCGA-EW-A1P1	BRCA	68	FEMALE	WHITE	Stage IIIC	Infiltrating Ductal Carcinoma		2008	Post (prior bilateral ovariectomy OR >12 mo since LMP with no prior hysterectomy)	-24923	Alive	TUMOR FREE	1210			Distant Metastasis	Lung		1014		Negative		0	1210	0	1210	1	1014	1	1014
TCGA-EW-A1P3	BRCA	48	FEMALE	WHITE	Stage IIA	Infiltrating Ductal Carcinoma		2008	Pre (<6 months since LMP AND no prior bilateral ovariectomy AND not on estrogen replacement)	-17637	Alive	TUMOR FREE	1611								Negative		0	1611	0	1611	0	1611	0	1611
TCGA-EW-A1P4	BRCA	43	FEMALE	WHITE	Stage IIA	Medullary Carcinoma		2009	Pre (<6 months since LMP AND no prior bilateral ovariectomy AND not on estrogen replacement)	-15989	Alive	TUMOR FREE	907								Negative		0	907	0	907	0	907	0	907
TCGA-EW-A1P5	BRCA	77	FEMALE	WHITE	Stage IIB	Infiltrating Ductal Carcinoma		2010	Post (prior bilateral ovariectomy OR >12 mo since LMP with no prior hysterectomy)	-28177	Alive	TUMOR FREE	703								Negative		0	703	0	703	0	703	0	703
TCGA-EW-A1P6	BRCA	64	FEMALE	WHITE	Stage IIB	Infiltrating Ductal Carcinoma		2010	Post (prior bilateral ovariectomy OR >12 mo since LMP with no prior hysterectomy)	-23485	Alive	TUMOR FREE	562								Close		0	562	0	562			0	562
TCGA-EW-A1P7	BRCA	59	FEMALE	WHITE	Stage IIA	Infiltrating Ductal Carcinoma		2009	Post (prior bilateral ovariectomy OR >12 mo since LMP with no prior hysterectomy)	-21750	Alive	WITH TUMOR	915			Distant Metastasis	Other, specify	mediastinal lymph nodes	729		Negative		0	915	0	915	1	729	1	729
TCGA-EW-A1P8	BRCA	58	FEMALE	WHITE	Stage IIIC	Infiltrating Ductal Carcinoma		2010	Post (prior bilateral ovariectomy OR >12 mo since LMP with no prior hysterectomy)	-21501	Dead	WITH TUMOR		239		Distant Metastasis	Lung		207		Negative		1	239	1	239	1	207	1	207
TCGA-EW-A1PA	BRCA	59	FEMALE	WHITE	Stage IIB	Infiltrating Ductal Carcinoma		2010	Post (prior bilateral ovariectomy OR >12 mo since LMP with no prior hysterectomy)	-21837	Alive	TUMOR FREE	575								Negative		0	575	0	575	0	575	0	575
TCGA-EW-A1PB	BRCA	70	FEMALE	BLACK OR AFRICAN AMERICAN	Stage IIIA	Infiltrating Ductal Carcinoma		2009	Post (prior bilateral ovariectomy OR >12 mo since LMP with no prior hysterectomy)	-25770	Alive	TUMOR FREE	608								Negative		0	608	0	608	0	608	0	608
TCGA-EW-A1PC	BRCA	66	FEMALE	BLACK OR AFRICAN AMERICAN	Stage IIB	Infiltrating Ductal Carcinoma		2011	Post (prior bilateral ovariectomy OR >12 mo since LMP with no prior hysterectomy)	-24434	Alive	TUMOR FREE	187								Negative		0	187	0	187	0	187	0	187
TCGA-EW-A1PD	BRCA	61	MALE	WHITE	Stage IIA	Infiltrating Ductal Carcinoma		2010		-22536	Alive	TUMOR FREE	424								Negative		0	424	0	424	0	424	0	424
TCGA-EW-A1PE	BRCA	56	FEMALE	WHITE	Stage IIA	Infiltrating Ductal Carcinoma		2011	Post (prior bilateral ovariectomy OR >12 mo since LMP with no prior hysterectomy)	-20694	Alive	TUMOR FREE	320								Negative		0	320	0	320	0	320	0	320
TCGA-EW-A1PF	BRCA	50	FEMALE	WHITE	Stage IA	Infiltrating Ductal Carcinoma		2010	Post (prior bilateral ovariectomy OR >12 mo since LMP with no prior hysterectomy)	-18384	Alive	TUMOR FREE	439								Negative		0	439	0	439	0	439	0	439
TCGA-EW-A1PG	BRCA	53	FEMALE	WHITE	Stage IIB	Infiltrating Lobular Carcinoma		2008	Post (prior bilateral ovariectomy OR >12 mo since LMP with no prior hysterectomy)	-19464	Alive	TUMOR FREE	1051								Negative		0	1051	0	1051	0	1051	0	1051
TCGA-EW-A1PH	BRCA	52	FEMALE	WHITE	Stage IIA	Infiltrating Ductal Carcinoma		2010	Post (prior bilateral ovariectomy OR >12 mo since LMP with no prior hysterectomy)	-19073	Alive	TUMOR FREE	607								Negative		0	607	0	607	0	607	0	607
TCGA-EW-A2FR	BRCA	59	FEMALE	BLACK OR AFRICAN AMERICAN	Stage IIIC	Infiltrating Ductal Carcinoma		2008	Post (prior bilateral ovariectomy OR >12 mo since LMP with no prior hysterectomy)	-21628	Alive	TUMOR FREE	1673								Negative		0	1673	0	1673	0	1673	0	1673
TCGA-EW-A2FS	BRCA	41	FEMALE	BLACK OR AFRICAN AMERICAN	Stage IIB	Infiltrating Ductal Carcinoma		2008	Pre (<6 months since LMP AND no prior bilateral ovariectomy AND not on estrogen replacement)	-15302	Alive	TUMOR FREE	1604								Negative		0	1604	0	1604	0	1604	0	1604
TCGA-EW-A2FV	BRCA	39	FEMALE	WHITE	Stage IIIC	Other, specify		2011	Pre (<6 months since LMP AND no prior bilateral ovariectomy AND not on estrogen replacement)	-14316	Alive	TUMOR FREE	788								Negative		0	788	0	788	0	788	0	788
TCGA-EW-A2FW	BRCA	52	FEMALE	WHITE	Stage IIA	Other, specify		2011	Post (prior bilateral ovariectomy OR >12 mo since LMP with no prior hysterectomy)	-19085	Alive	TUMOR FREE	672								Negative		0	672	0	672	0	672	0	672
TCGA-EW-A3E8	BRCA	60	FEMALE	WHITE	Stage IIB	Infiltrating Lobular Carcinoma		2011	[Not Evaluated]	-21922	Alive	TUMOR FREE	1035								Negative		0	1035	0	1035	0	1035	0	1035
TCGA-EW-A3U0	BRCA	61	FEMALE	BLACK OR AFRICAN AMERICAN	Stage IIIA	Infiltrating Ductal Carcinoma		2011	Post (prior bilateral ovariectomy OR >12 mo since LMP with no prior hysterectomy)	-22520	Alive	TUMOR FREE	532								Negative		0	532	0	532	0	532	0	532
TCGA-EW-A423	BRCA	75	FEMALE	WHITE	Stage IIA	Infiltrating Lobular Carcinoma		2012	Post (prior bilateral ovariectomy OR >12 mo since LMP with no prior hysterectomy)	-27627	Alive	TUMOR FREE	533								Negative		0	533	0	533	0	533	0	533
TCGA-EW-A424	BRCA	51	FEMALE	WHITE	Stage IIIA	Infiltrating Lobular Carcinoma		2012	[Not Evaluated]	-18850	Alive	TUMOR FREE	715								Negative		0	715	0	715	0	715	0	715
TCGA-EW-A6S9	BRCA	34	FEMALE	BLACK OR AFRICAN AMERICAN	Stage IIA	Infiltrating Ductal Carcinoma		2013		-12755	Alive	TUMOR FREE	463										0	463	0	463			0	463
TCGA-EW-A6SA	BRCA	59	MALE	BLACK OR AFRICAN AMERICAN	Stage II	Infiltrating Ductal Carcinoma		2013		-21623	Alive	TUMOR FREE	510								Negative		0	510	0	510	0	510	0	510
TCGA-EW-A6SB	BRCA	62	FEMALE	BLACK OR AFRICAN AMERICAN	Stage II	Infiltrating Ductal Carcinoma		2012		-22844	Alive	TUMOR FREE	760								Negative		0	760	0	760	0	760	0	760
TCGA-EW-A6SC	BRCA	60	FEMALE	BLACK OR AFRICAN AMERICAN	Stage IIA	Infiltrating Lobular Carcinoma		2012		-21918	Alive	TUMOR FREE	952								Negative		0	952	0	952	0	952	0	952
TCGA-EW-A6SD	BRCA	32	FEMALE	BLACK OR AFRICAN AMERICAN	Stage IIB	Infiltrating Ductal Carcinoma		2012		-12006	Alive	TUMOR FREE	1010								Negative		0	1010	0	1010	0	1010	0	1010
TCGA-GI-A2C8	BRCA	63	FEMALE	WHITE	Stage IIIB	Infiltrating Ductal Carcinoma		2004		-23103	Alive		225								Negative		0	225	0	225	0	225	0	225
TCGA-GI-A2C9	BRCA	58	FEMALE	BLACK OR AFRICAN AMERICAN	Stage IIB	Infiltrating Ductal Carcinoma		2003	Post (prior bilateral ovariectomy OR >12 mo since LMP with no prior hysterectomy)	-21534	Alive	TUMOR FREE	3342								Negative		0	3342	0	3342	0	3342	0	3342
TCGA-GM-A2D9	BRCA	69	FEMALE	WHITE	Stage I	Infiltrating Ductal Carcinoma		2006	Post (prior bilateral ovariectomy OR >12 mo since LMP with no prior hysterectomy)	-25490	Dead	WITH TUMOR		1812		Distant Metastasis	Bone		536		Negative		1	1812	1	1812	1	536	1	536
TCGA-GM-A2DA	BRCA	46	FEMALE	WHITE	Stage IIB	Infiltrating Ductal Carcinoma		1993	Post (prior bilateral ovariectomy OR >12 mo since LMP with no prior hysterectomy)	-16854	Dead	WITH TUMOR		6593		Distant Metastasis	Bone		3014		Negative		1	6593	1	6593	1	3014	1	3014
TCGA-GM-A2DB	BRCA	62	FEMALE	WHITE	Stage IIA	Infiltrating Ductal Carcinoma		2006	Post (prior bilateral ovariectomy OR >12 mo since LMP with no prior hysterectomy)	-22883	Alive	TUMOR FREE	2406								Negative		0	2406	0	2406	0	2406	0	2406
TCGA-GM-A2DC	BRCA	57	FEMALE	WHITE	Stage IIA	Infiltrating Ductal Carcinoma		2006	Post (prior bilateral ovariectomy OR >12 mo since LMP with no prior hysterectomy)	-21122	Alive	TUMOR FREE	2535								Negative		0	2535	0	2535	0	2535	0	2535
TCGA-GM-A2DD	BRCA	53	FEMALE	WHITE	Stage I	Infiltrating Ductal Carcinoma		2007	Post (prior bilateral ovariectomy OR >12 mo since LMP with no prior hysterectomy)	-19415	Alive	TUMOR FREE	2282								Negative		0	2282	0	2282	0	2282	0	2282
TCGA-GM-A2DF	BRCA	53	FEMALE	BLACK OR AFRICAN AMERICAN	Stage IIA	Infiltrating Ductal Carcinoma		2007	Post (prior bilateral ovariectomy OR >12 mo since LMP with no prior hysterectomy)	-19614	Alive	TUMOR FREE	2155								Negative		0	2155	0	2155	0	2155	0	2155
TCGA-GM-A2DH	BRCA	58	FEMALE	WHITE	Stage I	Infiltrating Ductal Carcinoma		2007	Post (prior bilateral ovariectomy OR >12 mo since LMP with no prior hysterectomy)	-21344	Alive	TUMOR FREE	2193								Negative		0	2193	0	2193	0	2193	0	2193
TCGA-GM-A2DI	BRCA	52	FEMALE	WHITE	Stage I	Infiltrating Ductal Carcinoma		2005	Pre (<6 months since LMP AND no prior bilateral ovariectomy AND not on estrogen replacement)	-19030	Alive	TUMOR FREE	2590								Negative		0	2590	0	2590	0	2590	0	2590
TCGA-GM-A2DK	BRCA	58	FEMALE	WHITE	Stage I	Infiltrating Ductal Carcinoma		2005	Post (prior bilateral ovariectomy OR >12 mo since LMP with no prior hysterectomy)	-21198	Alive	TUMOR FREE	2645								Negative		0	2645	0	2645	0	2645	0	2645
TCGA-GM-A2DL	BRCA	50	FEMALE	WHITE	Stage I	Infiltrating Ductal Carcinoma		2003	Peri (6-12 months since last menstrual period)	-18475	Alive	TUMOR FREE	3519								Negative		0	3519	0	3519	0	3519	0	3519
TCGA-GM-A2DM	BRCA	57	FEMALE	WHITE	Stage IIA	Infiltrating Ductal Carcinoma		2004	Post (prior bilateral ovariectomy OR >12 mo since LMP with no prior hysterectomy)	-21160	Alive	TUMOR FREE	3226								Negative		0	3226	0	3226	0	3226	0	3226
TCGA-GM-A2DN	BRCA	58	FEMALE	WHITE	Stage IIA	Infiltrating Ductal Carcinoma		2004	Post (prior bilateral ovariectomy OR >12 mo since LMP with no prior hysterectomy)	-21288	Alive	TUMOR FREE	3091								Negative		0	3091	0	3091	0	3091	0	3091
TCGA-GM-A2DO	BRCA	54	FEMALE	BLACK OR AFRICAN AMERICAN	Stage I	Infiltrating Lobular Carcinoma		2006	Post (prior bilateral ovariectomy OR >12 mo since LMP with no prior hysterectomy)	-19842	Alive	TUMOR FREE	2596								Negative		0	2596	0	2596	0	2596	0	2596
TCGA-GM-A3NW	BRCA	63	FEMALE	WHITE	Stage IIA	Infiltrating Lobular Carcinoma		2003	Post (prior bilateral ovariectomy OR >12 mo since LMP with no prior hysterectomy)	-23041	Alive	TUMOR FREE	3361								Negative		0	3361	0	3361	0	3361	0	3361
TCGA-GM-A3NY	BRCA	72	FEMALE	WHITE	Stage IIB	Infiltrating Lobular Carcinoma		2009	Post (prior bilateral ovariectomy OR >12 mo since LMP with no prior hysterectomy)	-26642	Alive	TUMOR FREE	1162								Negative		0	1162	0	1162	0	1162	0	1162
TCGA-GM-A3XG	BRCA	46	FEMALE	WHITE	Stage IIIA	Infiltrating Lobular Carcinoma		2009	Pre (<6 months since LMP AND no prior bilateral ovariectomy AND not on estrogen replacement)	-16948	Alive	TUMOR FREE	1330								Negative		0	1330	0	1330	0	1330	0	1330
TCGA-GM-A3XL	BRCA	49	FEMALE	BLACK OR AFRICAN AMERICAN	Stage IIA	Infiltrating Ductal Carcinoma		2007	Post (prior bilateral ovariectomy OR >12 mo since LMP with no prior hysterectomy)	-18171	Alive	TUMOR FREE	2108								Negative		0	2108	0	2108	0	2108	0	2108
TCGA-GM-A3XN	BRCA	44	FEMALE	WHITE	Stage IIIA	Infiltrating Lobular Carcinoma		2007	Post (prior bilateral ovariectomy OR >12 mo since LMP with no prior hysterectomy)	-16109	Alive	TUMOR FREE	2019								Negative		0	2019	0	2019	0	2019	0	2019
TCGA-GM-A4E0	BRCA	67	FEMALE	WHITE	Stage IIIC	Infiltrating Lobular Carcinoma		2007	Post (prior bilateral ovariectomy OR >12 mo since LMP with no prior hysterectomy)	-24788	Alive	TUMOR FREE	2191								Negative		0	2191	0	2191	0	2191	0	2191
TCGA-GM-A5PV	BRCA	63	FEMALE	WHITE	Stage IIB	Infiltrating Lobular Carcinoma		2011	Post (prior bilateral ovariectomy OR >12 mo since LMP with no prior hysterectomy)	-23215	Alive	TUMOR FREE	412								Negative		0	412	0	412	0	412	0	412
TCGA-GM-A5PX	BRCA	65	FEMALE	WHITE	Stage IIB	Infiltrating Lobular Carcinoma		2011	Post (prior bilateral ovariectomy OR >12 mo since LMP with no prior hysterectomy)	-23753	Alive	TUMOR FREE	551								Negative		0	551	0	551	0	551	0	551
TCGA-HN-A2NL	BRCA	56	FEMALE	[Not Evaluated]	Stage IIA	Infiltrating Lobular Carcinoma			Post (prior bilateral ovariectomy OR >12 mo since LMP with no prior hysterectomy)	-20483	Alive	TUMOR FREE	79								Negative		0	79	0	79	0	79	0	79
TCGA-HN-A2OB	BRCA	45	FEMALE	[Not Evaluated]	Stage IIB	Infiltrating Lobular Carcinoma			Pre (<6 months since LMP AND no prior bilateral ovariectomy AND not on estrogen replacement)	-16672	Dead	WITH TUMOR		1900		Distant Metastasis	Bone		1543		Negative		1	1900	1	1900	1	1543	1	1543
TCGA-JL-A3YW	BRCA	49	FEMALE	ASIAN	Stage IIB	Infiltrating Lobular Carcinoma		2011	Post (prior bilateral ovariectomy OR >12 mo since LMP with no prior hysterectomy)		Alive		360								Negative		0	360	0	360	0	360	0	360
TCGA-JL-A3YX	BRCA	46	FEMALE	ASIAN	Stage IIA	Infiltrating Lobular Carcinoma		2011	Post (prior bilateral ovariectomy OR >12 mo since LMP with no prior hysterectomy)		Alive		352								Negative		0	352	0	352	0	352	0	352
TCGA-LD-A66U	BRCA	44	FEMALE	WHITE	Stage IIB	Infiltrating Lobular Carcinoma		2012	[Not Evaluated]	-16101	Alive	TUMOR FREE	646								Negative		0	646	0	646	0	646	0	646
TCGA-LD-A74U	BRCA	79	FEMALE	WHITE	Stage IIIC	Other, specify		2013		-28981	Alive	WITH TUMOR	402								Negative		0	402	0	402	0	402	0	402
TCGA-LD-A7W5	BRCA	52	FEMALE	BLACK OR AFRICAN AMERICAN	Stage IIIC	Infiltrating Ductal Carcinoma		2013	Pre (<6 months since LMP AND no prior bilateral ovariectomy AND not on estrogen replacement)	-19169	Alive	WITH TUMOR	216								Positive		0	216	0	216			0	216
TCGA-LD-A7W6	BRCA	54	FEMALE	WHITE	Stage IIB	Other, specify		2013	Post (prior bilateral ovariectomy OR >12 mo since LMP with no prior hysterectomy)	-20077	Alive	TUMOR FREE	404								Negative		0	404	0	404	0	404	0	404
TCGA-LD-A9QF	BRCA	73	FEMALE	BLACK OR AFRICAN AMERICAN	Stage IA	Infiltrating Ductal Carcinoma		2013	Post (prior bilateral ovariectomy OR >12 mo since LMP with no prior hysterectomy)	-26869	Alive	TUMOR FREE	323								Negative		0	323	0	323	0	323	0	323
TCGA-LL-A440	BRCA	61	FEMALE	WHITE	Stage IA	Infiltrating Lobular Carcinoma		2012	Post (prior bilateral ovariectomy OR >12 mo since LMP with no prior hysterectomy)	-22497	Alive	TUMOR FREE	759								Negative		0	759	0	759	0	759	0	759
TCGA-LL-A441	BRCA	62	FEMALE	BLACK OR AFRICAN AMERICAN	Stage IA	Infiltrating Ductal Carcinoma		2012	Post (prior bilateral ovariectomy OR >12 mo since LMP with no prior hysterectomy)	-22772	Alive	TUMOR FREE	996								Negative		0	996	0	996	0	996	0	996
TCGA-LL-A442	BRCA	56	FEMALE	BLACK OR AFRICAN AMERICAN	Stage IIA	Infiltrating Ductal Carcinoma		2012	Post (prior bilateral ovariectomy OR >12 mo since LMP with no prior hysterectomy)	-20495	Alive	TUMOR FREE	889								Negative		0	889	0	889	0	889	0	889
TCGA-LL-A50Y	BRCA	84	FEMALE	WHITE	Stage IIA	Infiltrating Lobular Carcinoma		2012	Post (prior bilateral ovariectomy OR >12 mo since LMP with no prior hysterectomy)	-30934	Alive	TUMOR FREE	762								Negative		0	762	0	762	0	762	0	762
TCGA-LL-A5YL	BRCA	64	FEMALE	WHITE	Stage IIB	Infiltrating Lobular Carcinoma		2012	Post (prior bilateral ovariectomy OR >12 mo since LMP with no prior hysterectomy)	-23395	Alive		519								Negative		0	519	0	519	0	519	0	519
TCGA-LL-A5YM	BRCA	88	FEMALE	BLACK OR AFRICAN AMERICAN	Stage IIIB	Infiltrating Ductal Carcinoma		2012	Post (prior bilateral ovariectomy OR >12 mo since LMP with no prior hysterectomy)	-32478	Alive	WITH TUMOR	466			Locoregional Recurrence	Other, specify	Skin left chest wall	258		Negative		0	466	0	466	1	258	1	258
TCGA-LL-A5YN	BRCA	46	FEMALE	BLACK OR AFRICAN AMERICAN	Stage IIA	Infiltrating Ductal Carcinoma		2013	Post (prior bilateral ovariectomy OR >12 mo since LMP with no prior hysterectomy)	-16884	Alive	TUMOR FREE	447								Negative		0	447	0	447	0	447	0	447
TCGA-LL-A5YO	BRCA	50	FEMALE	BLACK OR AFRICAN AMERICAN	Stage IA	Infiltrating Ductal Carcinoma		2013	Pre (<6 months since LMP AND no prior bilateral ovariectomy AND not on estrogen replacement)	-18354	Alive	TUMOR FREE	440								Negative		0	440	0	440	0	440	0	440
TCGA-LL-A5YP	BRCA	49	FEMALE	BLACK OR AFRICAN AMERICAN	Stage IIB	Infiltrating Ductal Carcinoma		2013	Post (prior bilateral ovariectomy OR >12 mo since LMP with no prior hysterectomy)	-18041	Alive		450								Negative		0	450	0	450	0	450	0	450
TCGA-LL-A6FP	BRCA	90	FEMALE	WHITE	Stage IIA	Infiltrating Lobular Carcinoma		2012	Post (prior bilateral ovariectomy OR >12 mo since LMP with no prior hysterectomy)	-32873	Alive	TUMOR FREE	677								Negative		0	677	0	677	0	677	0	677
TCGA-LL-A6FQ	BRCA	77	FEMALE	BLACK OR AFRICAN AMERICAN	Stage IIIA	Infiltrating Ductal Carcinoma		2013	Post (prior bilateral ovariectomy OR >12 mo since LMP with no prior hysterectomy)	-28375	Alive		80								Negative		0	80	0	80	0	80	0	80
TCGA-LL-A6FR	BRCA	50	FEMALE	BLACK OR AFRICAN AMERICAN	Stage IIA	Infiltrating Ductal Carcinoma		2013	Post (prior bilateral ovariectomy OR >12 mo since LMP with no prior hysterectomy)	-18520	Alive	TUMOR FREE	489								Negative		0	489	0	489	0	489	0	489
TCGA-LL-A73Y	BRCA	67	FEMALE	BLACK OR AFRICAN AMERICAN	Stage IA	Infiltrating Ductal Carcinoma		2013	Post (prior bilateral ovariectomy OR >12 mo since LMP with no prior hysterectomy)	-24647	Alive	TUMOR FREE	477								Negative		0	477	0	477	0	477	0	477
TCGA-LL-A73Z	BRCA	55	FEMALE	BLACK OR AFRICAN AMERICAN	Stage IV	Infiltrating Ductal Carcinoma		2013	Post (prior bilateral ovariectomy OR >12 mo since LMP with no prior hysterectomy)	-20118	Dead	WITH TUMOR		227		Distant Metastasis	Brain		192		Positive		1	227	1	227			1	192
TCGA-LL-A740	BRCA	61	FEMALE	BLACK OR AFRICAN AMERICAN	Stage IA	Infiltrating Ductal Carcinoma		2013	Post (prior bilateral ovariectomy OR >12 mo since LMP with no prior hysterectomy)	-22416	Alive	TUMOR FREE	441								Negative		0	441	0	441	0	441	0	441
TCGA-LL-A7SZ	BRCA	49	FEMALE	BLACK OR AFRICAN AMERICAN	Stage IIB	Infiltrating Ductal Carcinoma		2013	Pre (<6 months since LMP AND no prior bilateral ovariectomy AND not on estrogen replacement)	-18161	Alive	TUMOR FREE	594								Negative		0	594	0	594	0	594	0	594
TCGA-LL-A7T0	BRCA	70	FEMALE	BLACK OR AFRICAN AMERICAN	Stage IIB	Infiltrating Ductal Carcinoma		2013	Post (prior bilateral ovariectomy OR >12 mo since LMP with no prior hysterectomy)	-25867	Alive	TUMOR FREE	376								Negative		0	376	0	376	0	376	0	376
TCGA-LL-A8F5	BRCA	61	FEMALE	BLACK OR AFRICAN AMERICAN	Stage IIA	Infiltrating Ductal Carcinoma		2013	Post (prior bilateral ovariectomy OR >12 mo since LMP with no prior hysterectomy)	-22544	Alive	TUMOR FREE	596								Negative		0	596	0	596	0	596	0	596
TCGA-LL-A9Q3	BRCA	69	FEMALE	WHITE	Stage IIIC	Infiltrating Lobular Carcinoma		2013	Post (prior bilateral ovariectomy OR >12 mo since LMP with no prior hysterectomy)	-25477	Alive	TUMOR FREE	532								Negative		0	532	0	532	0	532	0	532
TCGA-LQ-A4E4	BRCA	73	FEMALE	WHITE	Stage IIIA	Infiltrating Lobular Carcinoma		2011	Post (prior bilateral ovariectomy OR >12 mo since LMP with no prior hysterectomy)	-26883	Alive	WITH TUMOR	849			Distant Metastasis	Bone		681		Positive		0	849	0	849			1	681
TCGA-MS-A51U	BRCA	44	FEMALE	WHITE	Stage IIB	Infiltrating Lobular Carcinoma		2012		-16213	Alive	TUMOR FREE	681								Negative		0	681	0	681	0	681	0	681
TCGA-OK-A5Q2	BRCA	59	FEMALE	[Not Evaluated]	Stage II	Infiltrating Lobular Carcinoma		2012		-21555	Alive		64								Negative		0	64	0	64	0	64	0	64
TCGA-OL-A5D6	BRCA	71	FEMALE	BLACK OR AFRICAN AMERICAN	Stage IIA	Infiltrating Ductal Carcinoma		2009	Post (prior bilateral ovariectomy OR >12 mo since LMP with no prior hysterectomy)	-26052	Dead	TUMOR FREE		1104							Negative		1	1104	0	1104	0	1104	0	1104
TCGA-OL-A5D7	BRCA	70	FEMALE	BLACK OR AFRICAN AMERICAN	Stage IIA	Infiltrating Ductal Carcinoma		2009	Post (prior bilateral ovariectomy OR >12 mo since LMP with no prior hysterectomy)	-25643	Alive	TUMOR FREE	1780								Negative		0	1780	0	1780	0	1780	0	1780
TCGA-OL-A5D8	BRCA	40	FEMALE	BLACK OR AFRICAN AMERICAN	Stage IIB	Infiltrating Ductal Carcinoma		2009	Pre (<6 months since LMP AND no prior bilateral ovariectomy AND not on estrogen replacement)	-14853	Alive	TUMOR FREE	973										0	973	0	973			0	973
TCGA-OL-A5DA	BRCA	61	FEMALE	WHITE	Stage IIA	Infiltrating Lobular Carcinoma		2009	Post (prior bilateral ovariectomy OR >12 mo since LMP with no prior hysterectomy)	-22411	Alive	TUMOR FREE	1783								Negative		0	1783	0	1783	0	1783	0	1783
TCGA-OL-A5RU	BRCA	63	FEMALE	BLACK OR AFRICAN AMERICAN	Stage IIA	Infiltrating Ductal Carcinoma		2010	Post (prior bilateral ovariectomy OR >12 mo since LMP with no prior hysterectomy)	-23108	Alive	TUMOR FREE	1219								Negative		0	1219	0	1219	0	1219	0	1219
TCGA-OL-A5RV	BRCA	43	FEMALE	BLACK OR AFRICAN AMERICAN	Stage IIIC	Infiltrating Ductal Carcinoma		2011	Pre (<6 months since LMP AND no prior bilateral ovariectomy AND not on estrogen replacement)	-15820	Alive	TUMOR FREE	1062								Negative		0	1062	0	1062	0	1062	0	1062
TCGA-OL-A5RW	BRCA	40	FEMALE	BLACK OR AFRICAN AMERICAN	Stage IIA	Infiltrating Ductal Carcinoma		2010	Pre (<6 months since LMP AND no prior bilateral ovariectomy AND not on estrogen replacement)	-14638	Alive	TUMOR FREE	1106								Negative		0	1106	0	1106	0	1106	0	1106
TCGA-OL-A5RX	BRCA	51	FEMALE	BLACK OR AFRICAN AMERICAN	Stage IA	Infiltrating Ductal Carcinoma		2011	Pre (<6 months since LMP AND no prior bilateral ovariectomy AND not on estrogen replacement)	-18942	Alive	TUMOR FREE	878								Negative		0	878	0	878	0	878	0	878
TCGA-OL-A5RY	BRCA	52	FEMALE	BLACK OR AFRICAN AMERICAN	Stage IIA	Infiltrating Ductal Carcinoma		2011	Post (prior bilateral ovariectomy OR >12 mo since LMP with no prior hysterectomy)	-19216	Alive	TUMOR FREE	752								Negative		0	752	0	752	0	752	0	752
TCGA-OL-A5RZ	BRCA	57	FEMALE	BLACK OR AFRICAN AMERICAN	Stage IA	Infiltrating Ductal Carcinoma		2012	Post (prior bilateral ovariectomy OR >12 mo since LMP with no prior hysterectomy)	-21038	Alive	TUMOR FREE	679								Negative		0	679	0	679	0	679	0	679
TCGA-OL-A5S0	BRCA	66	FEMALE	BLACK OR AFRICAN AMERICAN	Stage IIB	Infiltrating Ductal Carcinoma		2012	Post (prior bilateral ovariectomy OR >12 mo since LMP with no prior hysterectomy)	-24139	Alive	TUMOR FREE	620								Negative		0	620	0	620	0	620	0	620
TCGA-OL-A66H	BRCA		FEMALE	BLACK OR AFRICAN AMERICAN	Stage IB	Mucinous Carcinoma			Post (prior bilateral ovariectomy OR >12 mo since LMP with no prior hysterectomy)		Alive	TUMOR FREE									Negative		0		0		0		0
TCGA-OL-A66I	BRCA	36	FEMALE	BLACK OR AFRICAN AMERICAN	Stage IIA	Infiltrating Ductal Carcinoma		2008	[Not Evaluated]	-13458	Alive	TUMOR FREE	714								Negative		0	714	0	714	0	714	0	714
TCGA-OL-A66J	BRCA	80	FEMALE	WHITE	Stage I	Infiltrating Lobular Carcinoma		2008	Post (prior bilateral ovariectomy OR >12 mo since LMP with no prior hysterectomy)	-29345	Alive	TUMOR FREE	1996								Negative		0	1996	0	1996	0	1996	0	1996
TCGA-OL-A66K	BRCA	72	FEMALE	WHITE	Stage IIA	Infiltrating Lobular Carcinoma		2010	Post (prior bilateral ovariectomy OR >12 mo since LMP with no prior hysterectomy)	-26299	Dead	TUMOR FREE		1275							Negative		1	1275	0	1275	0	1275	0	1275
TCGA-OL-A66L	BRCA	71	FEMALE	BLACK OR AFRICAN AMERICAN	Stage IA	Infiltrating Ductal Carcinoma		2010	Post (prior bilateral ovariectomy OR >12 mo since LMP with no prior hysterectomy)	-26186	Alive	TUMOR FREE	1301								Negative		0	1301	0	1301	0	1301	0	1301
TCGA-OL-A66N	BRCA	59	FEMALE	WHITE	Stage IIIC	Infiltrating Lobular Carcinoma		2011	Post (prior bilateral ovariectomy OR >12 mo since LMP with no prior hysterectomy)	-21608	Alive	TUMOR FREE	792								Negative		0	792	0	792	0	792	0	792
TCGA-OL-A66O	BRCA	39	FEMALE	BLACK OR AFRICAN AMERICAN	Stage IIB	Infiltrating Ductal Carcinoma		2012	Pre (<6 months since LMP AND no prior bilateral ovariectomy AND not on estrogen replacement)	-14272	Alive	TUMOR FREE	528								Negative		0	528	0	528	0	528	0	528
TCGA-OL-A66P	BRCA	75	FEMALE	BLACK OR AFRICAN AMERICAN	Stage IIA	Infiltrating Ductal Carcinoma		2013		-27489	Alive	TUMOR FREE	428								Negative		0	428	0	428	0	428	0	428
TCGA-OL-A6VO	BRCA	43	FEMALE	BLACK OR AFRICAN AMERICAN	Stage IA	Infiltrating Ductal Carcinoma		2012		-15780	Alive	TUMOR FREE	858								Negative		0	858	0	858	0	858	0	858
TCGA-OL-A6VQ	BRCA	49	FEMALE	WHITE	Stage IIA	Infiltrating Lobular Carcinoma		2012	Pre (<6 months since LMP AND no prior bilateral ovariectomy AND not on estrogen replacement)	-18151	Alive	TUMOR FREE	600								Negative		0	600	0	600	0	600	0	600
TCGA-OL-A6VR	BRCA	48	FEMALE	BLACK OR AFRICAN AMERICAN	Stage IA	Infiltrating Ductal Carcinoma		2011		-17702	Alive	TUMOR FREE	1220								Negative		0	1220	0	1220	0	1220	0	1220
TCGA-OL-A97C	BRCA	67	FEMALE	BLACK OR AFRICAN AMERICAN	Stage IIB	Other, specify		2013	Post (prior bilateral ovariectomy OR >12 mo since LMP with no prior hysterectomy)	-24735	Alive	TUMOR FREE	271			Distant Metastasis	Lung		275				0	271	0	271			1	275
TCGA-PE-A5DC	BRCA	72	FEMALE	WHITE	Stage IIIA	Infiltrating Lobular Carcinoma		2005	Post (prior bilateral ovariectomy OR >12 mo since LMP with no prior hysterectomy)	-26514	Dead	TUMOR FREE		1430									1	1430	0	1430			0	1430
TCGA-PE-A5DD	BRCA	64	FEMALE	ASIAN	Stage IIA	Infiltrating Lobular Carcinoma		2006	Post (prior bilateral ovariectomy OR >12 mo since LMP with no prior hysterectomy)	-23686	Alive	TUMOR FREE	1953								Negative		0	1953	0	1953	0	1953	0	1953
TCGA-PE-A5DE	BRCA	41	FEMALE	WHITE	Stage IIA	Infiltrating Lobular Carcinoma		2007	Pre (<6 months since LMP AND no prior bilateral ovariectomy AND not on estrogen replacement)	-15216	Alive	TUMOR FREE	2645										0	2645	0	2645			0	2645
TCGA-PL-A8LV	BRCA	54	FEMALE	BLACK OR AFRICAN AMERICAN	Stage IIIB	Medullary Carcinoma		2013		-19746	Alive	WITH TUMOR	-7										0	0	0	0			0	0
TCGA-PL-A8LX	BRCA	35	FEMALE	BLACK OR AFRICAN AMERICAN	Stage IV	Infiltrating Ductal Carcinoma		2013	Pre (<6 months since LMP AND no prior bilateral ovariectomy AND not on estrogen replacement)	-12840	Alive	WITH TUMOR	5										0	5	0	5			0	5
TCGA-PL-A8LY	BRCA	30	FEMALE	BLACK OR AFRICAN AMERICAN	Stage IIB	Infiltrating Ductal Carcinoma		2013	Pre (<6 months since LMP AND no prior bilateral ovariectomy AND not on estrogen replacement)	-11199	Alive	WITH TUMOR	8										0	8	0	8			0	8
TCGA-PL-A8LZ	BRCA	29	FEMALE	BLACK OR AFRICAN AMERICAN	Stage IIIB	Infiltrating Ductal Carcinoma		2013	Pre (<6 months since LMP AND no prior bilateral ovariectomy AND not on estrogen replacement)	-10869	Alive	TUMOR FREE	302										0	302	0	302			0	302
TCGA-S3-A6ZF	BRCA	64	FEMALE	BLACK OR AFRICAN AMERICAN	Stage IIA	Infiltrating Ductal Carcinoma		2013	Post (prior bilateral ovariectomy OR >12 mo since LMP with no prior hysterectomy)	-23650	Alive	TUMOR FREE	572								Negative		0	572	0	572	0	572	0	572
TCGA-S3-A6ZG	BRCA	71	FEMALE	BLACK OR AFRICAN AMERICAN	Stage IIB	Mixed Histology (please specify)		2013	Post (prior bilateral ovariectomy OR >12 mo since LMP with no prior hysterectomy)	-26141	Alive	TUMOR FREE	562								Negative		0	562	0	562	0	562	0	562
TCGA-S3-A6ZH	BRCA	29	FEMALE	BLACK OR AFRICAN AMERICAN	Stage IIIC	Infiltrating Ductal Carcinoma		2013		-10832	Alive	TUMOR FREE	641								Negative		0	641	0	641	0	641	0	641
TCGA-S3-AA0Z	BRCA	63	FEMALE	BLACK OR AFRICAN AMERICAN	Stage IIB	Infiltrating Ductal Carcinoma		2013	Post (prior bilateral ovariectomy OR >12 mo since LMP with no prior hysterectomy)	-23314	Alive	TUMOR FREE	629								Negative		0	629	0	629	0	629	0	629
TCGA-S3-AA10	BRCA	65	FEMALE	BLACK OR AFRICAN AMERICAN	Stage IIA	Infiltrating Ductal Carcinoma		2013	Post (prior bilateral ovariectomy OR >12 mo since LMP with no prior hysterectomy)	-24075	Alive	TUMOR FREE	586								Negative		0	586	0	586	0	586	0	586
TCGA-S3-AA11	BRCA	67	FEMALE	BLACK OR AFRICAN AMERICAN	Stage IIA	Infiltrating Ductal Carcinoma		2013	Post (prior bilateral ovariectomy OR >12 mo since LMP with no prior hysterectomy)	-24813	Alive	TUMOR FREE	421								Negative		0	421	0	421	0	421	0	421
TCGA-S3-AA12	BRCA	82	FEMALE	BLACK OR AFRICAN AMERICAN	Stage IIIA	Infiltrating Ductal Carcinoma		2013	Post (prior bilateral ovariectomy OR >12 mo since LMP with no prior hysterectomy)	-30101	Alive	TUMOR FREE	574								Negative		0	574	0	574	0	574	0	574
TCGA-S3-AA14	BRCA	47	FEMALE	BLACK OR AFRICAN AMERICAN	Stage I	Infiltrating Ductal Carcinoma		2013	Post (prior bilateral ovariectomy OR >12 mo since LMP with no prior hysterectomy)	-17352	Alive	TUMOR FREE	529								Negative		0	529	0	529	0	529	0	529
TCGA-S3-AA15	BRCA	51	FEMALE	BLACK OR AFRICAN AMERICAN	Stage IIB	Infiltrating Ductal Carcinoma		2013	Post (prior bilateral ovariectomy OR >12 mo since LMP with no prior hysterectomy)	-18659	Alive	TUMOR FREE	525								Negative		0	525	0	525	0	525	0	525
TCGA-S3-AA17	BRCA	64	FEMALE	BLACK OR AFRICAN AMERICAN	Stage IIB	Infiltrating Ductal Carcinoma		2013	Post (prior bilateral ovariectomy OR >12 mo since LMP with no prior hysterectomy)	-23642	Alive	TUMOR FREE	424								Negative		0	424	0	424	0	424	0	424
TCGA-UL-AAZ6	BRCA	73	FEMALE	BLACK OR AFRICAN AMERICAN	Stage IIA	Infiltrating Ductal Carcinoma		2013	Post (prior bilateral ovariectomy OR >12 mo since LMP with no prior hysterectomy)	-26999	Alive	TUMOR FREE	518										0	518	0	518			0	518
TCGA-UU-A93S	BRCA	63	FEMALE	BLACK OR AFRICAN AMERICAN	Stage IV	Infiltrating Ductal Carcinoma		2013	Post (prior bilateral ovariectomy OR >12 mo since LMP with no prior hysterectomy)	-23278	Dead	WITH TUMOR		116							Positive		1	116	1	116			1	116
TCGA-V7-A7HQ	BRCA	75	FEMALE	BLACK OR AFRICAN AMERICAN	Stage IIIA	Infiltrating Ductal Carcinoma		2009	Post (prior bilateral ovariectomy OR >12 mo since LMP with no prior hysterectomy)	-27684	Alive	TUMOR FREE	2033								Negative		0	2033	0	2033	0	2033	0	2033
TCGA-W8-A86G	BRCA	66	FEMALE	WHITE	Stage IIA	Infiltrating Lobular Carcinoma		2013	Post (prior bilateral ovariectomy OR >12 mo since LMP with no prior hysterectomy)	-24125	Alive	TUMOR FREE	347								Negative		0	347	0	347	0	347	0	347
TCGA-WT-AB41	BRCA	55	FEMALE	BLACK OR AFRICAN AMERICAN	Stage IIB	Infiltrating Ductal Carcinoma		2010	Post (prior bilateral ovariectomy OR >12 mo since LMP with no prior hysterectomy)		Alive	TUMOR FREE	1611								Negative		0	1611	0	1611	0	1611	0	1611
TCGA-WT-AB44	BRCA	77	FEMALE	WHITE	Stage IA	Infiltrating Lobular Carcinoma		2012	Post (prior bilateral ovariectomy OR >12 mo since LMP with no prior hysterectomy)		Alive	TUMOR FREE	883								Negative		0	883	0	883	0	883	0	883
TCGA-XX-A899	BRCA	46	FEMALE	WHITE	Stage IIIA	Infiltrating Lobular Carcinoma		2013	Post (prior bilateral ovariectomy OR >12 mo since LMP with no prior hysterectomy)	-17022	Alive	TUMOR FREE	467								Negative		0	467	0	467	0	467	0	467
TCGA-XX-A89A	BRCA	68	FEMALE	WHITE	Stage IIB	Infiltrating Lobular Carcinoma		2013	Post (prior bilateral ovariectomy OR >12 mo since LMP with no prior hysterectomy)	-25000	Alive	TUMOR FREE	488								Negative		0	488	0	488	0	488	0	488
TCGA-Z7-A8R5	BRCA	61	FEMALE	WHITE	Stage IIIA	Infiltrating Lobular Carcinoma		2005	Post (prior bilateral ovariectomy OR >12 mo since LMP with no prior hysterectomy)	-22280	Alive	WITH TUMOR	3287			Locoregional Recurrence			181		Positive		0	3287	0	3287			1	181
TCGA-Z7-A8R6	BRCA	46	FEMALE	WHITE	Stage I	Infiltrating Lobular Carcinoma		2005	Pre (<6 months since LMP AND no prior bilateral ovariectomy AND not on estrogen replacement)	-16955	Alive	TUMOR FREE	3256								Negative		0	3256	0	3256	0	3256	0	3256
TCGA-2W-A8YY	CESC	51	FEMALE	WHITE	Stage IB2	Adenosquamous	G3	2013	Pre (<6 months since LMP AND no prior bilateral ovariectomy AND not on estrogen replacement)	-18886	Alive	TUMOR FREE	533							Complete Remission/Response			0	533	0	533	0	533	0	533
TCGA-4J-AA1J	CESC	31	FEMALE	WHITE	Stage IB2	Cervical Squamous Cell Carcinoma	G3	2013	Pre (<6 months since LMP AND no prior bilateral ovariectomy AND not on estrogen replacement)	-11611	Alive	TUMOR FREE	542							Complete Remission/Response			0	542	0	542	0	542	0	542
TCGA-BI-A0VR	CESC	53	FEMALE	WHITE	Stage IIIB	Cervical Squamous Cell Carcinoma	G3	2006	Post (prior bilateral ovariectomy OR >12 mo since LMP with no prior hysterectomy)	-19473	Alive	TUMOR FREE	1505										0	1505	0	1505			0	1505
TCGA-BI-A0VS	CESC	48	FEMALE	WHITE	Stage IB	Cervical Squamous Cell Carcinoma	G3	2007	Pre (<6 months since LMP AND no prior bilateral ovariectomy AND not on estrogen replacement)	-17839	Alive	TUMOR FREE	1735							Complete Remission/Response			0	1735	0	1735	0	1735	0	1735
TCGA-BI-A20A	CESC	49	FEMALE	WHITE	Stage IB1	Cervical Squamous Cell Carcinoma	G3	2010		-18215	Alive	TUMOR FREE	720							Complete Remission/Response			0	720	0	720	0	720	0	720
TCGA-C5-A0TN	CESC	21	FEMALE	BLACK OR AFRICAN AMERICAN	Stage IB2	Cervical Squamous Cell Carcinoma	G3	1997	Pre (<6 months since LMP AND no prior bilateral ovariectomy AND not on estrogen replacement)	-7760	Dead	WITH TUMOR		348	Cervical Cancer	Distant Metastasis	Other, specify	Pelvis/Liver	62	Progressive Disease			1	348	1	348			1	62
TCGA-C5-A1BE	CESC	64	FEMALE	WHITE	Stage IB2	Cervical Squamous Cell Carcinoma	G2	2000	Post (prior bilateral ovariectomy OR >12 mo since LMP with no prior hysterectomy)	-23727	Dead	WITH TUMOR		2094	Cervical Cancer				1674	Complete Remission/Response			1	2094	1	2094	1	1674	1	1674
TCGA-C5-A1BF	CESC	46	FEMALE	WHITE	Stage IB	Cervical Squamous Cell Carcinoma	G1	1997		-16975	Dead	WITH TUMOR		570	Cervical Cancer	Distant Metastasis	Other, specify	Lung, Sternum	93	Complete Remission/Response			1	570	1	570	1	93	1	93
TCGA-C5-A1BI	CESC	31	FEMALE	WHITE	Stage IIIB	Cervical Squamous Cell Carcinoma	G2	2001	Pre (<6 months since LMP AND no prior bilateral ovariectomy AND not on estrogen replacement)	-11564	Alive	TUMOR FREE	1112							Complete Remission/Response			0	1112	0	1112	0	1112	0	1112
TCGA-C5-A1BJ	CESC	34	FEMALE	WHITE	Stage IIB	Cervical Squamous Cell Carcinoma	G2	1997	Pre (<6 months since LMP AND no prior bilateral ovariectomy AND not on estrogen replacement)	-12611	Alive	TUMOR FREE	4385							Complete Remission/Response			0	4385	0	4385	0	4385	0	4385
TCGA-C5-A1BK	CESC	36	FEMALE	BLACK OR AFRICAN AMERICAN	Stage IB	Cervical Squamous Cell Carcinoma	G2	1994	Pre (<6 months since LMP AND no prior bilateral ovariectomy AND not on estrogen replacement)	-13297	Alive	TUMOR FREE	5385							Complete Remission/Response			0	5385	0	5385	0	5385	0	5385
TCGA-C5-A1BL	CESC	32	FEMALE	WHITE	Stage IB	Cervical Squamous Cell Carcinoma	G2	1994	Pre (<6 months since LMP AND no prior bilateral ovariectomy AND not on estrogen replacement)	-11723	Alive	TUMOR FREE	5271							Complete Remission/Response			0	5271	0	5271	0	5271	0	5271
TCGA-C5-A1BM	CESC	78	FEMALE	BLACK OR AFRICAN AMERICAN	Stage IB	Cervical Squamous Cell Carcinoma	G2	1997	Post (prior bilateral ovariectomy OR >12 mo since LMP with no prior hysterectomy)	-28815	Dead	TUMOR FREE		2520						Complete Remission/Response			1	2520	0	2520	0	2520	0	2520
TCGA-C5-A1BN	CESC	26	FEMALE	WHITE	Stage IB2	Cervical Squamous Cell Carcinoma	G3	2007	Pre (<6 months since LMP AND no prior bilateral ovariectomy AND not on estrogen replacement)	-9783	Dead	WITH TUMOR		166	Cervical Cancer					Progressive Disease			1	166	1	166			1	166
TCGA-C5-A1BQ	CESC	65	FEMALE	WHITE	Stage IIIB	Cervical Squamous Cell Carcinoma	G2	2002	Post (prior bilateral ovariectomy OR >12 mo since LMP with no prior hysterectomy)	-24018	Dead	TUMOR FREE		604	Cervical Cancer					Partial Remission/Response			1	604	1	604			0	604
TCGA-C5-A1M5	CESC	53	FEMALE	WHITE	Stage IB	Cervical Squamous Cell Carcinoma	G2	1996	Indeterminate (neither Pre or Postmenopausal)	-19672	Dead	WITH TUMOR		2052	Cervical Cancer	Distant Metastasis	Other, specify	Regional recurrence NOS	693	Complete Remission/Response			1	2052	1	2052	1	693	1	693
TCGA-C5-A1M6	CESC	55	FEMALE	WHITE	Stage IIB	Cervical Squamous Cell Carcinoma	G3	1998	Post (prior bilateral ovariectomy OR >12 mo since LMP with no prior hysterectomy)	-20090	Dead	WITH TUMOR		955	Cervical Cancer	Distant Metastasis	Lung		316	Complete Remission/Response			1	955	1	955	1	316	1	316
TCGA-C5-A1M7	CESC	37	FEMALE	WHITE	Stage IB	Cervical Squamous Cell Carcinoma	G2	1999	Pre (<6 months since LMP AND no prior bilateral ovariectomy AND not on estrogen replacement)	-13808	Alive	TUMOR FREE	1409							Complete Remission/Response			0	1409	0	1409	0	1409	0	1409
TCGA-C5-A1M8	CESC	43	FEMALE	WHITE	Stage IB1	Cervical Squamous Cell Carcinoma	G2	2001	Indeterminate (neither Pre or Postmenopausal)	-15848	Alive	TUMOR FREE	919							Complete Remission/Response			0	919	0	919	0	919	0	919
TCGA-C5-A1M9	CESC	46	FEMALE	WHITE	Stage IB1	Endocervical Type of Adenocarcinoma	G3	2002	Pre (<6 months since LMP AND no prior bilateral ovariectomy AND not on estrogen replacement)	-17020	Dead	WITH TUMOR		1065	Cervical Cancer	Distant Metastasis	Lung		555	Complete Remission/Response			1	1065	1	1065	1	555	1	555
TCGA-C5-A1ME	CESC	40	FEMALE	WHITE	Stage IB1	Endocervical Type of Adenocarcinoma	G1	2003	Pre (<6 months since LMP AND no prior bilateral ovariectomy AND not on estrogen replacement)	-14970	Alive	TUMOR FREE	1756							Complete Remission/Response			0	1756	0	1756	0	1756	0	1756
TCGA-C5-A1MF	CESC	49	FEMALE	WHITE	Stage IB2	Cervical Squamous Cell Carcinoma	G2	2004	Pre (<6 months since LMP AND no prior bilateral ovariectomy AND not on estrogen replacement)	-17911	Alive	TUMOR FREE	1617							Complete Remission/Response			0	1617	0	1617	0	1617	0	1617
TCGA-C5-A1MH	CESC	71	FEMALE	WHITE	Stage IIIB	Cervical Squamous Cell Carcinoma	G3	2004	Post (prior bilateral ovariectomy OR >12 mo since LMP with no prior hysterectomy)	-26234	Dead	WITH TUMOR		1186	Cervical Cancer	Distant Metastasis	Lung		178	Complete Remission/Response			1	1186	1	1186	1	178	1	178
TCGA-C5-A1MI	CESC	50	FEMALE	WHITE	Stage IB1	Cervical Squamous Cell Carcinoma	G2	2004	Peri (6-12 months since last menstrual period)	-18336	Dead	WITH TUMOR		1083	Cervical Cancer	Distant Metastasis	Other, specify	distant recurrence multiple sites	805	Complete Remission/Response			1	1083	1	1083	1	805	1	805
TCGA-C5-A1MJ	CESC	61	FEMALE	WHITE	Stage IB1	Endocervical Type of Adenocarcinoma	G2	2005	Post (prior bilateral ovariectomy OR >12 mo since LMP with no prior hysterectomy)	-22308	Dead	TUMOR FREE		14									1	14	0	14			0	14
TCGA-C5-A1MK	CESC	79	FEMALE	WHITE	Stage IIIB	Cervical Squamous Cell Carcinoma	G3	2005	Post (prior bilateral ovariectomy OR >12 mo since LMP with no prior hysterectomy)	-28939	Dead	WITH TUMOR		74	Cervical Cancer					Progressive Disease			1	74	1	74			1	74
TCGA-C5-A1ML	CESC	49	FEMALE	WHITE	Stage IB2	Cervical Squamous Cell Carcinoma	G3	2005	Post (prior bilateral ovariectomy OR >12 mo since LMP with no prior hysterectomy)	-18067	Dead	WITH TUMOR		636	Cervical Cancer					Progressive Disease			1	636	1	636			1	636
TCGA-C5-A1MN	CESC	42	FEMALE	WHITE	Stage IIIB	Cervical Squamous Cell Carcinoma	G2	2007	Pre (<6 months since LMP AND no prior bilateral ovariectomy AND not on estrogen replacement)	-15499	Dead	TUMOR FREE		1245						Complete Remission/Response			1	1245	0	1245	0	1245	0	1245
TCGA-C5-A1MP	CESC	34	FEMALE	BLACK OR AFRICAN AMERICAN	Stage IB2	Cervical Squamous Cell Carcinoma	G3	2009	Pre (<6 months since LMP AND no prior bilateral ovariectomy AND not on estrogen replacement)	-12692	Alive	TUMOR FREE	109							Complete Remission/Response			0	109	0	109	0	109	0	109
TCGA-C5-A1MQ	CESC	35	FEMALE	WHITE	Stage IIA	Cervical Squamous Cell Carcinoma	G2	2009		-12836	Alive	TUMOR FREE	1031							Complete Remission/Response			0	1031	0	1031	0	1031	0	1031
TCGA-C5-A2LS	CESC	37	FEMALE	WHITE	Stage IB2	Endocervical Adenocarcinoma of the Usual Type	G1	2005		-13857	Alive	TUMOR FREE	1345							Complete Remission/Response			0	1345	0	1345	0	1345	0	1345
TCGA-C5-A2LT	CESC	38	FEMALE	WHITE	Stage IB	Cervical Squamous Cell Carcinoma	G3	2001	Pre (<6 months since LMP AND no prior bilateral ovariectomy AND not on estrogen replacement)	-13966	Alive	TUMOR FREE	2226							Complete Remission/Response			0	2226	0	2226	0	2226	0	2226
TCGA-C5-A2LV	CESC	36	FEMALE	BLACK OR AFRICAN AMERICAN	Stage IB	Cervical Squamous Cell Carcinoma	G3	2003	Pre (<6 months since LMP AND no prior bilateral ovariectomy AND not on estrogen replacement)	-13447	Alive	TUMOR FREE	2234							Complete Remission/Response			0	2234	0	2234	0	2234	0	2234
TCGA-C5-A2LX	CESC	54	FEMALE	WHITE	Stage IB1	Cervical Squamous Cell Carcinoma	G2	2007	Post (prior bilateral ovariectomy OR >12 mo since LMP with no prior hysterectomy)	-20070	Alive	TUMOR FREE	2526							Complete Remission/Response			0	2526	0	2526	0	2526	0	2526
TCGA-C5-A2LY	CESC	30	FEMALE	WHITE	Stage IB1	Cervical Squamous Cell Carcinoma	G2	2002	Pre (<6 months since LMP AND no prior bilateral ovariectomy AND not on estrogen replacement)	-11018	Alive	TUMOR FREE	2383							Complete Remission/Response			0	2383	0	2383	0	2383	0	2383
TCGA-C5-A2LZ	CESC	65	FEMALE	WHITE	Stage IIIB	Cervical Squamous Cell Carcinoma	G2	1998	Post (prior bilateral ovariectomy OR >12 mo since LMP with no prior hysterectomy)	-24059	Dead	WITH TUMOR		3046	Cervical Cancer	Distant Metastasis			2893	Complete Remission/Response			1	3046	1	3046	1	2893	1	2893
TCGA-C5-A2M1	CESC	37	FEMALE	WHITE	Stage IB1	Endocervical Type of Adenocarcinoma	G2	2005	Pre (<6 months since LMP AND no prior bilateral ovariectomy AND not on estrogen replacement)	-13835	Alive	TUMOR FREE	1169							Complete Remission/Response			0	1169	0	1169	0	1169	0	1169
TCGA-C5-A2M2	CESC	56	FEMALE	WHITE	Stage IB2	Endocervical Type of Adenocarcinoma	G2	2009	Post (prior bilateral ovariectomy OR >12 mo since LMP with no prior hysterectomy)	-20480	Dead			1011									1	1011		1011			0	1011
TCGA-C5-A3HD	CESC	51	FEMALE	WHITE	Stage IIB	Cervical Squamous Cell Carcinoma	G2	2004		-18690	Alive	TUMOR FREE	1582							Complete Remission/Response			0	1582	0	1582	0	1582	0	1582
TCGA-C5-A3HE	CESC	44	FEMALE	WHITE	Stage IB2	Cervical Squamous Cell Carcinoma	G3	2006		-16139	Alive		548			Locoregional Recurrence	Cervix		252				0	548	0	548			1	252
TCGA-C5-A3HF	CESC	24	FEMALE	WHITE	Stage IB2	Mucinous Adenocarcinoma of Endocervical Type	G2	1996	Pre (<6 months since LMP AND no prior bilateral ovariectomy AND not on estrogen replacement)	-9115	Dead	WITH TUMOR		543	Cervical Cancer	Distant Metastasis	Other, specify	Pelvis	450				1	543	1	543			1	450
TCGA-C5-A3HL	CESC	76	FEMALE	WHITE	Stage IB2	Cervical Squamous Cell Carcinoma	G2	2007	Post (prior bilateral ovariectomy OR >12 mo since LMP with no prior hysterectomy)	-27963	Alive	TUMOR FREE	621							Complete Remission/Response			0	621	0	621	0	621	0	621
TCGA-C5-A7CG	CESC	55	FEMALE	WHITE	Stage IB	Cervical Squamous Cell Carcinoma	G2	1997		-20242	Alive	TUMOR FREE	6408										0	6408	0	6408			0	6408
TCGA-C5-A7CH	CESC	43	FEMALE	WHITE	Stage IIB	Cervical Squamous Cell Carcinoma	G2	2001		-15777	Alive	TUMOR FREE	4694										0	4694	0	4694			0	4694
TCGA-C5-A7CJ	CESC	42	FEMALE	WHITE	Stage IIA	Cervical Squamous Cell Carcinoma	G2	2002		-15652	Dead	TUMOR FREE		3097									1	3097	0	3097			0	3097
TCGA-C5-A7CK	CESC	58	FEMALE	WHITE	Stage IVA	Cervical Squamous Cell Carcinoma	G2	2001		-21520	Dead	TUMOR FREE		4086									1	4086	0	4086			0	4086
TCGA-C5-A7CL	CESC	48	FEMALE	WHITE	Stage IIIB	Cervical Squamous Cell Carcinoma	G2	2002		-17869	Dead	WITH TUMOR		471	Cervical Cancer								1	471	1	471			1	471
TCGA-C5-A7CM	CESC	35	FEMALE	WHITE	Stage IB2	Endocervical Adenocarcinoma of the Usual Type	G2	2012		-12853	Alive	TUMOR FREE	619							Complete Remission/Response			0	619	0	619	0	619	0	619
TCGA-C5-A7CO	CESC	68	FEMALE	WHITE	Stage IB2	Cervical Squamous Cell Carcinoma	G2	2002	Post (prior bilateral ovariectomy OR >12 mo since LMP with no prior hysterectomy)	-25045	Alive	TUMOR FREE	4482							Complete Remission/Response			0	4482	0	4482	0	4482	0	4482
TCGA-C5-A7UC	CESC	48	FEMALE	WHITE	Stage IB	Cervical Squamous Cell Carcinoma	G3	2002		-17765	Dead	TUMOR FREE		523									1	523	0	523			0	523
TCGA-C5-A7UE	CESC	45	FEMALE	WHITE	Stage IB1	Cervical Squamous Cell Carcinoma	G2	2001		-16473	Alive	TUMOR FREE	4738							Complete Remission/Response			0	4738	0	4738	0	4738	0	4738
TCGA-C5-A7UH	CESC	55	FEMALE	WHITE	Stage IIIB	Cervical Squamous Cell Carcinoma	G3	2003		-20189	Alive	TUMOR FREE	3988										0	3988	0	3988			0	3988
TCGA-C5-A7UI	CESC	42	FEMALE	BLACK OR AFRICAN AMERICAN	Stage IB1	Cervical Squamous Cell Carcinoma	G3	2004		-15349	Dead	TUMOR FREE		2888									1	2888	0	2888			0	2888
TCGA-C5-A7X3	CESC	70	FEMALE	WHITE	Stage IIIB	Cervical Squamous Cell Carcinoma	G2	1997		-25665	Dead	TUMOR FREE		284									1	284	0	284			0	284
TCGA-C5-A7X5	CESC	72	FEMALE	BLACK OR AFRICAN AMERICAN	Stage IVB	Cervical Squamous Cell Carcinoma	G3	2003		-26542	Dead	WITH TUMOR		414	Cervical Cancer								1	414	1	414			1	414
TCGA-C5-A7X8	CESC	35	FEMALE	WHITE	Stage IB1	Mucinous Adenocarcinoma of Endocervical Type	G2	2003		-12977	Alive	TUMOR FREE	83										0	83	0	83			0	83
TCGA-C5-A7XC	CESC	26	FEMALE	WHITE	Stage IB1	Cervical Squamous Cell Carcinoma	G2	2004		-9776	Alive	TUMOR FREE	1551										0	1551	0	1551			0	1551
TCGA-C5-A8XH	CESC	39	FEMALE	WHITE	Stage IB1	Cervical Squamous Cell Carcinoma		2007		-14444	Dead	TUMOR FREE		1394									1	1394	0	1394			0	1394
TCGA-C5-A8XI	CESC	69	FEMALE	BLACK OR AFRICAN AMERICAN	Stage IB2	Cervical Squamous Cell Carcinoma	G3	2008	Post (prior bilateral ovariectomy OR >12 mo since LMP with no prior hysterectomy)	-25220	Alive	TUMOR FREE	254										0	254	0	254			0	254
TCGA-C5-A8XJ	CESC	74	FEMALE	WHITE	Stage IB	Cervical Squamous Cell Carcinoma		2002		-27087	Alive	TUMOR FREE	4467										0	4467	0	4467			0	4467
TCGA-C5-A8XK	CESC	30	FEMALE	BLACK OR AFRICAN AMERICAN		Cervical Squamous Cell Carcinoma	G3	2000		-11268	Alive	TUMOR FREE	3039										0	3039	0	3039			0	3039
TCGA-C5-A8YQ	CESC	79	FEMALE	WHITE	Stage IB1	Cervical Squamous Cell Carcinoma	G2	2006	Post (prior bilateral ovariectomy OR >12 mo since LMP with no prior hysterectomy)	-28873	Dead	WITH TUMOR		715	Cervical Cancer								1	715	1	715			1	715
TCGA-C5-A8YR	CESC	56	FEMALE	WHITE	Stage IB	Cervical Squamous Cell Carcinoma	G3	1994		-20672	Dead			837		Locoregional Recurrence		regional recurrence NOS	272				1	837		837			1	272
TCGA-C5-A8YT	CESC	36	FEMALE	WHITE	Stage IB1	Cervical Squamous Cell Carcinoma	G3	2008		-13253	Dead	WITH TUMOR		633									1	633	1	633			1	633
TCGA-C5-A8ZZ	CESC	41	FEMALE	WHITE	Stage IIB	Cervical Squamous Cell Carcinoma	G2	2005	Pre (<6 months since LMP AND no prior bilateral ovariectomy AND not on estrogen replacement)	-15262	Alive	TUMOR FREE	636										0	636	0	636			0	636
TCGA-C5-A901	CESC	44	FEMALE	WHITE		Cervical Squamous Cell Carcinoma	G2	2000		-16186	Alive	TUMOR FREE	518										0	518	0	518			0	518
TCGA-C5-A902	CESC	35	FEMALE	BLACK OR AFRICAN AMERICAN	Stage IB2	Cervical Squamous Cell Carcinoma	G3	2008		-12959	Alive	TUMOR FREE	149										0	149	0	149			0	149
TCGA-C5-A905	CESC	37	FEMALE	BLACK OR AFRICAN AMERICAN	Stage IB	Cervical Squamous Cell Carcinoma	G2	1994		-13584	Alive	TUMOR FREE	4879										0	4879	0	4879			0	4879
TCGA-C5-A907	CESC	47	FEMALE	WHITE	Stage IB2	Cervical Squamous Cell Carcinoma	G2	2013		-17304	Alive	TUMOR FREE	448										0	448	0	448			0	448
TCGA-DG-A2KH	CESC	25	FEMALE	[Not Evaluated]	Stage IB1	Adenosquamous	GX		Pre (<6 months since LMP AND no prior bilateral ovariectomy AND not on estrogen replacement)	-9209	Alive		34										0	34	0	34			0	34
TCGA-DG-A2KJ	CESC	50	FEMALE	[Not Evaluated]	Stage IIIB	Cervical Squamous Cell Carcinoma	G3	2006		-18453	Alive	TUMOR FREE	2893							Complete Remission/Response			0	2893	0	2893	0	2893	0	2893
TCGA-DG-A2KK	CESC	51	FEMALE	[Not Evaluated]	Stage IIIB	Cervical Squamous Cell Carcinoma	G3	2007	Post (prior bilateral ovariectomy OR >12 mo since LMP with no prior hysterectomy)	-18834	Alive	TUMOR FREE	2496							Complete Remission/Response			0	2496	0	2496	0	2496	0	2496
TCGA-DG-A2KL	CESC	53	FEMALE	[Not Evaluated]	Stage IIA	Cervical Squamous Cell Carcinoma	G1		Post (prior bilateral ovariectomy OR >12 mo since LMP with no prior hysterectomy)	-19539	Alive	TUMOR FREE	1367							Complete Remission/Response			0	1367	0	1367	0	1367	0	1367
TCGA-DG-A2KM	CESC	46	FEMALE	[Not Evaluated]	Stage IB1	Cervical Squamous Cell Carcinoma	G2	2008		-16808	Alive	TUMOR FREE	1946							Complete Remission/Response			0	1946	0	1946	0	1946	0	1946
TCGA-DR-A0ZL	CESC	53	FEMALE	ASIAN	Stage IB	Cervical Squamous Cell Carcinoma	G3	2004	Post (prior bilateral ovariectomy OR >12 mo since LMP with no prior hysterectomy)	-19384	Alive	TUMOR FREE	2669							Complete Remission/Response			0	2669	0	2669	0	2669	0	2669
TCGA-DR-A0ZM	CESC	61	FEMALE	WHITE	Stage IIIB	Cervical Squamous Cell Carcinoma	G2	2006	Post (prior bilateral ovariectomy OR >12 mo since LMP with no prior hysterectomy)	-22464	Alive	TUMOR FREE	1791							Complete Remission/Response			0	1791	0	1791	0	1791	0	1791
TCGA-DS-A0VK	CESC	45	FEMALE	WHITE	Stage IB	Cervical Squamous Cell Carcinoma	G3	1996	Pre (<6 months since LMP AND no prior bilateral ovariectomy AND not on estrogen replacement)	-16792	Dead	WITH TUMOR		1118		Distant Metastasis	Other, specify	Vagina	209	Progressive Disease			1	1118	1	1118			1	209
TCGA-DS-A0VL	CESC	25	FEMALE	WHITE	Stage IB	Cervical Squamous Cell Carcinoma	G2	2001	Pre (<6 months since LMP AND no prior bilateral ovariectomy AND not on estrogen replacement)	-9186	Alive	TUMOR FREE	81							Complete Remission/Response			0	81	0	81	0	81	0	81
TCGA-DS-A0VM	CESC	51	FEMALE	WHITE	Stage IB	Cervical Squamous Cell Carcinoma	G3	2003	Post (prior bilateral ovariectomy OR >12 mo since LMP with no prior hysterectomy)	-18839	Alive	TUMOR FREE	3589			Distant Metastasis	Lung		868	Complete Remission/Response			0	3589	0	3589	1	868	1	868
TCGA-DS-A0VN	CESC	47	FEMALE	WHITE	Stage IB	Cervical Squamous Cell Carcinoma	G2	2002	Pre (<6 months since LMP AND no prior bilateral ovariectomy AND not on estrogen replacement)	-17433	Alive	TUMOR FREE	3609							Complete Remission/Response			0	3609	0	3609	0	3609	0	3609
TCGA-DS-A1O9	CESC	75	FEMALE	WHITE	Stage IVA	Cervical Squamous Cell Carcinoma	G3	1999	Post (prior bilateral ovariectomy OR >12 mo since LMP with no prior hysterectomy)	-27433	Dead	WITH TUMOR	266	266	Cervical Cancer								1	266	1	266			1	266
TCGA-DS-A1OA	CESC	77	FEMALE	ASIAN	Stage IB	Cervical Squamous Cell Carcinoma	G3	2001	Post (prior bilateral ovariectomy OR >12 mo since LMP with no prior hysterectomy)	-28160	Dead	WITH TUMOR	879	879	Cervical Cancer	Locoregional Recurrence			379				1	879	1	879			1	379
TCGA-DS-A1OB	CESC	45	FEMALE	WHITE	Stage IB	Cervical Squamous Cell Carcinoma	G2	2007	Pre (<6 months since LMP AND no prior bilateral ovariectomy AND not on estrogen replacement)	-16685	Dead	WITH TUMOR		861	Cervical Cancer	Distant Metastasis	Head & Neck		652	Complete Remission/Response			1	861	1	861	1	652	1	652
TCGA-DS-A1OC	CESC	47	FEMALE	WHITE	Stage IB	Cervical Squamous Cell Carcinoma	G2	2010	Pre (<6 months since LMP AND no prior bilateral ovariectomy AND not on estrogen replacement)	-17357	Alive	TUMOR FREE	376							Complete Remission/Response			0	376	0	376	0	376	0	376
TCGA-DS-A1OD	CESC	49	FEMALE	WHITE	Stage IB1	Cervical Squamous Cell Carcinoma	G3	2003	Pre (<6 months since LMP AND no prior bilateral ovariectomy AND not on estrogen replacement)	-17954	Alive	TUMOR FREE	3874							Complete Remission/Response			0	3874	0	3874	0	3874	0	3874
TCGA-DS-A3LQ	CESC	46	FEMALE		Stage IIIB	Cervical Squamous Cell Carcinoma	G3	2011	Pre (<6 months since LMP AND no prior bilateral ovariectomy AND not on estrogen replacement)	-16861	Alive	TUMOR FREE	699							Complete Remission/Response			0	699	0	699	0	699	0	699
TCGA-DS-A5RQ	CESC	80	FEMALE	WHITE	Stage IB1	Cervical Squamous Cell Carcinoma	G2	2012	Post (prior bilateral ovariectomy OR >12 mo since LMP with no prior hysterectomy)	-29526	Alive	TUMOR FREE	512							Complete Remission/Response			0	512	0	512	0	512	0	512
TCGA-DS-A7WF	CESC	41	FEMALE		Stage IB2	Adenosquamous	G3	2006	Pre (<6 months since LMP AND no prior bilateral ovariectomy AND not on estrogen replacement)	-15319	Dead	WITH TUMOR		492	Cervical Cancer	Distant Metastasis	Lung		321	Partial Remission/Response			1	492	1	492			1	321
TCGA-DS-A7WH	CESC	34	FEMALE	WHITE	Stage IB1	Mucinous Adenocarcinoma of Endocervical Type	G2	2013	Pre (<6 months since LMP AND no prior bilateral ovariectomy AND not on estrogen replacement)	-12644	Alive	TUMOR FREE	533							Complete Remission/Response			0	533	0	533	0	533	0	533
TCGA-DS-A7WI	CESC	43	FEMALE	WHITE	Stage IIA2	Cervical Squamous Cell Carcinoma	G2	2013	Pre (<6 months since LMP AND no prior bilateral ovariectomy AND not on estrogen replacement)	-15970	Dead	WITH TUMOR		252	Cervical Cancer	Locoregional Recurrence	Other, specify	Retroperitoneum	206	Complete Remission/Response			1	252	1	252	1	206	1	206
TCGA-EA-A1QS	CESC	46	FEMALE	WHITE	Stage IB1	Cervical Squamous Cell Carcinoma	G2	2010	Post (prior bilateral ovariectomy OR >12 mo since LMP with no prior hysterectomy)	-16923	Alive	TUMOR FREE	1203							Complete Remission/Response			0	1203	0	1203	0	1203	0	1203
TCGA-EA-A1QT	CESC	47	FEMALE	WHITE	Stage IB	Cervical Squamous Cell Carcinoma	G2	2011	Post (prior bilateral ovariectomy OR >12 mo since LMP with no prior hysterectomy)	-17475	Alive	TUMOR FREE	1243							Complete Remission/Response			0	1243	0	1243	0	1243	0	1243
TCGA-EA-A3HQ	CESC	60	FEMALE	WHITE	Stage II	Cervical Squamous Cell Carcinoma	G2	2011	Post (prior bilateral ovariectomy OR >12 mo since LMP with no prior hysterectomy)	-21966	Alive	TUMOR FREE	1136							Complete Remission/Response			0	1136	0	1136	0	1136	0	1136
TCGA-EA-A3HR	CESC	57	FEMALE	WHITE	Stage II	Cervical Squamous Cell Carcinoma	G2	2011	Post (prior bilateral ovariectomy OR >12 mo since LMP with no prior hysterectomy)	-20980	Alive	TUMOR FREE	940							Complete Remission/Response			0	940	0	940	0	940	0	940
TCGA-EA-A3HS	CESC	35	FEMALE	WHITE	Stage IB	Cervical Squamous Cell Carcinoma	G1	2011	Pre (<6 months since LMP AND no prior bilateral ovariectomy AND not on estrogen replacement)	-13117	Alive	TUMOR FREE	959							Complete Remission/Response			0	959	0	959	0	959	0	959
TCGA-EA-A3HT	CESC	68	FEMALE	WHITE	Stage IB	Cervical Squamous Cell Carcinoma	G1	2011	Post (prior bilateral ovariectomy OR >12 mo since LMP with no prior hysterectomy)	-25138	Alive	TUMOR FREE	954							Complete Remission/Response			0	954	0	954	0	954	0	954
TCGA-EA-A3HU	CESC	43	FEMALE	WHITE	Stage II	Cervical Squamous Cell Carcinoma	G2	2011	Pre (<6 months since LMP AND no prior bilateral ovariectomy AND not on estrogen replacement)	-15909	Alive	TUMOR FREE	1013							Complete Remission/Response			0	1013	0	1013	0	1013	0	1013
TCGA-EA-A3QD	CESC	59	FEMALE	WHITE	Stage IIIB	Cervical Squamous Cell Carcinoma	G3	2011	Post (prior bilateral ovariectomy OR >12 mo since LMP with no prior hysterectomy)	-21655	Alive	TUMOR FREE	397							Complete Remission/Response			0	397	0	397	0	397	0	397
TCGA-EA-A3QE	CESC	45	FEMALE	WHITE	Stage IB	Cervical Squamous Cell Carcinoma	G2	2011	Pre (<6 months since LMP AND no prior bilateral ovariectomy AND not on estrogen replacement)	-16460	Alive	TUMOR FREE	761							Complete Remission/Response			0	761	0	761	0	761	0	761
TCGA-EA-A3Y4	CESC	40	FEMALE	WHITE	Stage IB	Cervical Squamous Cell Carcinoma	G3	2012	Pre (<6 months since LMP AND no prior bilateral ovariectomy AND not on estrogen replacement)	-14706	Alive	TUMOR FREE	1122							Complete Remission/Response			0	1122	0	1122	0	1122	0	1122
TCGA-EA-A410	CESC	51	FEMALE	WHITE	Stage IIA2	Cervical Squamous Cell Carcinoma	G2	2012	Pre (<6 months since LMP AND no prior bilateral ovariectomy AND not on estrogen replacement)	-18720	Alive	TUMOR FREE	803							Complete Remission/Response			0	803	0	803	0	803	0	803
TCGA-EA-A411	CESC	50	FEMALE	WHITE	Stage IB1	Cervical Squamous Cell Carcinoma	G2	2012	Post (prior bilateral ovariectomy OR >12 mo since LMP with no prior hysterectomy)	-18561	Alive	TUMOR FREE	747							Complete Remission/Response			0	747	0	747	0	747	0	747
TCGA-EA-A439	CESC	50	FEMALE	ASIAN	Stage IIA1	Cervical Squamous Cell Carcinoma	G3	2012	Pre (<6 months since LMP AND no prior bilateral ovariectomy AND not on estrogen replacement)	-18529	Alive	TUMOR FREE	965			Locoregional Recurrence	Cervix		316	Complete Remission/Response			0	965	0	965	1	316	1	316
TCGA-EA-A43B	CESC	43	FEMALE	WHITE	Stage IB1	Cervical Squamous Cell Carcinoma	G2	2012	Pre (<6 months since LMP AND no prior bilateral ovariectomy AND not on estrogen replacement)	-15871	Alive	TUMOR FREE	791							Complete Remission/Response			0	791	0	791	0	791	0	791
TCGA-EA-A44S	CESC	31	FEMALE	WHITE	Stage IIIB	Cervical Squamous Cell Carcinoma	G2	2012	Pre (<6 months since LMP AND no prior bilateral ovariectomy AND not on estrogen replacement)	-11621	Alive	TUMOR FREE	369							Stable Disease			0	369	0	369			0	369
TCGA-EA-A4BA	CESC	49	FEMALE	WHITE	Stage IB2	Endocervical Type of Adenocarcinoma	G2	2012	Pre (<6 months since LMP AND no prior bilateral ovariectomy AND not on estrogen replacement)	-17995	Alive	TUMOR FREE	755							Complete Remission/Response			0	755	0	755	0	755	0	755
TCGA-EA-A50E	CESC	45	FEMALE	ASIAN	Stage IVA	Cervical Squamous Cell Carcinoma	G2	2012	Pre (<6 months since LMP AND no prior bilateral ovariectomy AND not on estrogen replacement)	-16609	Dead	WITH TUMOR		227	Cervical Cancer	Locoregional Recurrence	Vulva		208	Progressive Disease			1	227	1	227			1	208
TCGA-EA-A556	CESC	38	FEMALE	WHITE	Stage IB1	Endometrioid Adenocarcinoma of Endocervix	G3	2012	Pre (<6 months since LMP AND no prior bilateral ovariectomy AND not on estrogen replacement)	-13988	Alive	TUMOR FREE	453							Complete Remission/Response			0	453	0	453	0	453	0	453
TCGA-EA-A5FO	CESC	59	FEMALE	WHITE	Stage IB1	Cervical Squamous Cell Carcinoma	G2	2012	Post (prior bilateral ovariectomy OR >12 mo since LMP with no prior hysterectomy)	-21561	Alive	TUMOR FREE	815							Complete Remission/Response			0	815	0	815	0	815	0	815
TCGA-EA-A5O9	CESC	39	FEMALE	WHITE	Stage IB2	Cervical Squamous Cell Carcinoma	G2	2012	Pre (<6 months since LMP AND no prior bilateral ovariectomy AND not on estrogen replacement)	-14472	Alive	TUMOR FREE	788							Complete Remission/Response			0	788	0	788	0	788	0	788
TCGA-EA-A5ZD	CESC	40	FEMALE	ASIAN	Stage IB1	Cervical Squamous Cell Carcinoma	G2	2012	Pre (<6 months since LMP AND no prior bilateral ovariectomy AND not on estrogen replacement)	-14629	Alive	TUMOR FREE	830							Complete Remission/Response			0	830	0	830	0	830	0	830
TCGA-EA-A5ZE	CESC	54	FEMALE	ASIAN	Stage IB1	Cervical Squamous Cell Carcinoma	G3	2012	Peri (6-12 months since last menstrual period)	-19868	Alive	TUMOR FREE	829			Distant Metastasis	Other, specify	Lymph node, inguinal	425	Complete Remission/Response			0	829	0	829	1	425	1	425
TCGA-EA-A5ZF	CESC	56	FEMALE	ASIAN	Stage IB1	Cervical Squamous Cell Carcinoma	G2	2012	Peri (6-12 months since last menstrual period)	-20506	Alive	WITH TUMOR	828			Locoregional Recurrence	Cervix		440	Complete Remission/Response			0	828	0	828	1	440	1	440
TCGA-EA-A6QX	CESC	49	FEMALE	ASIAN	Stage IIIB	Cervical Squamous Cell Carcinoma	G3	2013	Peri (6-12 months since last menstrual period)	-18035	Alive	TUMOR FREE	730							Complete Remission/Response			0	730	0	730	0	730	0	730
TCGA-EA-A78R	CESC	54	FEMALE	ASIAN	Stage IB1	Cervical Squamous Cell Carcinoma	G2	2013	Peri (6-12 months since last menstrual period)	-19942	Alive	TUMOR FREE	410							Complete Remission/Response			0	410	0	410	0	410	0	410
TCGA-EA-A97N	CESC	38	FEMALE	WHITE	Stage IB2	Cervical Squamous Cell Carcinoma	G2	2013	Pre (<6 months since LMP AND no prior bilateral ovariectomy AND not on estrogen replacement)	-13984	Alive	TUMOR FREE	11							Complete Remission/Response			0	11	0	11	0	11	0	11
TCGA-EK-A2GZ	CESC	64	FEMALE	BLACK OR AFRICAN AMERICAN	Stage IIIB	Cervical Squamous Cell Carcinoma	G2	2008	Post (prior bilateral ovariectomy OR >12 mo since LMP with no prior hysterectomy)	-23599	Alive	WITH TUMOR	383										0	383	0	383			0	383
TCGA-EK-A2H0	CESC	24	FEMALE	WHITE	Stage IIB	Cervical Squamous Cell Carcinoma	G3	2007	Pre (<6 months since LMP AND no prior bilateral ovariectomy AND not on estrogen replacement)	-8918	Alive	TUMOR FREE	1847							Complete Remission/Response			0	1847	0	1847	0	1847	0	1847
TCGA-EK-A2H1	CESC	20	FEMALE	WHITE	Stage IB2	Cervical Squamous Cell Carcinoma	G3	2007	Pre (<6 months since LMP AND no prior bilateral ovariectomy AND not on estrogen replacement)	-7649	Alive	TUMOR FREE	799										0	799	0	799			0	799
TCGA-EK-A2IP	CESC	28	FEMALE	WHITE	Stage IB1	Cervical Squamous Cell Carcinoma	G3	2006		-10347	Alive		202										0	202	0	202			0	202
TCGA-EK-A2IR	CESC	48	FEMALE	WHITE	Stage IB2	Cervical Squamous Cell Carcinoma	G3	1997		-17581	Alive	TUMOR FREE	3442							Complete Remission/Response			0	3442	0	3442	0	3442	0	3442
TCGA-EK-A2PG	CESC	88	FEMALE	BLACK OR AFRICAN AMERICAN		Cervical Squamous Cell Carcinoma	G3	2005	Post (prior bilateral ovariectomy OR >12 mo since LMP with no prior hysterectomy)	-32500	Alive		46										0	46	0	46			0	46
TCGA-EK-A2PI	CESC	44	FEMALE	WHITE	Stage IIIB	Cervical Squamous Cell Carcinoma	G2	2009		-16324	Alive	WITH TUMOR	586										0	586	0	586			0	586
TCGA-EK-A2PK	CESC	43	FEMALE	WHITE	Stage IB1	Cervical Squamous Cell Carcinoma	G3	2006	Indeterminate (neither Pre or Postmenopausal)	-15939	Alive	TUMOR FREE	12										0	12	0	12			0	12
TCGA-EK-A2PL	CESC	36	FEMALE	WHITE	Stage IIIB	Cervical Squamous Cell Carcinoma		2008		-13384	Alive	WITH TUMOR	13										0	13	0	13			0	13
TCGA-EK-A2PM	CESC	81	FEMALE	WHITE	Stage IIB	Cervical Squamous Cell Carcinoma	G3	2008	Post (prior bilateral ovariectomy OR >12 mo since LMP with no prior hysterectomy)	-29747	Alive	WITH TUMOR	18										0	18	0	18			0	18
TCGA-EK-A2R7	CESC	45	FEMALE	WHITE	Stage IB	Cervical Squamous Cell Carcinoma	G3	2010	Pre (<6 months since LMP AND no prior bilateral ovariectomy AND not on estrogen replacement)	-16487	Alive	TUMOR FREE	27										0	27	0	27			0	27
TCGA-EK-A2R8	CESC	48	FEMALE	WHITE	Stage IB2	Cervical Squamous Cell Carcinoma	G3	2010	Pre (<6 months since LMP AND no prior bilateral ovariectomy AND not on estrogen replacement)	-17692	Alive	WITH TUMOR	44										0	44	0	44			0	44
TCGA-EK-A2R9	CESC	58	FEMALE	WHITE	Stage IB1	Cervical Squamous Cell Carcinoma	G3	2011		-21242	Alive	WITH TUMOR	4										0	4	0	4			0	4
TCGA-EK-A2RA	CESC	74	FEMALE		Stage IIA2	Cervical Squamous Cell Carcinoma	G3	2011		-27209	Alive	WITH TUMOR	1246										0	1246	0	1246			0	1246
TCGA-EK-A2RB	CESC	48	FEMALE	WHITE	Stage IVB	Cervical Squamous Cell Carcinoma	G3	2011		-17752	Alive	TUMOR FREE	9										0	9	0	9			0	9
TCGA-EK-A2RC	CESC	33	FEMALE		Stage IB1	Cervical Squamous Cell Carcinoma	G3	2009		-12353	Alive	TUMOR FREE	129										0	129	0	129			0	129
TCGA-EK-A2RD	CESC	47	FEMALE	AMERICAN INDIAN OR ALASKA NATIVE	Stage IB1	Cervical Squamous Cell Carcinoma	G2	2009	Post (prior bilateral ovariectomy OR >12 mo since LMP with no prior hysterectomy)	-17191	Alive	TUMOR FREE	2										0	2	0	2			0	2
TCGA-EK-A2RE	CESC	26	FEMALE	WHITE	Stage IIA	Cervical Squamous Cell Carcinoma	G2	2010	Pre (<6 months since LMP AND no prior bilateral ovariectomy AND not on estrogen replacement)	-9743	Alive	TUMOR FREE	57										0	57	0	57			0	57
TCGA-EK-A2RJ	CESC	51	FEMALE	WHITE	Stage IB2	Cervical Squamous Cell Carcinoma	G3	2009		-18664	Alive	TUMOR FREE	53										0	53	0	53			0	53
TCGA-EK-A2RK	CESC	67	FEMALE	WHITE	Stage IA2	Cervical Squamous Cell Carcinoma	G3	2009	Post (prior bilateral ovariectomy OR >12 mo since LMP with no prior hysterectomy)	-24541	Alive		13										0	13	0	13			0	13
TCGA-EK-A2RL	CESC	32	FEMALE	BLACK OR AFRICAN AMERICAN	Stage IB	Endocervical Type of Adenocarcinoma	G2	2009		-12047	Dead	WITH TUMOR		1453	Cervical Cancer	Locoregional Recurrence	Cervix		1143	Progressive Disease			1	1453	1	1453			1	1143
TCGA-EK-A2RM	CESC	40	FEMALE	WHITE	Stage IB	Cervical Squamous Cell Carcinoma	G3	2009		-14842	Alive	WITH TUMOR	50										0	50	0	50			0	50
TCGA-EK-A2RN	CESC	45	FEMALE	WHITE	Stage IB1	Cervical Squamous Cell Carcinoma	G2	2009	Post (prior bilateral ovariectomy OR >12 mo since LMP with no prior hysterectomy)	-16487	Alive	WITH TUMOR	71										0	71	0	71			0	71
TCGA-EK-A2RO	CESC	59	FEMALE	AMERICAN INDIAN OR ALASKA NATIVE	Stage IIB	Cervical Squamous Cell Carcinoma	G1	2010	Post (prior bilateral ovariectomy OR >12 mo since LMP with no prior hysterectomy)	-21844	Alive	WITH TUMOR	2										0	2	0	2			0	2
TCGA-EK-A3GJ	CESC	51	FEMALE	NATIVE HAWAIIAN OR OTHER PACIFIC ISLANDER	Stage IB1	Cervical Squamous Cell Carcinoma	G3	2010		-18630	Alive	[Discrepancy]	3										0	3	0	3			0	3
TCGA-EK-A3GK	CESC	33	FEMALE	WHITE	Stage IB1	Endocervical Type of Adenocarcinoma	G3	2009		-12207	Alive	TUMOR FREE	15										0	15	0	15			0	15
TCGA-EK-A3GM	CESC	65	FEMALE	WHITE	Stage IIA	Endocervical Type of Adenocarcinoma	G2	2006	Post (prior bilateral ovariectomy OR >12 mo since LMP with no prior hysterectomy)	-23879	Alive		0										0	0	0	0			0	0
TCGA-EK-A3GN	CESC	47	FEMALE	WHITE	Stage IIIB	Cervical Squamous Cell Carcinoma	G3	2005		-17425	Alive	WITH TUMOR	27										0	27	0	27			0	27
TCGA-EX-A1H5	CESC	58	FEMALE	BLACK OR AFRICAN AMERICAN	Stage IIB	Cervical Squamous Cell Carcinoma	G3	2010	Post (prior bilateral ovariectomy OR >12 mo since LMP with no prior hysterectomy)	-21338	Alive	TUMOR FREE	619							Complete Remission/Response			0	619	0	619	0	619	0	619
TCGA-EX-A1H6	CESC	38	FEMALE	WHITE	Stage IB1	Endocervical Type of Adenocarcinoma	G1	2009	Pre (<6 months since LMP AND no prior bilateral ovariectomy AND not on estrogen replacement)	-14214	Alive	TUMOR FREE	241							Complete Remission/Response			0	241	0	241	0	241	0	241
TCGA-EX-A3L1	CESC	32	FEMALE	WHITE	Stage IIA1	Cervical Squamous Cell Carcinoma	G3	2011	Pre (<6 months since LMP AND no prior bilateral ovariectomy AND not on estrogen replacement)	-11943	Alive	TUMOR FREE	463							Complete Remission/Response			0	463	0	463	0	463	0	463
TCGA-EX-A449	CESC	42	FEMALE	WHITE	Stage IVB	Endocervical Type of Adenocarcinoma	G1	2012	Pre (<6 months since LMP AND no prior bilateral ovariectomy AND not on estrogen replacement)	-15559	Alive	TUMOR FREE	447							Complete Remission/Response			0	447	0	447			0	447
TCGA-EX-A69L	CESC	41	FEMALE	ASIAN	Stage IB1	Cervical Squamous Cell Carcinoma	G3	2012	Pre (<6 months since LMP AND no prior bilateral ovariectomy AND not on estrogen replacement)	-15121	Alive	TUMOR FREE	602							Complete Remission/Response			0	602	0	602	0	602	0	602
TCGA-EX-A69M	CESC	62	FEMALE	WHITE	Stage IB2	Cervical Squamous Cell Carcinoma	G3	2012	Post (prior bilateral ovariectomy OR >12 mo since LMP with no prior hysterectomy)	-22917	Dead	TUMOR FREE		253		New Primary Tumor	Lung		77	Complete Remission/Response			1	253	0	253	0	253	1	77
TCGA-EX-A8YF	CESC	44	FEMALE	WHITE	Stage IB1	Cervical Squamous Cell Carcinoma	G3	2013	Pre (<6 months since LMP AND no prior bilateral ovariectomy AND not on estrogen replacement)	-16258	Alive	WITH TUMOR	473			Locoregional Recurrence	Other, specify	Vagina	396	Complete Remission/Response			0	473	0	473	1	396	1	396
TCGA-FU-A23K	CESC	28	FEMALE	WHITE	Stage IIIB	Cervical Squamous Cell Carcinoma	G3	2010	Pre (<6 months since LMP AND no prior bilateral ovariectomy AND not on estrogen replacement)	-10551	Alive	TUMOR FREE	372							Complete Remission/Response			0	372	0	372	0	372	0	372
TCGA-FU-A23L	CESC	60	FEMALE	WHITE	Stage IIA1	Cervical Squamous Cell Carcinoma	G3	2010	Post (prior bilateral ovariectomy OR >12 mo since LMP with no prior hysterectomy)	-21962	Alive	TUMOR FREE	725							Complete Remission/Response			0	725	0	725	0	725	0	725
TCGA-FU-A2QG	CESC	29	FEMALE	WHITE	Stage IB1	Cervical Squamous Cell Carcinoma	G2	2011	Peri (6-12 months since last menstrual period)	-10865	Alive	TUMOR FREE	579							Complete Remission/Response			0	579	0	579	0	579	0	579
TCGA-FU-A3EO	CESC	55	FEMALE	WHITE	Stage IIB	Endocervical Type of Adenocarcinoma	G2	2011	Post (prior bilateral ovariectomy OR >12 mo since LMP with no prior hysterectomy)	-20207	Alive	TUMOR FREE	490							Complete Remission/Response			0	490	0	490	0	490	0	490
TCGA-FU-A3HY	CESC	47	FEMALE	WHITE	Stage IB2	Cervical Squamous Cell Carcinoma	G2	2011	Pre (<6 months since LMP AND no prior bilateral ovariectomy AND not on estrogen replacement)	-17228	Alive	TUMOR FREE	954							Complete Remission/Response			0	954	0	954	0	954	0	954
TCGA-FU-A3HZ	CESC	64	FEMALE	WHITE	Stage IIA2	Cervical Squamous Cell Carcinoma	G3	2010	Post (prior bilateral ovariectomy OR >12 mo since LMP with no prior hysterectomy)	-23565	Alive	TUMOR FREE	1103							Complete Remission/Response			0	1103	0	1103	0	1103	0	1103
TCGA-FU-A3NI	CESC	45	FEMALE	WHITE	Stage IB1	Cervical Squamous Cell Carcinoma	G2	2010	Pre (<6 months since LMP AND no prior bilateral ovariectomy AND not on estrogen replacement)	-16533	Dead	TUMOR FREE		638									1	638	0	638			0	638
TCGA-FU-A3TQ	CESC	55	FEMALE	WHITE	Stage IIIB	Cervical Squamous Cell Carcinoma	G2	2010	Post (prior bilateral ovariectomy OR >12 mo since LMP with no prior hysterectomy)	-20302	Alive	TUMOR FREE	795							Complete Remission/Response			0	795	0	795	0	795	0	795
TCGA-FU-A3TX	CESC	78	FEMALE	[Not Evaluated]	Stage IB2	Cervical Squamous Cell Carcinoma	G3	2012	Post (prior bilateral ovariectomy OR >12 mo since LMP with no prior hysterectomy)	-28825	Alive		45										0	45	0	45			0	45
TCGA-FU-A3WB	CESC	43	FEMALE	WHITE	Stage IIA2	Cervical Squamous Cell Carcinoma	G2	2012		-15833	Alive	TUMOR FREE	491							Complete Remission/Response			0	491	0	491	0	491	0	491
TCGA-FU-A3YQ	CESC	35	FEMALE	WHITE	Stage IB1	Cervical Squamous Cell Carcinoma	G1	2012	Pre (<6 months since LMP AND no prior bilateral ovariectomy AND not on estrogen replacement)	-12816	Alive	TUMOR FREE	861							Complete Remission/Response			0	861	0	861	0	861	0	861
TCGA-FU-A40J	CESC	38	FEMALE	WHITE	Stage IIIB	Endocervical Type of Adenocarcinoma	G3	2012	Pre (<6 months since LMP AND no prior bilateral ovariectomy AND not on estrogen replacement)	-14182	Alive	TUMOR FREE	426							Complete Remission/Response			0	426	0	426	0	426	0	426
TCGA-FU-A57G	CESC	49	FEMALE	WHITE	Stage IB2	Endocervical Type of Adenocarcinoma	G2	2011	Pre (<6 months since LMP AND no prior bilateral ovariectomy AND not on estrogen replacement)	-17905	Alive	TUMOR FREE	1078							Complete Remission/Response			0	1078	0	1078	0	1078	0	1078
TCGA-FU-A5XV	CESC	32	FEMALE	WHITE	Stage IIIB	Cervical Squamous Cell Carcinoma	G3	2012	Pre (<6 months since LMP AND no prior bilateral ovariectomy AND not on estrogen replacement)	-11692	Alive	TUMOR FREE	321							Complete Remission/Response			0	321	0	321	0	321	0	321
TCGA-FU-A770	CESC	33	FEMALE	WHITE	Stage IIIB	Endocervical Adenocarcinoma of the Usual Type	G2	2013	Pre (<6 months since LMP AND no prior bilateral ovariectomy AND not on estrogen replacement)	-12248	Alive	TUMOR FREE	34										0	34	0	34			0	34
TCGA-GH-A9DA	CESC	27	FEMALE	WHITE	Stage IB1	Cervical Squamous Cell Carcinoma	G3	2013	[Not Evaluated]	-10160	Alive	TUMOR FREE	540							Complete Remission/Response			0	540	0	540	0	540	0	540
TCGA-HG-A2PA	CESC	38	FEMALE	WHITE	Stage IB2	Cervical Squamous Cell Carcinoma	G2	2009	Pre (<6 months since LMP AND no prior bilateral ovariectomy AND not on estrogen replacement)	-14025	Dead	WITH TUMOR		773						Complete Remission/Response			1	773	1	773			1	773
TCGA-HG-A9SC	CESC	49	FEMALE	WHITE	Stage IIB	Adenosquamous	G3	2013	Pre (<6 months since LMP AND no prior bilateral ovariectomy AND not on estrogen replacement)	-17963	Alive	TUMOR FREE	504							Complete Remission/Response			0	504	0	504	0	504	0	504
TCGA-HM-A3JJ	CESC	40	FEMALE	BLACK OR AFRICAN AMERICAN	Stage IB1	Cervical Squamous Cell Carcinoma	G3	2010	Pre (<6 months since LMP AND no prior bilateral ovariectomy AND not on estrogen replacement)	-14736	Dead	WITH TUMOR		659	Cervical Cancer	Distant Metastasis			385	Complete Remission/Response			1	659	1	659	1	385	1	385
TCGA-HM-A3JK	CESC	64	FEMALE	WHITE	Stage IIA2	Cervical Squamous Cell Carcinoma	G3	2011	Post (prior bilateral ovariectomy OR >12 mo since LMP with no prior hysterectomy)	-23618	Alive	TUMOR FREE	632							Complete Remission/Response			0	632	0	632	0	632	0	632
TCGA-HM-A4S6	CESC	51	FEMALE	WHITE	Stage IIIB	Cervical Squamous Cell Carcinoma	G3	2012	Pre (<6 months since LMP AND no prior bilateral ovariectomy AND not on estrogen replacement)	-18903	Alive	TUMOR FREE	454							Complete Remission/Response			0	454	0	454	0	454	0	454
TCGA-HM-A6W2	CESC	34	FEMALE	BLACK OR AFRICAN AMERICAN	Stage IVB	Adenosquamous	G3	2013	Pre (<6 months since LMP AND no prior bilateral ovariectomy AND not on estrogen replacement)	-12775	Alive	TUMOR FREE	287							Complete Remission/Response			0	287	0	287			0	287
TCGA-IR-A3L7	CESC	37	FEMALE	WHITE	Stage IB1	Cervical Squamous Cell Carcinoma	G3	2000	Pre (<6 months since LMP AND no prior bilateral ovariectomy AND not on estrogen replacement)	-13559	Alive	TUMOR FREE	4483							Complete Remission/Response			0	4483	0	4483	0	4483	0	4483
TCGA-IR-A3LA	CESC	60	FEMALE	WHITE	Stage IB1	Endometrioid Adenocarcinoma of Endocervix	G3	2002	Post (prior bilateral ovariectomy OR >12 mo since LMP with no prior hysterectomy)	-21949	Alive	TUMOR FREE	4172							Complete Remission/Response			0	4172	0	4172	0	4172	0	4172
TCGA-IR-A3LB	CESC	53	FEMALE	WHITE	Stage IB1	Endocervical Type of Adenocarcinoma	G3	2002	Post (prior bilateral ovariectomy OR >12 mo since LMP with no prior hysterectomy)	-19374	Dead	WITH TUMOR		2032		Distant Metastasis	Lung		317	Complete Remission/Response			1	2032	1	2032	1	317	1	317
TCGA-IR-A3LC	CESC	40	FEMALE	WHITE	Stage IB1	Cervical Squamous Cell Carcinoma	G3	2003	Pre (<6 months since LMP AND no prior bilateral ovariectomy AND not on estrogen replacement)	-14697	Alive	TUMOR FREE	3935							Complete Remission/Response			0	3935	0	3935	0	3935	0	3935
TCGA-IR-A3LF	CESC	64	FEMALE	WHITE	Stage IB1	Endocervical Adenocarcinoma of the Usual Type	G2	2004	Post (prior bilateral ovariectomy OR >12 mo since LMP with no prior hysterectomy)	-23721	Alive	TUMOR FREE	2949							Complete Remission/Response			0	2949	0	2949	0	2949	0	2949
TCGA-IR-A3LH	CESC	49	FEMALE	BLACK OR AFRICAN AMERICAN	Stage IIA1	Cervical Squamous Cell Carcinoma	G4	2005	Pre (<6 months since LMP AND no prior bilateral ovariectomy AND not on estrogen replacement)	-18118	Alive	TUMOR FREE	2394							Complete Remission/Response			0	2394	0	2394	0	2394	0	2394
TCGA-IR-A3LI	CESC	48	FEMALE	WHITE	Stage IVB	Endocervical Type of Adenocarcinoma	G2	2005	Peri (6-12 months since last menstrual period)	-17741	Alive	TUMOR FREE	2493							Complete Remission/Response			0	2493	0	2493			0	2493
[truncated: 9,379 more rows]
