# Supplementary material for: The integration of single-cell sequencing, TCGA, and GEO data analysis revealed that PRRT3-AS1 is a biomarker and therapeutic target of SKCM
Source: Front Immunol. 2022 Sep 23;13:919145. doi: 10.3389/fimmu.2022.919145 (PMC9539251; doi:10.3389/fimmu.2022.919145)
Supplement: Supplementary file 1 [file DataSheet_1.zip › 919145_SupMaterial/Supplemental document 8_data of Fig 1C D E F G.txt]

	times	status	DSCR8	NEAT1	PRRT3-AS1	NORAD	DANCR
TCGA-DA-A1IA-06	5.493150685	1	0	3.733278154	3.826538191	6.399586005	6.425159293
TCGA-ER-A19L-06	10.95890411	1	0	5.3663697	3.238212992	9.283664357	5.493561666
TCGA-D3-A5GL-06	10.48219178	0	4.024987391	5.33550581	4.420987477	7.603112776	5.167844901
TCGA-FS-A4F2-06	4.178082192	1	4.968532793	8.614937876	5.532604351	8.75349485	5.999041632
TCGA-DA-A1I7-06	7.405479452	0	0.177162048	3.956722372	3.906051898	8.980176036	5.602408695
TCGA-EB-A4P0-01	0.893150685	1	4.322117688	8.719692105	4.518540095	7.828269281	6.418184882
TCGA-FS-A4F0-06	6.484931507	0	4.194476584	8.812609076	1.470152238	8.039686782	6.189572844
TCGA-EE-A29P-06	4.701369863	0	5.334353112	6.709360231	3.207617745	8.1159578	5.126940813
TCGA-FS-A1ZR-06	0.950684932	1	0	7.242042757	3.636179008	8.868331774	5.967579745
TCGA-EE-A2ME-06	8.605479452	1	0.636337018	5.70157187	2.318225675	7.870094249	5.220849024
TCGA-EE-A29M-06	4.736986301	0	0	4.373459116	5.78425962	8.413978351	5.352859009
TCGA-D3-A2JL-06	14.29863014	0	4.489562622	4.472370028	3.602228236	7.898284432	5.139258032
TCGA-EE-A17X-06	2.484931507	1	0	5.917386668	4.675040166	7.056862704	5.071634815
TCGA-EE-A17Z-06	0.720547945	1	0	3.161965013	4.892082104	7.769196634	5.530430014
TCGA-EE-A3J7-06	5.339726027	0	1.471487258	5.212471442	1.844758568	9.025119972	6.73057873
TCGA-DA-A3F8-06	3.61369863	0	0	5.093276693	2.172725668	7.531320134	3.946989706
TCGA-D3-A8GK-06	14.18356164	0	0.089872119	6.976147847	4.063299404	7.663482059	6.686282118
TCGA-EB-A553-01	0.619178082	0	0.12066293	6.624542742	1.418503433	6.618925701	6.046043971
TCGA-FS-A1Z0-06	16.88767123	1	0.137912265	5.255442212	2.34717617	8.594243527	5.268462739
TCGA-EB-A44O-01	0.221917808	0	0	3.893193389	2.856710649	8.100465046	5.846389956
TCGA-ER-A3PL-06	2.767123288	0	0	6.695547444	4.783397713	8.408092258	6.685521613
TCGA-FR-A728-01	1.597260274	0	1.458500047	6.841645335	3.350118204	7.592726201	5.554185367
TCGA-D3-A8GV-06	13.97534247	1	3.534955695	4.824971648	6.052918559	7.228849836	5.753892899
TCGA-D3-A2JP-06	4.964383562	0	0.156626627	6.478815771	4.956928137	8.319117509	5.725464936
TCGA-EE-A2MD-06	3.939726027	1	5.289503831	4.227782922	2.651331969	8.254087171	5.746239188
TCGA-D3-A2J8-06	5.457534247	1	0	5.91123726	3.880492544	6.880655081	4.875746983
TCGA-EB-A550-01	0.723287671	1	0.253808371	7.556068806	3.105813621	7.658822381	5.008762753
TCGA-D9-A4Z6-06	1.536986301	1	0	6.578590809	4.462252093	7.897746609	5.655922877
TCGA-HR-A2OG-06	0.019178082	0	4.374740902	6.986128668	3.183640272	7.934919832	4.950120023
TCGA-GF-A2C7-01	0.057534247	0	0.222921432	5.954681137	2.139151031	9.244441948	5.125460777
TCGA-D3-A2JD-06	0.989041096	1	3.654552406	2.063132824	4.351607416	6.846918326	5.796538115
TCGA-D9-A4Z2-01	0.520547945	1	3.080373963	9.045076934	3.54638343	8.531780152	5.180484704
TCGA-DA-A95X-06	6.161643836	0	4.763047055	7.784035527	4.33075426	8.471456039	7.498615762
TCGA-FS-A4F4-06	5.556164384	1	0	5.520342379	3.124790583	6.746789965	6.658687404
TCGA-WE-A8ZM-06	8.443835616	0	4.377653413	9.282691374	5.657909075	9.018579622	5.974129517
TCGA-D3-A3BZ-06	10.89315068	0	0	4.135551635	3.435726297	6.903184117	6.44331976
TCGA-EE-A3JB-06	16.81643836	0	3.66977282	4.932553919	5.004977708	7.942110712	6.855664798
TCGA-EE-A185-06	0.41369863	1	3.931980812	6.446398248	4.357020937	7.618119093	5.11647203
TCGA-ER-A19H-06	12.69589041	1	4.574267566	6.971792809	3.998540267	8.729704393	5.462518803
TCGA-EB-A5SE-01	1.098630137	1	0.131886735	6.942846368	3.193295101	8.10842502	6.261655703
TCGA-GN-A267-06	5.369863014	1	0	4.719468	1.334922908	7.670124957	6.398726215
TCGA-EE-A2GR-06	3.564383562	1	0	6.469134777	4.46677823	8.294993185	6.503413304
TCGA-DA-A1HV-06	6.380821918	0	5.318800543	3.963861739	3.952555995	8.885336682	5.821501991
TCGA-ER-A19D-06	1.049315068	1	0.50283745	4.566884933	2.050306369	8.456268533	4.163798245
TCGA-EE-A29S-06	5.106849315	1	5.903901253	5.425339592	5.383920522	8.126301751	6.781082685
TCGA-W3-AA1V-06	3.506849315	1	5.852230268	6.506000822	4.559505683	7.562278472	6.262924227
TCGA-EE-A29N-06	1.550684932	1	5.585017562	5.85645816	3.791296252	7.996653703	5.752647219
TCGA-D3-A8GB-06	2.569863014	1	0.707862336	6.546559527	4.33870322	7.426789747	5.782130395
TCGA-D9-A3Z1-06	1.282191781	1	3.862279036	6.245800204	2.455162929	7.670437985	5.472981874
TCGA-GF-A6C8-06	0.169863014	0	0.20582972	6.56390553	4.903083775	7.730911185	5.360187606
TCGA-D3-A1Q6-06	5.983561644	1	1.236384143	4.492029514	4.432286449	8.7107946	4.091877876
TCGA-ER-A195-06	2.953424658	1	0	6.120409401	3.046647889	8.243444898	7.029479299
TCGA-BF-A5EQ-01	0.884931507	0	0	4.982092082	0.720033724	7.739023481	5.878818141
TCGA-EE-A2MU-06	4.438356164	0	1.66456974	3.240526879	4.915179546	7.72121047	5.630287661
TCGA-EB-A82B-01	1.068493151	0	0	4.14388232	2.951345537	7.111371455	6.560045862
TCGA-EB-A3Y6-01	0.345205479	0	6.126203676	6.93850545	2.96337141	8.023951538	6.965655842
TCGA-D3-A51R-06	5.317808219	0	3.534409654	5.418661012	3.74327404	8.470371211	7.14825917
TCGA-YG-AA3P-06	1.202739726	0	0	4.637467489	2.481197864	8.634016509	7.678487934
TCGA-D3-A2JG-06	9.460273973	1	0.584974314	4.700837644	6.007825326	7.612785963	5.88335438
TCGA-W3-A825-06	5.252054795	1	1.958726217	4.930620789	3.164546832	8.969673286	4.654153599
TCGA-EE-A29V-06	2.156164384	1	0	4.533613286	4.249195024	6.901503909	6.188740541
TCGA-ER-A19S-06	4.123287671	0	0	5.081692717	2.012650778	7.872469153	4.37253834
TCGA-EE-A2GE-06	14.48219178	0	3.252200743	5.282180353	4.031623242	8.023255979	4.958606418
TCGA-EE-A2GD-06	28.34520548	1	3.884438888	4.923088673	3.09963862	8.35136712	4.697632786
TCGA-BF-A3DJ-01	1.271232877	0	3.114302593	6.460526251	4.007224295	8.538541343	4.356794333
TCGA-Z2-AA3V-06	1.331506849	0	0	1.829173548	3.713886837	4.776030209	4.211044333
TCGA-DA-A1IB-06	2.260273973	0	0	6.630210965	2.660704728	7.024958605	5.547647577
TCGA-D3-A2J7-06	8.591780822	1	6.416652249	5.698401319	2.935693678	7.886367723	3.773280401
TCGA-W3-A824-06	19.01369863	0	0	6.414086247	2.477876597	7.234077827	5.054867011
TCGA-D3-A1Q8-06	2.339726027	1	5.370803085	4.01448696	4.540711715	8.48182423	5.064915268
TCGA-EE-A2M8-06	1.646575342	1	0	5.955437469	1.081766095	8.45219038	4.021693236
TCGA-GN-A26C-01	2.249315068	1	0	3.879122826	5.195672191	7.84529587	6.310710524
TCGA-EE-A2MR-06	11.2	0	0.057890072	5.151894848	2.049962804	7.644570675	6.253127948
TCGA-D3-A3C7-06	3.915068493	0	0	5.088579829	3.479552071	8.344388236	5.861954846
TCGA-EE-A29C-06	6.580821918	1	0	3.378190146	4.532517246	7.453158487	5.1764676
TCGA-ER-A3ES-06	20.58630137	1	0	8.727286315	5.126886322	8.441854592	6.930895619
TCGA-ER-A19N-06	3.673972603	1	0.553809982	5.269171649	3.214845631	7.197137942	5.831759999
TCGA-FS-A1ZM-06	8.438356164	0	0.062394552	6.62235694	2.837056402	8.858593936	4.921138769
TCGA-Z2-A8RT-06	2.298630137	0	4.825928896	6.582690905	4.375752355	8.350386436	4.975876304
TCGA-FS-A1ZG-06	0.808219178	1	0	3.632603044	3.447451091	8.568191069	5.977152315
TCGA-ER-A42H-01	1.167123288	1	0	6.350872522	4.61074055	7.162101872	7.988409609
TCGA-D3-A51K-06	2.745205479	0	0	4.144958523	5.290435577	6.228350814	5.640776275
TCGA-WE-A8JZ-06	2.002739726	0	5.790727664	9.153398101	2.99134042	9.781351492	6.818936859
TCGA-GN-A262-06	11.65753425	0	4.144767755	7.145412248	5.552176062	7.698717988	7.257013845
TCGA-FR-A69P-06	1.309589041	0	0.088604312	6.25887613	3.225264523	9.409392232	4.430646034
TCGA-WE-A8ZR-06	0.750684932	1	0	5.747989151	3.39993838	8.670019278	6.24054271
TCGA-EB-A5SF-01	1.010958904	1	0	2.682664792	2.427705176	4.614063746	5.661068559
TCGA-D3-A1Q9-06	2.632876712	1	4.149396785	5.305900955	3.728475727	9.241053318	4.792516674
TCGA-BF-A3DL-01	2.106849315	0	0	3.092352711	2.782592108	6.411571213	5.939205945
TCGA-EE-A29H-06	5.38630137	0	0.407877697	6.945770764	5.462113959	8.105653761	5.52161061
TCGA-EB-A6QZ-01	0.964383562	1	4.816766644	6.68816637	2.435334094	8.502154021	5.600997654
TCGA-XV-A9W2-01	1.142465753	0	0	5.92705457	2.466985325	7.086510275	6.485436904
TCGA-FR-A8YC-06	2.901369863	1	3.987711147	8.036655414	0.603088179	8.306972553	7.613327161
TCGA-DA-A3F3-06	0.873972603	1	0.056145081	7.052619292	4.479679739	8.760410621	5.543266542
TCGA-ER-A2NB-01	2.347945205	1	0	2.262586708	3.16232104	4.361871041	5.278423764
TCGA-EB-A3XF-01	0.761643836	0	0	6.164368567	3.032859524	8.146915493	4.597029879
TCGA-FW-A5DY-06	1.608219178	0	3.190412727	7.690771839	2.588619715	7.627842978	5.60146884
TCGA-D3-A3MV-06	3.775342466	0	4.988101768	5.958858974	5.24013756	8.314396835	6.427482334
TCGA-D9-A3Z3-06	1.857534247	0	0.601038293	3.914586506	2.574336005	7.647885126	4.556839092
TCGA-FS-A1ZP-06	6.22739726	1	0.270693089	4.993428977	3.806146592	8.816432921	5.960980242
TCGA-FS-A1Z4-06	2.339726027	1	0.056431332	5.484543848	2.752312951	8.054613417	7.868767961
TCGA-D3-A1Q1-06	1.380821918	1	0	3.817679551	5.049831328	8.928172437	4.73696511
TCGA-RP-A693-06	0.02739726	0	0	8.452992494	4.564972373	7.94067249	4.657939089
TCGA-ER-A19J-06	0.536986301	1	0	6.515391947	3.980901189	9.618916792	6.457721169
TCGA-D3-A3ML-06	1.156164384	1	0	5.093365002	4.782881515	8.676681942	6.903688345
TCGA-EE-A2GB-06	4.939726027	0	5.034712357	5.501127945	3.55066048	8.471776457	5.884615609
TCGA-D3-A5GN-06	11.31232877	0	5.074748549	5.471001606	4.925045966	8.392801827	5.603513178
TCGA-FS-A1ZT-06	4.430136986	0	0	5.530587255	5.105434749	8.607426742	5.991125291
TCGA-ER-A19M-06	5.087671233	1	4.170819828	6.275231818	4.448699276	7.801881622	5.784880019
TCGA-EE-A20I-06	1.128767123	1	0.845624696	3.20756234	3.808571614	8.000733003	6.634998923
TCGA-D3-A2JK-06	1.008219178	1	0	4.457009184	4.753173958	5.449737566	5.541899859
TCGA-D3-A3C8-06	3.860273973	0	0	5.967316514	3.014794786	6.815464499	4.124000948
TCGA-EE-A2ML-06	18.05479452	1	4.726868072	6.314114254	0.869555399	8.454474398	5.332935056
TCGA-ER-A2NH-06	3.463013699	0	5.234536348	6.119322214	3.348256483	7.81323948	3.96741658
TCGA-OD-A75X-06	24.82465753	1	0	7.480016723	4.687531205	8.519860831	5.952356136
TCGA-EE-A2M5-06	1.805479452	1	5.687241926	2.963723058	5.579612437	6.986766847	5.224839522
TCGA-BF-A3DM-01	1.646575342	0	5.737346084	3.017545896	5.403570369	7.596283473	4.384823925
TCGA-EE-A3JA-06	4.432876712	1	1.092358176	6.91202711	5.043056352	8.87813079	7.495921952
TCGA-EE-A3AA-06	10.35890411	0	0	5.302596323	3.282866874	8.513976294	4.828639181
TCGA-D3-A8GN-06	13.41643836	0	4.487272942	6.014291268	3.83759416	7.830914317	4.655253073
TCGA-DA-A1HY-06	12.0739726	0	4.351922564	4.679729869	4.926420649	9.054857168	4.845462491
TCGA-EB-A6QY-01	1.046575342	0	0.357693005	6.87432526	3.415325777	8.675743174	6.02003448
TCGA-D9-A4Z5-01	0.597260274	0	0	4.933719653	2.918667975	8.62694271	4.479673362
TCGA-W3-A828-06	10.09041096	1	0.46456354	5.718716443	2.969154571	8.369487742	5.920089497
TCGA-LH-A9QB-06	30.73150685	0	0	8.108150291	3.798871161	8.361661181	7.399287921
TCGA-EB-A5VU-01	0.879452055	1	0	7.241420214	4.621022594	7.273672673	6.30031311
TCGA-GN-A268-06	5.232876712	1	1.860519861	7.521192488	3.943708633	7.8489235	7.05348538
TCGA-ER-A199-06	0.764383562	1	0	4.699128234	4.49647157	8.65366307	4.61758084
TCGA-EE-A3AC-06	5.336986301	0	0	6.931811094	4.496211128	9.398340983	4.965100436
TCGA-D3-A8GQ-06	2.421917808	1	5.201602898	5.034060116	4.521342578	8.706254853	5.674080037
TCGA-W3-AA21-06	8.753424658	1	5.178806068	4.981086789	3.794597184	7.656063564	7.242992398
TCGA-BF-A1PU-01	1.060273973	0	0.056482051	4.485950305	3.097932894	8.075961338	5.907600534
TCGA-ER-A196-01	4.890410959	0	0.085472421	4.153410927	3.004251921	8.031658178	7.509855543
TCGA-W3-AA1R-06	9.257534247	1	4.981035606	8.020961735	4.499814309	8.157580902	5.63354301
TCGA-FS-A1ZN-01	2	1	0.059282492	6.247580418	3.651329628	8.464557804	5.35541764
TCGA-GN-A4U8-06	4.073972603	0	5.190007416	7.036893685	5.419184425	7.844229798	5.835089009
TCGA-EE-A2GU-06	7.901369863	0	4.921996951	5.446161347	4.568147077	9.024181276	4.818418175
TCGA-BF-AAP1-01	1.120547945	0	0.419351479	4.992233032	4.184673859	8.466300358	7.328161146
TCGA-DA-A1I2-06	14.71232877	1	0	6.1168772	3.481572171	8.708315589	4.842668153
TCGA-FR-A8YE-06	8.701369863	0	0.393021337	8.594384516	3.001213558	8.267495369	5.278859797
TCGA-FS-A1ZB-06	4.071232877	1	0.05569977	6.762284531	4.882614204	7.253622687	5.573887785
TCGA-BF-A5ES-01	1.342465753	0	0	4.749364059	4.05420797	7.237115705	5.701792041
TCGA-GN-A4U3-06	10.15890411	0	0.895192897	6.672680284	4.619265641	8.068474915	5.527008483
TCGA-EB-A44R-06	0.863013699	1	2.441534631	5.423128744	5.381686536	8.180391967	5.25730104
TCGA-WE-A8ZQ-06	5.268493151	0	5.433634375	8.121052074	2.629214918	9.001302077	6.912476558
TCGA-W3-AA1W-06	18.2630137	0	0	7.652844272	1.098545292	6.533954125	5.203589527
TCGA-GN-A8LK-06	4.175342466	1	0	5.377716158	4.873836751	6.9536061	6.668086435
TCGA-ER-A19T-01	0.739726027	1	0	2.950757542	3.786981891	7.180899704	8.581338353
TCGA-EE-A29R-06	1.205479452	0	5.350575021	4.861636304	5.018293683	8.271029085	5.201440517
TCGA-EE-A3JD-06	2.279452055	1	0	5.539004719	3.052889483	7.866314968	5.524975203
TCGA-D3-A2JO-06	5.506849315	0	2.752345775	3.39806112	4.211883573	6.970087547	4.563911816
TCGA-ER-A19F-06	2.197260274	1	4.198377098	6.841578771	4.333151703	8.122735026	7.099142434
TCGA-FS-A1YW-06	18.07671233	1	0	9.364272362	3.148033198	8.757438342	6.236811147
TCGA-EE-A3AF-06	1.150684932	1	4.347940424	4.234059267	4.155137164	7.102779575	5.916756783
TCGA-EE-A2GN-06	8.509589041	1	0.721162681	3.075513939	4.755736059	8.836716609	4.71944498
TCGA-EE-A2GO-06	10.56712329	0	0	5.138124972	4.153667603	8.671716862	4.554684787
TCGA-ER-A42L-06	12.41917808	0	0.053510535	5.673973463	4.29065122	7.430398925	5.609066217
TCGA-EE-A2A1-06	9.663013699	0	0.067396905	3.920891594	2.956907196	9.198149225	4.89454344
TCGA-EE-A29T-06	30.82739726	0	0	3.493866639	2.402441224	8.736932249	4.886615305
TCGA-EE-A2GI-06	4.060273973	0	1.37456573	5.569839043	4.793460959	7.682189078	6.749570626
TCGA-ER-A1A1-06	8.756164384	0	0	5.708676243	2.979372376	7.316534194	5.96415783
TCGA-D3-A8GS-06	9.764383562	1	6.345213258	9.206350631	4.975010677	7.797248511	6.263463307
TCGA-ER-A198-06	4.230136986	1	0	4.844171327	2.147168256	7.86713641	4.799958668
TCGA-DA-A3F5-06	18.83013699	1	4.377319398	3.590235512	5.152333509	8.314764187	7.596520597
TCGA-FS-A1ZH-06	2.728767123	1	3.860726201	6.105624952	3.553854716	8.475379112	4.969951284
TCGA-3N-A9WB-06	1.419178082	1	0	6.924748995	4.159066704	7.792152944	6.364209997
TCGA-D3-A5GR-06	14.86027397	0	2.418992984	6.007121963	5.021963135	8.366564472	5.831889114
TCGA-XV-A9W5-01	1.073972603	0	0	6.703187731	3.522106985	8.095926441	5.470944704
TCGA-YD-A89C-06	0.575342466	0	0.264702636	4.697358356	4.427560109	7.620732896	6.472981119
TCGA-ER-A2NG-06	4.082191781	1	0	4.200839497	3.093277822	7.973125994	4.0357101
TCGA-EB-A4IQ-01	1.742465753	1	0	5.708401792	2.381986916	7.955798472	6.55319262
TCGA-D3-A51E-06	14.56986301	0	4.662015922	5.628610195	3.675488622	7.406531512	5.168680941
TCGA-EB-A44P-01	2.030136986	0	0	8.050613995	2.707634954	7.728345313	5.846137373
TCGA-GN-A263-01	1.279452055	1	0.170163234	7.270031239	4.687053571	7.836396267	5.640122807
TCGA-HR-A5NC-01	2.739726027	0	0	8.856144387	2.881016739	8.711523096	5.766513942
TCGA-FR-A7U9-06	1.564383562	0	0	6.109262921	4.036136181	7.00003445	7.127983885
TCGA-XV-A9VZ-01	0.030136986	0	0.149840049	5.510230718	0.60859411	7.96066966	5.82705413
TCGA-EE-A2MN-06	3.961643836	1	0	3.366145191	3.571144333	8.403861869	6.073353081
TCGA-BF-A1PX-01	0.77260274	1	0	4.07625945	4.109826505	6.934527345	5.514897984
TCGA-WE-AA9Y-06	1.01369863	0	0	4.075687667	2.295840082	7.724373598	6.349758034
TCGA-D3-A3CE-06	5.019178082	1	0	7.221837662	2.868664914	8.451701433	5.573217016
TCGA-D9-A6EG-06	1.912328767	1	0	4.558776083	2.9790925	8.427513393	4.793969066
TCGA-WE-AAA4-06	2.082191781	0	0.360865466	3.825553205	3.741735974	5.893037071	4.535003388
TCGA-EB-A85I-01	0.991780822	0	4.107633604	6.222466416	3.731030452	7.484706853	4.670364984
TCGA-BF-AAOX-01	1.216438356	0	0	4.469638306	4.821943578	7.496801502	7.033746759
TCGA-ER-A2NF-06	2.402739726	1	0	3.156587423	4.237970809	7.339877639	5.442151066
TCGA-FS-A1ZU-06	2.21369863	1	0	4.042168675	5.383115581	6.955236335	6.724334619
TCGA-EE-A20H-06	14.02191781	1	3.998908129	4.894101077	5.026149041	9.072669658	5.597519186
TCGA-FR-A729-06	18.4	0	0	7.630841079	4.179017031	8.679935219	5.225393522
TCGA-ER-A19P-06	13.50684932	1	4.040649733	7.292505549	2.893923426	7.683269863	4.943702021
TCGA-EB-A24C-01	1.731506849	0	0	7.745896306	2.569069355	8.585039714	5.488967006
TCGA-D3-A8GE-06	2.202739726	0	0	5.348092909	2.477868989	8.812677846	4.793447857
TCGA-FS-A4F5-06	2.394520548	1	5.496048261	7.09090051	4.752723447	9.01546321	6.898516435
TCGA-EE-A2GM-06	6.290410959	0	0	6.849182082	4.05801142	8.878979586	4.359352225
TCGA-FW-A5DX-01	1.753424658	0	3.019655143	6.787566436	4.853200043	9.5524254	6.449462662
TCGA-WE-A8ZO-06	5.876712329	0	4.484183075	5.242859132	3.16139922	9.046886386	1.18982666
TCGA-FS-A4FC-06	4.534246575	1	0.444788237	7.555340042	2.884555599	8.023596373	5.909007397
TCGA-EE-A20F-06	7.630136986	0	4.930244815	5.378881881	3.727885904	7.587652125	6.418250279
TCGA-FS-A1ZJ-06	3.947945205	1	0.064664291	5.521349987	4.480307163	9.319720017	8.531696325
TCGA-EE-A182-06	1.224657534	1	3.772988551	2.133705694	4.892545098	5.156641434	5.655345333
TCGA-ER-A19T-06	0.739726027	1	0.061337647	2.775378829	4.348185429	8.184240979	7.797384769
TCGA-EB-A5FP-01	1.243835616	1	0.067528291	7.459699709	3.897317571	8.155627345	5.184955008
TCGA-D3-A51J-06	12.09315068	0	0	7.719719663	3.093577314	8.34529962	4.713539954
TCGA-EB-A44N-01	0.561643836	1	1.501270305	6.839512673	2.807126695	7.525453362	5.035916369
TCGA-FW-A3TV-06	1.126027397	0	0	7.110151231	3.152379993	8.464160591	4.511391531
TCGA-XV-AAZV-01	1.128767123	0	0	5.575748547	3.544873106	7.685656981	5.455843915
TCGA-ER-A3EV-06	3.915068493	1	3.718883671	3.546010731	5.562275961	7.73002588	5.480249804
TCGA-D3-A5GT-01	1.334246575	0	0.11641419	7.574480466	3.36003091	7.887226864	7.165332086
TCGA-EB-A5SH-06	4.501369863	0	0	2.534819018	3.946030052	7.487438978	6.90478879
TCGA-EB-A42Y-01	1.975342466	1	4.155185783	6.436093858	3.466728067	7.784120485	6.087385339
TCGA-ER-A19Q-06	4.24109589	1	2.986457369	4.986329233	3.812675662	8.240156722	4.426342497
TCGA-EB-A85J-01	0.98630137	0	2.848794498	6.086151898	3.388986896	7.563304398	5.697450118
TCGA-EE-A2MJ-06	8.019178082	1	0	5.019599354	3.59142212	7.906642243	7.274546648
TCGA-GN-A264-06	9.82739726	1	0	4.265732653	3.405561612	8.894792922	6.89055803
TCGA-FS-A1ZD-06	4.460273973	1	0	4.294520122	3.046786728	8.928457667	4.591778315
TCGA-EB-A1NK-01	2.846575342	0	0	5.109605387	3.399621998	7.204674308	5.607727633
TCGA-D3-A8GI-06	4.876712329	1	0.212946268	5.59239106	5.834228186	6.355912994	5.559465391
TCGA-EE-A2M7-06	2.402739726	1	0	4.812298788	3.70326677	9.260165611	4.943883634
TCGA-BF-AAP4-01	0.917808219	0	2.822122928	6.106595734	2.697933232	8.154297114	4.730840033
TCGA-FS-A1Z7-06	0.649315068	1	0.064181376	5.474626011	3.015956639	9.199380364	4.984305285
TCGA-D9-A149-06	4.556164384	0	0.053126623	6.285895219	3.359331323	7.784361394	5.75534697
TCGA-BF-AAP0-06	1.243835616	0	2.04953178	4.470787285	3.305416523	7.486700628	5.33473283
TCGA-FR-A3YN-06	7.747945205	0	2.48208299	6.460143435	2.466796367	8.686013581	5.142308566
TCGA-FS-A1ZW-06	4.123287671	0	4.411651977	6.274410801	3.952112167	7.912946288	5.553682756
TCGA-GF-A3OT-06	0.824657534	0	0.359291674	2.949226546	2.616646188	7.122339832	3.579744423
TCGA-EE-A3JE-06	4.279452055	0	0.548797774	7.344206561	4.085703841	7.891610325	4.767641585
TCGA-BF-A9VF-01	1.205479452	0	0	5.913605499	5.510638509	7.189735391	7.207675135
TCGA-FS-A1ZA-06	2.309589041	1	4.595568684	6.601464574	5.204453776	8.493401516	5.920029907
TCGA-D3-A5GS-06	1.515068493	0	1.34206292	5.051840022	3.237881584	7.562723802	4.719265299
TCGA-QB-AA9O-06	1.504109589	1	3.858544979	6.063087941	4.35845382	8.611179095	6.812193482
TCGA-FW-A3TU-06	4.632876712	1	0	3.641090063	4.099525145	5.296269244	6.836804306
TCGA-D3-A8GP-06	12.72876712	0	0.29241567	6.460367839	2.358900434	8.703703589	7.115832476
TCGA-EE-A2MQ-06	3.602739726	1	1.49888832	3.927168898	0.400930067	7.939272269	5.297769556
TCGA-D3-A2J6-06	3.619178082	1	0	2.488896427	4.378472134	7.419687738	7.281000025
TCGA-GN-A4U4-06	3.279452055	0	4.896267267	7.988528944	3.770567642	8.370869982	4.867371495
TCGA-D3-A1Q4-06	9.336986301	0	0	4.399308284	3.739171449	8.431457178	5.295640482
TCGA-EE-A29G-06	6.005479452	1	0.678554475	4.974293593	3.744563638	7.726114005	5.80797808
TCGA-EB-A5KH-06	1.695890411	1	0	3.605014555	3.184464196	7.389820204	7.554756452
TCGA-WE-AAA3-06	1.783561644	0	0	6.080771486	3.816317366	8.85272181	5.345613498
TCGA-DA-A1I1-06	18.54246575	0	5.052589843	5.78046412	3.777557996	8.107960318	5.115122296
TCGA-EB-A3XC-01	1.780821918	0	4.136757351	4.361279665	5.255648863	7.109622754	5.477816004
TCGA-3N-A9WC-06	5.539726027	0	3.904239952	5.705118409	3.619241323	8.324505482	5.790151556
TCGA-D3-A8GL-06	7.42739726	1	5.264918262	8.459319047	0.991445332	8.575451294	6.44096116
TCGA-WE-A8ZX-06	2.983561644	0	0	5.966940608	4.922843039	7.885672121	5.196254995
TCGA-D3-A51H-06	4.695890411	0	0.178676956	7.010978762	2.481102397	7.413656648	5.888084296
TCGA-FS-A1ZC-06	29.78082192	1	5.409827995	4.676254482	5.848489397	8.359195353	5.832369363
TCGA-EE-A2MK-06	15.03287671	0	3.734640389	5.125068622	4.092903123	8.739379336	5.945043383
TCGA-DA-A1I8-06	4.493150685	1	5.415239989	5.167023641	5.271315467	8.425350857	4.022164741
TCGA-EE-A2GH-06	18.35342466	0	3.61902706	7.016043038	3.616387651	7.480697107	6.133845913
TCGA-EB-A44Q-06	1.156164384	0	0	7.476090856	1.853624335	7.564849047	4.72153937
TCGA-DA-A95Y-06	1.178082192	1	0.533387942	5.000184442	3.065715745	7.745250703	5.914715763
TCGA-DA-A95V-06	6.008219178	0	0	4.640507659	2.877383694	6.211204964	7.765349517
TCGA-D3-A3MU-06	3.312328767	0	0	5.124909228	2.069098251	8.079470211	6.247123864
TCGA-ER-A19C-06	4.073972603	1	0	4.114353153	3.903322728	8.059028514	6.058738023
TCGA-DA-A95Z-06	1.084931507	0	0	5.802743584	0.539268854	8.570902646	5.70799334
TCGA-GF-A4EO-06	1.619178082	0	2.956561622	8.475292057	3.118581391	7.617830369	5.457566216
TCGA-EB-A4OZ-01	1.698630137	0	0	6.245849804	4.458933329	5.64992848	4.892135653
TCGA-D3-A51N-06	1.884931507	0	5.622376164	8.244190866	5.287046683	7.618448041	5.879986024
TCGA-EB-A5UN-06	4.909589041	0	1.141216108	6.953167297	4.427759538	8.17310525	5.191156802
TCGA-EB-A551-01	1.616438356	0	5.546096236	5.441073925	3.440071721	8.254689065	4.933849824
TCGA-EE-A2GL-06	6.638356164	0	0	6.441664856	0.618659735	7.73542428	6.005290616
TCGA-GN-A4U7-06	0.868493151	1	4.37669291	6.205406189	5.204688287	7.110645163	6.560932501
TCGA-EE-A2MF-06	22.39452055	1	5.93600219	6.061477264	4.077889946	8.307765392	5.635022914
TCGA-FR-A3R1-01	1.876712329	0	4.316980281	5.060240375	3.370756362	8.00476973	5.133651936
TCGA-WE-A8ZY-06	4.126027397	1	2.166900769	6.267514811	6.632797912	8.749772411	5.625326867
TCGA-XV-AAZW-01	1.076712329	1	0	8.824195115	2.815052715	7.359950553	5.995538416
TCGA-EB-A4XL-01	2.128767123	0	3.827888561	7.249082259	3.524488143	8.065128246	6.120372303
TCGA-W3-AA1O-06	0.334246575	1	0	6.277632604	4.034463039	7.775312931	5.446679146
TCGA-GN-A4U5-01	3.167123288	0	4.907015628	8.28672271	3.764793572	7.538024606	4.013913109
TCGA-EE-A2A5-06	3.273972603	1	5.215708134	6.678690223	3.300462147	8.786025949	5.604543767
TCGA-FR-A2OS-01	1.008219178	1	0.053451076	7.814786553	5.195831975	8.6754539	5.360050015
TCGA-WE-A8ZN-06	4.915068493	0	0	4.992873192	3.225731464	5.595455482	6.436733342
TCGA-ER-A2NF-01	2.402739726	1	0	2.738608184	4.235111515	7.301550642	5.796714866
TCGA-HR-A2OH-06	5.490410959	1	0	4.883197694	3.717915389	7.690379003	3.792598945
TCGA-WE-A8K6-06	1.495890411	0	0	7.933816422	4.753493313	8.97084447	5.672821302
TCGA-EB-A3XD-01	3.178082192	0	0	4.338985694	1.111908043	6.987642396	5.62438034
TCGA-ER-A194-01	3.709589041	1	4.736971074	4.2211718	5.535655141	5.900787675	7.983276604
TCGA-EE-A2MT-06	5.934246575	0	0	4.335006899	3.000077035	7.794507942	5.450630755
TCGA-D3-A3C6-06	4.838356164	1	1.952547786	6.014858911	4.606249609	7.818469283	6.235753472
TCGA-3N-A9WD-06	1.082191781	1	0	6.473621178	2.819100455	7.997732293	6.018697674
TCGA-D3-A2JC-06	7.230136986	0	0.185897706	6.18880161	3.583762144	8.777491276	5.330806623
TCGA-FR-A7UA-06	3.189041096	0	2.532323074	7.33223194	1.380483191	7.238937387	4.868227793
TCGA-GN-A26A-06	2.706849315	1	3.865645629	5.456442567	4.432102607	8.65930015	4.084102442
TCGA-D3-A1QA-06	7.575342466	0	5.006845875	6.518401566	0.332644763	7.444676595	6.149412327
TCGA-D9-A6E9-06	0.824657534	0	0	2.585294223	2.473073739	6.557836766	4.567859332
TCGA-EE-A184-06	5.679452055	1	2.603358023	4.83248205	3.375722816	8.396526488	5.678052486
TCGA-DA-A95W-06	3.112328767	0	4.506785138	8.813148306	0.647416348	8.047100884	5.120407042
TCGA-EB-A3Y7-01	0.893150685	1	0	4.371571066	5.538763297	4.901692833	7.448649858
TCGA-EB-A97M-01	1.134246575	0	0	3.512892414	4.524000859	7.012194796	5.957775683
TCGA-EB-A6L9-06	3.038356164	0	0	3.756143262	2.852139252	7.027763279	7.163657122
TCGA-BF-A3DN-01	1.964383562	0	6.155428134	5.68421065	3.033208371	9.132528236	4.7361303
TCGA-EE-A29B-06	7.090410959	1	0	3.577721226	2.913567031	6.871105162	6.144480499
TCGA-FS-A4F9-06	2.835616438	0	0.322056851	6.18898504	0.443362218	7.990436265	7.015854249
TCGA-EB-A41A-01	0.717808219	0	0.1049099	8.838435072	2.149177068	7.688501566	6.41700811
TCGA-Z2-AA3S-06	8.082191781	0	1.587940998	6.827448637	2.562143537	8.702960943	5.735802935
TCGA-EE-A2GC-06	5.619178082	0	0	5.190239096	3.731389608	8.591948677	5.979249762
TCGA-D3-A2JA-06	9.62739726	0	0.080250913	4.763145724	3.931880641	8.328663996	4.447578325
TCGA-EB-A430-01	0	0	0	5.407271672	3.278065363	8.077292012	5.159783175
TCGA-EE-A17Y-06	2.268493151	1	3.441248203	5.697955185	4.644175924	8.18967608	5.847081588
TCGA-EB-A5SG-06	5.687671233	0	3.707391005	4.520894666	3.627739584	6.593844931	5.932100853
TCGA-YG-AA3N-01	0.838356164	0	3.258708388	4.96170747	0.517115624	6.830820284	6.683458637
TCGA-DA-A1HW-06	2.246575342	0	0	3.973198715	3.737194919	8.56361719	5.571080554
TCGA-EE-A29Q-06	5.561643836	1	2.439755993	5.30515912	4.349297693	8.886552562	8.518035419
TCGA-EE-A3J5-06	3.079452055	1	0	4.151317148	3.026500227	8.493527971	5.930076935
TCGA-FS-A1YY-06	19.04931507	1	1.460020888	6.65308371	3.402141429	7.829045421	6.538199753
TCGA-DA-A3F2-06	2.82739726	1	0	2.00251736	0.278563515	4.915158081	4.627747504
TCGA-BF-A5ER-01	0.895890411	0	0	5.132313643	5.913470329	5.938525258	6.695493728
TCGA-IH-A3EA-01	1.435616438	0	0	3.137699641	3.88310885	6.016870679	6.290582733
TCGA-D3-A51T-06	2.24109589	0	3.45843244	7.715189548	3.469744775	8.246554532	6.037493714
TCGA-RP-A694-06	0.057534247	0	4.023245033	6.462156995	4.706467783	7.589562385	5.790307254
TCGA-GN-A265-06	8.076712329	0	2.786643429	5.006443415	3.214492646	7.697108437	5.486577866
TCGA-EE-A2MS-06	13.53972603	0	0	6.228086308	2.226164906	9.802136089	5.724321694
TCGA-FW-A3I3-06	1.454794521	0	6.039717242	5.715568688	4.717283417	8.598527857	7.363768935
TCGA-EE-A2M6-06	10.77260274	0	4.515220352	3.4671032	4.498093174	7.731772598	6.482858128
TCGA-BF-AAP7-01	0.871232877	0	5.235800317	5.862222612	3.670798187	6.655889564	5.460834201
TCGA-D3-A3MR-06	8.632876712	0	4.121014049	6.865513949	5.070902837	7.501978731	4.980728887
TCGA-EE-A2GT-06	3.739726027	0	0	2.729592577	3.919452238	7.285142485	6.166259351
TCGA-EE-A2GP-06	1.15890411	1	0.507265635	5.976395456	3.864422325	9.316498962	6.734337266
TCGA-D9-A1X3-06	1.509589041	0	0	6.527337913	4.035307857	8.332679404	6.873981306
TCGA-WE-A8K1-06	4.087671233	0	5.26600636	7.812599756	0.460979929	7.866378818	5.004080617
TCGA-ER-A193-06	2.616438356	1	0	5.098656579	5.557368623	8.938105951	6.307454553
TCGA-D3-A2JH-06	3.506849315	0	4.465958204	6.062072004	4.937953329	8.766515291	5.200768227
TCGA-FR-A726-01	0.835616438	1	4.961775238	8.594085105	4.159150383	8.09907978	7.304368213
TCGA-XV-AAZY-01	1.109589041	0	1.63436648	5.361044263	5.93070641	5.47679778	5.818603604
TCGA-FS-A1ZS-06	12.4	0	0	5.362372164	2.919887883	9.08446117	5.296942302
TCGA-ER-A2ND-06	1.945205479	1	0	6.837123439	4.336800308	7.461611921	7.001485457
TCGA-DA-A1I5-06	11.25205479	0	4.712993122	5.334798619	3.581150358	7.857829745	5.054300286
TCGA-BF-AAP6-01	0.890410959	0	5.201706502	7.929967132	3.80322038	8.633220112	5.39110163
TCGA-EE-A180-06	7.915068493	1	2.072477172	5.070138382	3.38245405	8.083039406	4.343710243
TCGA-EB-A5VV-06	0.58630137	0	0.08548256	6.643275229	2.0770888	7.380733149	5.82081931
TCGA-BF-AAOU-01	1.304109589	0	0	6.935576394	2.835453799	7.947527365	4.961970107
TCGA-EB-A431-01	1.556164384	0	3.456199777	6.341190807	2.567350018	8.613068214	7.151264232
TCGA-EB-A24D-01	1.767123288	0	0.060294835	5.636553218	3.366103235	9.269747154	6.206153965
TCGA-RP-A690-06	0.016438356	0	0	7.992372889	2.854891834	8.393972301	7.050352648
TCGA-FR-A7U8-06	2.320547945	0	3.458193905	7.604161914	5.55614571	7.113555924	5.003822989
TCGA-ER-A19A-06	6.479452055	0	0	5.290807481	2.287044002	7.948003213	4.10317454
TCGA-DA-A1I0-06	1.698630137	1	2.438594888	2.175969187	5.463615603	5.63409808	6.717680707
TCGA-EE-A2A2-06	4.969863014	0	3.457230844	5.567254639	5.074600187	8.320760859	5.251442357
TCGA-D3-A2J9-06	1.980821918	1	0	6.020114331	3.423337015	8.243562804	4.861049068
TCGA-EE-A2MI-06	17.05479452	1	0	3.929837331	4.357795491	8.417878479	4.458699289
TCGA-D3-A8GJ-06	20.11506849	0	4.098753642	7.388601232	4.183143698	7.417232931	4.604808557
TCGA-GN-A9SD-06	4.950684932	1	0	6.872302051	3.871522643	8.41337596	5.68452104
TCGA-ER-A197-06	1.161643836	1	3.469026974	5.026818898	2.553715209	8.014968331	9.684840372
TCGA-GN-A4U9-06	1.843835616	1	0.076925597	4.258033249	2.644320438	8.773961939	5.862734485
TCGA-FS-A4FD-06	6.723287671	1	0.535380418	5.968990932	4.433065666	8.710675442	8.131511781
TCGA-EE-A3JI-06	12.73424658	1	0.204027873	8.086401004	1.448844145	8.849399581	6.397106981
TCGA-EE-A3J8-06	2.860273973	1	0	5.683408209	0.946441044	8.482387857	6.285016941
TCGA-EE-A20B-06	11.15068493	0	4.276620227	4.887129415	5.448473999	9.607195037	5.631214788
TCGA-BF-AAP8-01	1.224657534	0	0.101256867	9.008776554	3.331139835	8.177029765	5.975452886
TCGA-FR-A44A-06	14.51780822	0	3.54595089	5.637190853	2.869244814	7.938259027	4.520750773
TCGA-EE-A29E-06	5.315068493	0	0	4.786905385	4.584509992	8.450156293	6.616268568
TCGA-EE-A2MC-06	5.126027397	1	3.457381615	5.307313184	4.532395411	7.437434207	4.51123488
TCGA-ER-A3ET-06	7.750684932	1	4.062631104	5.584907411	1.977099963	7.295600888	5.737843113
TCGA-EE-A2MG-06	8.6	1	0.609745636	5.309866051	4.102902146	8.788741669	5.657387231
TCGA-D3-A2JN-06	5.539726027	1	0	4.554068313	5.302888827	7.0003229	5.958880292
TCGA-EB-A3XE-01	0.493150685	0	0	5.749517364	4.350110818	7.857589027	6.818963228
TCGA-ER-A19W-06	12.34794521	1	1.959714003	6.624482104	4.512863385	8.082354954	4.869910491
TCGA-BF-A1PZ-01	2.336986301	0	0.614793224	4.510642799	3.38718617	8.251406276	5.741922809
TCGA-D3-A8GD-06	1.967123288	0	3.510586796	8.161780398	4.542383484	7.831931889	4.638103663
TCGA-EE-A3AB-06	10.22739726	0	4.967020479	4.654696292	4.253539495	7.938245639	4.644509724
TCGA-D9-A148-06	12.62739726	0	0	4.324055817	4.646856021	8.53077983	6.167696828
TCGA-EB-A6R0-01	1.665753425	1	5.374610484	8.906874541	3.541046714	8.256397896	5.456675501
TCGA-D3-A3CB-06	13.87671233	0	0	5.271308753	0.369627225	8.14229843	4.917254779
TCGA-EE-A2GK-06	4.561643836	0	0	4.850511484	1.72558962	7.185383484	5.884831327
TCGA-EE-A181-06	2.810958904	1	1.279394875	5.827886993	3.150706684	8.093162633	5.519201065
TCGA-WE-A8K5-06	5.095890411	1	0.310985738	6.698694989	2.682804546	7.887225159	6.170032418
TCGA-DA-A1IC-06	5.673972603	1	0.151913268	5.727836284	4.027432628	8.251613933	5.248630208
TCGA-BF-A1PV-01	0.038356164	0	0	6.599565856	4.746053752	8.222582753	6.1730672
TCGA-FS-A4FB-06	2.22739726	1	0	7.260669007	5.191365173	8.299754694	6.245640197
TCGA-BF-A1Q0-01	2.276712329	0	0.173911652	5.062054034	4.249349166	8.554582821	5.760346692
TCGA-FS-A4F8-06	14.56986301	1	0	6.5463987	3.519311282	7.857042171	5.987657707
TCGA-FS-A1ZY-06	2.257534247	1	0	4.239735409	5.056428245	8.575029305	5.242036134
TCGA-ER-A19E-06	1.084931507	1	4.250436549	4.083251388	3.006271989	8.304211559	5.55417565
TCGA-GN-A26D-06	4	1	0	6.72005933	3.745403826	8.458394192	7.216196456
TCGA-D3-A3MO-06	0.778082192	1	5.525230164	5.478169274	4.266021219	8.601367106	4.842712734
TCGA-EE-A2GJ-06	8.947945205	1	4.120674759	4.628345395	5.252869361	8.784410673	5.026325037
TCGA-EE-A3J4-06	10.6	1	0	6.507670372	2.772046412	8.072715577	5.688297771
TCGA-EE-A2MH-06	1.41369863	1	0	6.962665437	4.952938984	7.798641388	6.574236192
TCGA-D9-A3Z4-01	1.421917808	1	4.416316424	6.193084797	3.897682096	8.790770258	5.919881743
TCGA-GN-A266-06	0.843835616	1	0	6.126858408	4.871035657	8.081298837	4.703006543
TCGA-GF-A6C9-06	1.315068493	0	0.057560563	5.016607235	3.106284565	6.89229038	4.984290141
TCGA-FS-A1Z3-06	1.742465753	1	1.679638124	6.010713054	5.832777668	8.224459498	5.993509456
TCGA-ER-A19G-06	25.17260274	0	4.06847359	5.533695851	4.363285188	8.521188949	4.868110676
TCGA-EB-A5UL-06	2.44109589	0	0	5.954186671	3.775015184	7.622277218	7.421750794
TCGA-FW-A3R5-06	3.079452055	0	0	5.003647276	5.224596439	7.898832496	6.713341917
TCGA-EB-A42Z-01	1.208219178	0	0	6.446913399	5.130419412	7.846011527	6.342965166
TCGA-EE-A2MP-06	20.72054795	0	4.745444675	5.198697572	5.271358639	8.726930433	6.632672047
TCGA-D3-A1Q3-06	1.389041096	1	0	4.924247829	1.041154294	8.239402228	7.038426091
TCGA-FS-A1ZZ-06	2.252054795	1	5.95722643	4.674399339	4.754505549	8.332619328	6.139784543
TCGA-EB-A82C-01	0.046575342	0	0.079806845	6.269330168	4.162538559	8.35403599	6.433087835
TCGA-D9-A1JX-06	0.591780822	1	5.189384692	4.779758298	4.73516053	9.086707949	5.39248952
TCGA-EE-A29X-06	1.493150685	1	0	4.228482869	5.595466198	7.38540666	6.210347947
TCGA-D9-A4Z3-01	1.383561644	0	4.766476037	7.76064866	0.970564661	7.733847135	7.627956403
TCGA-D3-A1QB-06	7.978082192	0	0	2.647672034	4.203104496	7.31079606	4.703174254
TCGA-EE-A3AH-06	11.56712329	1	4.514819336	6.311958455	4.424519448	8.937320726	6.036139746
TCGA-EB-A41B-01	0.797260274	0	4.847022663	7.893991162	5.060037965	7.144729336	6.693122422
TCGA-WE-A8ZT-06	0.983561644	0	0.947801253	7.98485228	3.436302657	8.930041967	5.793273411
TCGA-EB-A4IS-01	2.120547945	0	0	7.14285209	3.679127795	8.045254041	4.613022372
TCGA-EE-A3AG-06	3.465753425	1	5.348237294	4.252107422	6.009314971	7.202202211	6.656577199
TCGA-DA-A1I4-06	2.994520548	1	0	4.670466797	2.478334517	7.399379083	5.584105256
TCGA-GN-A8LL-06	1.780821918	1	0	4.019569551	5.814334024	6.889181724	7.266471109
TCGA-EE-A3J3-06	14.34794521	1	0	7.245353999	3.622533867	8.52854659	6.098982038
TCGA-EB-A51B-01	2.550684932	0	0	5.517982088	3.326436944	8.722553751	5.434720719
TCGA-D3-A8GC-06	6.632876712	1	0	7.732525332	2.161433183	7.404594192	6.190837916
TCGA-BF-A5EP-01	0.917808219	0	1.578601913	5.245778959	0.716919611	8.009462772	5.775851982
TCGA-W3-AA1Q-06	5.756164384	1	2.77237897	8.038418537	1.130925747	7.840041647	7.274311271
TCGA-FS-A1ZF-06	1.287671233	1	5.332901487	6.597812468	5.555422415	8.224901717	7.278023573
TCGA-D3-A8GM-06	8.928767123	1	0.071189052	6.194489151	2.717695526	7.254454573	5.450191654
TCGA-GF-A769-01	2.931506849	1	0	6.63341015	3.04796074	8.265274751	5.944728997
TCGA-EE-A2A0-06	3.901369863	1	6.151027066	6.153491322	2.849911745	8.441122617	5.486764258
TCGA-EB-A299-01	1.035616438	0	4.753687303	6.950095542	2.871152605	7.64926536	5.107250166
TCGA-D3-A3CC-06	7.243835616	0	0	5.443478554	3.366995925	8.274195464	6.373452918
TCGA-EB-A57M-01	1.293150685	1	0.21536855	3.882394235	4.499206048	7.288603865	7.216524405
TCGA-EE-A2A6-06	7.178082192	0	0	6.689737716	3.799904508	8.87145554	5.148667279
TCGA-EB-A3HV-01	0.106849315	0	0	4.237279795	3.17683801	6.753192362	4.398006744
TCGA-D9-A6EC-06	6.463013699	0	2.625074598	5.540891931	5.648378966	7.712543791	6.51951023
TCGA-D9-A6EA-06	2.098630137	0	0	4.654254929	4.062289851	9.29556546	6.417415455
TCGA-FS-A1YX-06	4.049315068	1	4.662042953	6.775999054	2.699571093	8.872156968	6.185053651
TCGA-EE-A2GS-06	6.767123288	1	5.259784664	4.93667211	5.856143288	8.38439473	4.522170832
TCGA-D3-A2JF-06	5.17260274	0	2.990619476	6.824808219	3.701715504	7.834529113	6.067035567
TCGA-FS-A1ZK-06	1.994520548	1	0.113021084	2.872341332	3.941043223	8.83442092	6.799602634
TCGA-DA-A960-01	2.202739726	0	0.798260956	7.298444526	2.58970801	6.160495638	4.096509604
TCGA-FS-A1ZE-06	3.871232877	1	3.648910673	4.885278383	3.806365674	9.547481086	6.479574272
TCGA-WE-AAA0-06	3.367123288	0	4.674243816	6.058296184	3.560489586	8.273521296	6.807611814
TCGA-FR-A8YD-06	3.021917808	1	0.357285565	3.818716645	4.020201445	6.941011393	6.481855207
TCGA-BF-AAP2-01	1.109589041	0	5.694299415	6.893221683	3.289487699	7.761066449	6.58187229
TCGA-EE-A29A-06	5.279452055	1	4.552073865	6.491434754	3.34849514	8.797755283	5.559999559
TCGA-ER-A19K-01	1.284931507	1	0	4.62618806	3.412773515	8.037602224	5.269997229
TCGA-EE-A29L-06	0.216438356	1	0.124727236	4.396695355	5.206998122	8.21853527	6.4270704
TCGA-D3-A1Q7-06	11.10410959	0	0	4.693744413	1.966659575	7.390193064	3.63613604
TCGA-EE-A3AD-06	2.397260274	1	1.455748167	7.367102195	4.129743188	9.043637741	5.830792333
TCGA-EE-A3JH-06	11.19452055	0	3.590219455	5.230394329	4.296413624	7.258733256	4.608486653
TCGA-EB-A3XB-01	2.180821918	0	0.923728228	7.128993367	2.645413941	8.596085799	5.955594076
TCGA-D3-A2JE-06	2.304109589	1	0.60466144	3.534922058	4.398052041	8.561790247	8.219015663
TCGA-EE-A29D-06	1.164383562	1	0	6.68520069	4.746032757	8.052483176	6.262840273
TCGA-EB-A5UM-01	2.134246575	0	0	8.392347184	3.982631777	7.681312881	6.154466491
TCGA-D9-A1JW-06	0.304109589	0	0	2.988657002	3.579502026	7.278638791	5.056269179
TCGA-D3-A1Q5-06	9.380821918	1	0	4.910566277	2.788747174	9.3751671	6.776895394
TCGA-BF-A5EO-01	1.926027397	0	3.693150341	5.780588531	4.288529708	6.604962858	4.847152121
TCGA-D3-A3CF-06	2.043835616	1	0	5.873181272	4.792085755	7.430895312	5.705832292
TCGA-D3-A5GU-06	10.43287671	0	0	6.628178445	2.163953872	8.551380029	6.303711965
TCGA-XV-AB01-06	1.104109589	0	0	3.713243321	2.963953904	6.586226841	6.761103782
TCGA-ER-A19B-06	8.2	1	2.011881602	5.876933052	4.864113777	8.111608746	6.476398495
TCGA-D3-A5GO-06	11.49315068	0	4.92051301	5.757393061	3.700073102	7.765015354	4.182316092
TCGA-GN-A8LN-01	2.115068493	0	5.483866752	7.470965715	4.37647046	9.14942631	5.647042139
TCGA-YG-AA3O-06	3.161643836	1	1.722926168	5.308180706	0.926498959	9.031011245	7.149172145
TCGA-EE-A2MM-06	13.99178082	1	0	8.099091197	4.759035768	8.38483166	4.269735413
TCGA-QB-A6FS-06	0.602739726	0	0	2.42421195	4.030838891	5.541745417	5.613935489
TCGA-YD-A9TA-06	4.098630137	0	5.368571729	6.778339778	2.151803735	8.863359075	5.444203287
TCGA-D3-A51F-06	4.643835616	0	0.064529714	7.179364597	3.15315352	7.295289468	3.689881732
TCGA-EB-A4OY-01	2.676712329	0	0	2.686048843	4.025892632	6.406555825	7.152865524
TCGA-ER-A2NC-06	3.652054795	1	3.574029366	4.127368841	3.286071565	8.835979078	4.623036559
TCGA-FS-A1ZQ-06	11.12876712	1	4.048008561	5.346308891	3.889202482	7.318370874	7.04968173
TCGA-ER-A42K-06	1.079452055	1	0.62099626	7.975703786	4.131830221	8.504381502	4.833023875
TCGA-WE-A8K4-01	1.682191781	0	4.492665116	6.642794544	3.828465881	8.264834761	4.99850296
