# Supplementary material for: The integration of single-cell sequencing, TCGA, and GEO data analysis revealed that PRRT3-AS1 is a biomarker and therapeutic target of SKCM
Source: Front Immunol. 2022 Sep 23;13:919145. doi: 10.3389/fimmu.2022.919145 (PMC9539251; doi:10.3389/fimmu.2022.919145)
Supplement: Supplementary file 1 [file DataSheet_1.zip › 919145_SupMaterial/Supplemental document 9_data of Supplementary Fig. 2A.txt]

sampleID	time	Staus	RS	Label
TCGA-DA-A1IA-06	5.493150685	1	3.826538191	High groups
TCGA-ER-A19L-06	10.95890411	1	3.238212992	Low groups
TCGA-D3-A5GL-06	10.48219178	0	4.420987477	High groups
TCGA-FS-A4F2-06	4.178082192	1	5.532604351	High groups
TCGA-DA-A1I7-06	7.405479452	0	3.906051898	High groups
TCGA-EB-A4P0-01	0.893150685	0	4.518540095	High groups
TCGA-FS-A4F0-06	6.484931507	0	1.470152238	Low groups
TCGA-EE-A29P-06	4.701369863	0	3.207617745	Low groups
TCGA-FS-A1ZR-06	0.950684932	1	3.636179008	Low groups
TCGA-EE-A2ME-06	8.605479452	1	2.318225675	Low groups
TCGA-EE-A29M-06	4.736986301	0	5.78425962	High groups
TCGA-D3-A2JL-06	14.29863014	0	3.602228236	Low groups
TCGA-EE-A17X-06	2.484931507	1	4.675040166	High groups
TCGA-EE-A17Z-06	0.720547945	1	4.892082104	High groups
TCGA-EE-A3J7-06	5.339726027	0	1.844758568	Low groups
TCGA-DA-A3F8-06	3.61369863	0	2.172725668	Low groups
TCGA-D3-A8GK-06	14.18356164	0	4.063299404	High groups
TCGA-EB-A553-01	0.619178082	0	1.418503433	Low groups
TCGA-FS-A1Z0-06	16.88767123	1	2.34717617	Low groups
TCGA-EB-A44O-01	0.221917808	0	2.856710649	Low groups
TCGA-ER-A3PL-06	2.767123288	0	4.783397713	High groups
TCGA-FR-A728-01	1.597260274	0	3.350118204	Low groups
TCGA-D3-A8GV-06	13.97534247	1	6.052918559	High groups
TCGA-D3-A2JP-06	4.964383562	0	4.956928137	High groups
TCGA-EE-A2MD-06	3.939726027	1	2.651331969	Low groups
TCGA-D3-A2J8-06	5.457534247	1	3.880492544	High groups
TCGA-EB-A550-01	0.723287671	0	3.105813621	Low groups
TCGA-D9-A4Z6-06	1.536986301	1	4.462252093	High groups
TCGA-HR-A2OG-06	0.019178082	0	3.183640272	Low groups
TCGA-GF-A2C7-01	0.057534247	0	2.139151031	Low groups
TCGA-D3-A2JD-06	0.989041096	1	4.351607416	High groups
TCGA-D9-A4Z2-01	0.520547945	1	3.54638343	Low groups
TCGA-DA-A95X-06	6.161643836	0	4.33075426	High groups
TCGA-FS-A4F4-06	5.556164384	1	3.124790583	Low groups
TCGA-WE-A8ZM-06	8.443835616	0	5.657909075	High groups
TCGA-D3-A3BZ-06	10.89315068	0	3.435726297	Low groups
TCGA-EE-A3JB-06	16.81643836	0	5.004977708	High groups
TCGA-EE-A185-06	0.41369863	1	4.357020937	High groups
TCGA-ER-A19H-06	12.69589041	0	3.998540267	High groups
TCGA-EB-A5SE-01	1.098630137	1	3.193295101	Low groups
TCGA-GN-A267-06	5.369863014	1	1.334922908	Low groups
TCGA-EE-A2GR-06	3.564383562	1	4.46677823	High groups
TCGA-DA-A1HV-06	6.380821918	0	3.952555995	High groups
TCGA-ER-A19D-06	1.049315068	1	2.050306369	Low groups
TCGA-EE-A29S-06	5.106849315	1	5.383920522	High groups
TCGA-W3-AA1V-06	3.506849315	1	4.559505683	High groups
TCGA-EE-A29N-06	1.550684932	1	3.791296252	High groups
TCGA-D3-A8GB-06	2.569863014	1	4.33870322	High groups
TCGA-D9-A3Z1-06	1.282191781	1	2.455162929	Low groups
TCGA-GF-A6C8-06	0.169863014	0	4.903083775	High groups
TCGA-D3-A1Q6-06	5.983561644	0	4.432286449	High groups
TCGA-ER-A195-06	2.953424658	1	3.046647889	Low groups
TCGA-BF-A5EQ-01	0.884931507	0	0.720033724	Low groups
TCGA-EE-A2MU-06	4.438356164	0	4.915179546	High groups
TCGA-EB-A82B-01	1.068493151	0	2.951345537	Low groups
TCGA-EB-A3Y6-01	0.345205479	0	2.96337141	Low groups
TCGA-D3-A51R-06	5.317808219	0	3.74327404	Low groups
TCGA-YG-AA3P-06	1.202739726	0	2.481197864	Low groups
TCGA-D3-A2JG-06	9.460273973	1	6.007825326	High groups
TCGA-W3-A825-06	5.252054795	1	3.164546832	Low groups
TCGA-EE-A29V-06	2.156164384	1	4.249195024	High groups
TCGA-ER-A19S-06	4.123287671	0	2.012650778	Low groups
TCGA-EE-A2GE-06	14.48219178	0	4.031623242	High groups
TCGA-EE-A2GD-06	28.34520548	1	3.09963862	Low groups
TCGA-BF-A3DJ-01	1.271232877	0	4.007224295	High groups
TCGA-Z2-AA3V-06	1.331506849	0	3.713886837	Low groups
TCGA-DA-A1IB-06	2.260273973	0	2.660704728	Low groups
TCGA-D3-A2J7-06	8.591780822	1	2.935693678	Low groups
TCGA-W3-A824-06	19.01369863	0	2.477876597	Low groups
TCGA-D3-A1Q8-06	2.339726027	1	4.540711715	High groups
TCGA-EE-A2M8-06	1.646575342	1	1.081766095	Low groups
TCGA-GN-A26C-01	2.249315068	1	5.195672191	High groups
TCGA-EE-A2MR-06	11.2	0	2.049962804	Low groups
TCGA-D3-A3C7-06	3.915068493	0	3.479552071	Low groups
TCGA-EE-A29C-06	6.580821918	1	4.532517246	High groups
TCGA-ER-A3ES-06	20.58630137	1	5.126886322	High groups
TCGA-ER-A19N-06	3.673972603	0	3.214845631	Low groups
TCGA-FS-A1ZM-06	8.438356164	0	2.837056402	Low groups
TCGA-Z2-A8RT-06	2.298630137	0	4.375752355	High groups
TCGA-FS-A1ZG-06	0.808219178	1	3.447451091	Low groups
TCGA-ER-A42H-01	1.167123288	1	4.61074055	High groups
TCGA-D3-A51K-06	2.745205479	0	5.290435577	High groups
TCGA-WE-A8JZ-06	2.002739726	0	2.99134042	Low groups
TCGA-GN-A262-06	11.65753425	0	5.552176062	High groups
TCGA-FR-A69P-06	1.309589041	0	3.225264523	Low groups
TCGA-WE-A8ZR-06	0.750684932	1	3.39993838	Low groups
TCGA-EB-A5SF-01	1.010958904	0	2.427705176	Low groups
TCGA-D3-A1Q9-06	2.632876712	1	3.728475727	Low groups
TCGA-BF-A3DL-01	2.106849315	0	2.782592108	Low groups
TCGA-EE-A29H-06	5.38630137	0	5.462113959	High groups
TCGA-EB-A6QZ-01	0.964383562	1	2.435334094	Low groups
TCGA-XV-A9W2-01	1.142465753	0	2.466985325	Low groups
TCGA-FR-A8YC-06	2.901369863	1	0.603088179	Low groups
TCGA-DA-A3F3-06	0.873972603	1	4.479679739	High groups
TCGA-ER-A2NB-01	2.347945205	1	3.16232104	Low groups
TCGA-EB-A3XF-01	0.761643836	0	3.032859524	Low groups
TCGA-FW-A5DY-06	1.608219178	0	2.588619715	Low groups
TCGA-D3-A3MV-06	3.775342466	0	5.24013756	High groups
TCGA-D9-A3Z3-06	1.857534247	0	2.574336005	Low groups
TCGA-FS-A1ZP-06	6.22739726	1	3.806146592	High groups
TCGA-FS-A1Z4-06	2.339726027	1	2.752312951	Low groups
TCGA-D3-A1Q1-06	1.380821918	1	5.049831328	High groups
TCGA-RP-A693-06	0.02739726	0	4.564972373	High groups
TCGA-ER-A19J-06	0.536986301	1	3.980901189	High groups
TCGA-D3-A3ML-06	1.156164384	1	4.782881515	High groups
TCGA-EE-A2GB-06	4.939726027	0	3.55066048	Low groups
TCGA-D3-A5GN-06	11.31232877	0	4.925045966	High groups
TCGA-FS-A1ZT-06	4.430136986	0	5.105434749	High groups
TCGA-ER-A19M-06	5.087671233	1	4.448699276	High groups
TCGA-EE-A20I-06	1.128767123	1	3.808571614	High groups
TCGA-D3-A2JK-06	1.008219178	1	4.753173958	High groups
TCGA-D3-A3C8-06	3.860273973	0	3.014794786	Low groups
TCGA-EE-A2ML-06	18.05479452	1	0.869555399	Low groups
TCGA-ER-A2NH-06	3.463013699	0	3.348256483	Low groups
TCGA-OD-A75X-06	24.82465753	1	4.687531205	High groups
TCGA-EE-A2M5-06	1.805479452	1	5.579612437	High groups
TCGA-BF-A3DM-01	1.646575342	0	5.403570369	High groups
TCGA-EE-A3JA-06	4.432876712	1	5.043056352	High groups
TCGA-EE-A3AA-06	10.35890411	0	3.282866874	Low groups
TCGA-D3-A8GN-06	13.41643836	0	3.83759416	High groups
TCGA-DA-A1HY-06	12.0739726	0	4.926420649	High groups
TCGA-EB-A6QY-01	1.046575342	0	3.415325777	Low groups
TCGA-D9-A4Z5-01	0.597260274	0	2.918667975	Low groups
TCGA-LH-A9QB-06	30.73150685	0	3.798871161	High groups
TCGA-EB-A5VU-01	0.879452055	1	4.621022594	High groups
TCGA-GN-A268-06	5.232876712	1	3.943708633	High groups
TCGA-ER-A199-06	0.764383562	1	4.49647157	High groups
TCGA-EE-A3AC-06	5.336986301	0	4.496211128	High groups
TCGA-D3-A8GQ-06	2.421917808	1	4.521342578	High groups
TCGA-W3-AA21-06	8.753424658	1	3.794597184	High groups
TCGA-BF-A1PU-01	1.060273973	0	3.097932894	Low groups
TCGA-ER-A196-01	4.890410959	0	3.004251921	Low groups
TCGA-W3-AA1R-06	9.257534247	1	4.499814309	High groups
TCGA-FS-A1ZN-01	2	1	3.651329628	Low groups
TCGA-GN-A4U8-06	4.073972603	0	5.419184425	High groups
TCGA-EE-A2GU-06	7.901369863	0	4.568147077	High groups
TCGA-BF-AAP1-01	1.120547945	0	4.184673859	High groups
TCGA-DA-A1I2-06	14.71232877	1	3.481572171	Low groups
TCGA-FR-A8YE-06	8.701369863	0	3.001213558	Low groups
TCGA-FS-A1ZB-06	4.071232877	1	4.882614204	High groups
TCGA-BF-A5ES-01	1.342465753	0	4.05420797	High groups
TCGA-GN-A4U3-06	10.15890411	0	4.619265641	High groups
TCGA-EB-A44R-06	0.863013699	0	5.381686536	High groups
TCGA-WE-A8ZQ-06	5.268493151	0	2.629214918	Low groups
TCGA-W3-AA1W-06	18.2630137	0	1.098545292	Low groups
TCGA-GN-A8LK-06	4.175342466	1	4.873836751	High groups
TCGA-ER-A19T-01	0.739726027	1	3.786981891	High groups
TCGA-EE-A29R-06	1.205479452	0	5.018293683	High groups
TCGA-EE-A3JD-06	2.279452055	1	3.052889483	Low groups
TCGA-D3-A2JO-06	5.506849315	0	4.211883573	High groups
TCGA-ER-A19F-06	2.197260274	0	4.333151703	High groups
TCGA-FS-A1YW-06	18.07671233	1	3.148033198	Low groups
TCGA-EE-A3AF-06	1.150684932	1	4.155137164	High groups
TCGA-EE-A2GN-06	8.509589041	1	4.755736059	High groups
TCGA-EE-A2GO-06	10.56712329	0	4.153667603	High groups
TCGA-ER-A42L-06	12.41917808	0	4.29065122	High groups
TCGA-EE-A2A1-06	9.663013699	0	2.956907196	Low groups
TCGA-EE-A29T-06	30.82739726	0	2.402441224	Low groups
TCGA-EE-A2GI-06	4.060273973	0	4.793460959	High groups
TCGA-ER-A1A1-06	8.756164384	0	2.979372376	Low groups
TCGA-D3-A8GS-06	9.764383562	1	4.975010677	High groups
TCGA-ER-A198-06	4.230136986	1	2.147168256	Low groups
TCGA-DA-A3F5-06	18.83013699	1	5.152333509	High groups
TCGA-FS-A1ZH-06	2.728767123	1	3.553854716	Low groups
TCGA-3N-A9WB-06	1.419178082	1	4.159066704	High groups
TCGA-D3-A5GR-06	14.86027397	0	5.021963135	High groups
TCGA-XV-A9W5-01	1.073972603	0	3.522106985	Low groups
TCGA-YD-A89C-06	0.575342466	0	4.427560109	High groups
TCGA-ER-A2NG-06	4.082191781	1	3.093277822	Low groups
TCGA-EB-A4IQ-01	1.742465753	0	2.381986916	Low groups
TCGA-D3-A51E-06	14.56986301	0	3.675488622	Low groups
TCGA-EB-A44P-01	2.030136986	0	2.707634954	Low groups
TCGA-GN-A263-01	1.279452055	1	4.687053571	High groups
TCGA-HR-A5NC-01	2.739726027	0	2.881016739	Low groups
TCGA-FR-A7U9-06	1.564383562	0	4.036136181	High groups
TCGA-XV-A9VZ-01	0.030136986	0	0.60859411	Low groups
TCGA-EE-A2MN-06	3.961643836	1	3.571144333	Low groups
TCGA-BF-A1PX-01	0.77260274	0	4.109826505	High groups
TCGA-WE-AA9Y-06	1.01369863	0	2.295840082	Low groups
TCGA-D3-A3CE-06	5.019178082	1	2.868664914	Low groups
TCGA-WE-AAA4-06	2.082191781	0	3.741735974	Low groups
TCGA-EB-A85I-01	0.991780822	0	3.731030452	Low groups
TCGA-BF-AAOX-01	1.216438356	0	4.821943578	High groups
TCGA-ER-A2NF-06	2.402739726	1	4.237970809	High groups
TCGA-FS-A1ZU-06	2.21369863	1	5.383115581	High groups
TCGA-EE-A20H-06	14.02191781	1	5.026149041	High groups
TCGA-FR-A729-06	18.4	0	4.179017031	High groups
TCGA-ER-A19P-06	13.50684932	1	2.893923426	Low groups
TCGA-EB-A24C-01	1.731506849	0	2.569069355	Low groups
TCGA-D3-A8GE-06	2.202739726	0	2.477868989	Low groups
TCGA-FS-A4F5-06	2.394520548	1	4.752723447	High groups
TCGA-EE-A2GM-06	6.290410959	0	4.05801142	High groups
TCGA-FW-A5DX-01	1.753424658	0	4.853200043	High groups
TCGA-WE-A8ZO-06	5.876712329	0	3.16139922	Low groups
TCGA-FS-A4FC-06	4.534246575	1	2.884555599	Low groups
TCGA-EE-A20F-06	7.630136986	0	3.727885904	Low groups
TCGA-FS-A1ZJ-06	3.947945205	1	4.480307163	High groups
TCGA-EE-A182-06	1.224657534	1	4.892545098	High groups
TCGA-ER-A19T-06	0.739726027	1	4.348185429	High groups
TCGA-EB-A5FP-01	1.243835616	1	3.897317571	High groups
TCGA-D3-A51J-06	12.09315068	0	3.093577314	Low groups
TCGA-EB-A44N-01	0.561643836	1	2.807126695	Low groups
TCGA-FW-A3TV-06	1.126027397	0	3.152379993	Low groups
TCGA-XV-AAZV-01	1.128767123	0	3.544873106	Low groups
TCGA-ER-A3EV-06	3.915068493	1	5.562275961	High groups
TCGA-D3-A5GT-01	1.334246575	0	3.36003091	Low groups
TCGA-EB-A5SH-06	4.501369863	0	3.946030052	High groups
TCGA-EB-A42Y-01	1.975342466	1	3.466728067	Low groups
TCGA-ER-A19Q-06	4.24109589	1	3.812675662	High groups
TCGA-EB-A85J-01	0.98630137	0	3.388986896	Low groups
TCGA-EE-A2MJ-06	8.019178082	0	3.59142212	Low groups
TCGA-GN-A264-06	9.82739726	1	3.405561612	Low groups
TCGA-FS-A1ZD-06	4.460273973	1	3.046786728	Low groups
TCGA-EB-A1NK-01	2.846575342	0	3.399621998	Low groups
TCGA-D3-A8GI-06	4.876712329	1	5.834228186	High groups
TCGA-EE-A2M7-06	2.402739726	1	3.70326677	Low groups
TCGA-BF-AAP4-01	0.917808219	0	2.697933232	Low groups
TCGA-FS-A1Z7-06	0.649315068	1	3.015956639	Low groups
TCGA-D9-A149-06	4.556164384	0	3.359331323	Low groups
TCGA-BF-AAP0-06	1.243835616	0	3.305416523	Low groups
TCGA-FR-A3YN-06	7.747945205	0	2.466796367	Low groups
TCGA-FS-A1ZW-06	4.123287671	0	3.952112167	High groups
TCGA-GF-A3OT-06	0.824657534	0	2.616646188	Low groups
TCGA-EE-A3JE-06	4.279452055	0	4.085703841	High groups
TCGA-BF-A9VF-01	1.205479452	0	5.510638509	High groups
TCGA-FS-A1ZA-06	2.309589041	1	5.204453776	High groups
TCGA-D3-A5GS-06	1.515068493	0	3.237881584	Low groups
TCGA-QB-AA9O-06	1.504109589	1	4.35845382	High groups
TCGA-FW-A3TU-06	4.632876712	1	4.099525145	High groups
TCGA-D3-A8GP-06	12.72876712	0	2.358900434	Low groups
TCGA-EE-A2MQ-06	3.602739726	1	0.400930067	Low groups
TCGA-D3-A2J6-06	3.619178082	1	4.378472134	High groups
TCGA-GN-A4U4-06	3.279452055	0	3.770567642	High groups
TCGA-D3-A1Q4-06	9.336986301	0	3.739171449	Low groups
TCGA-EE-A29G-06	6.005479452	1	3.744563638	Low groups
TCGA-EB-A5KH-06	1.695890411	0	3.184464196	Low groups
TCGA-WE-AAA3-06	1.783561644	0	3.816317366	High groups
TCGA-DA-A1I1-06	18.54246575	0	3.777557996	High groups
TCGA-EB-A3XC-01	1.780821918	0	5.255648863	High groups
TCGA-3N-A9WC-06	5.539726027	0	3.619241323	Low groups
TCGA-D3-A8GL-06	7.42739726	1	0.991445332	Low groups
TCGA-WE-A8ZX-06	2.983561644	0	4.922843039	High groups
TCGA-D3-A51H-06	4.695890411	0	2.481102397	Low groups
TCGA-FS-A1ZC-06	29.78082192	1	5.848489397	High groups
TCGA-EE-A2MK-06	15.03287671	0	4.092903123	High groups
TCGA-DA-A1I8-06	4.493150685	1	5.271315467	High groups
TCGA-EE-A2GH-06	18.35342466	0	3.616387651	Low groups
TCGA-EB-A44Q-06	1.156164384	0	1.853624335	Low groups
TCGA-DA-A95Y-06	1.178082192	1	3.065715745	Low groups
TCGA-DA-A95V-06	6.008219178	0	2.877383694	Low groups
TCGA-D3-A3MU-06	3.312328767	0	2.069098251	Low groups
TCGA-ER-A19C-06	4.073972603	1	3.903322728	High groups
TCGA-DA-A95Z-06	1.084931507	0	0.539268854	Low groups
TCGA-GF-A4EO-06	1.619178082	0	3.118581391	Low groups
TCGA-EB-A4OZ-01	1.698630137	0	4.458933329	High groups
TCGA-D3-A51N-06	1.884931507	0	5.287046683	High groups
TCGA-EB-A5UN-06	4.909589041	0	4.427759538	High groups
TCGA-EB-A551-01	1.616438356	0	3.440071721	Low groups
TCGA-EE-A2GL-06	6.638356164	0	0.618659735	Low groups
TCGA-GN-A4U7-06	0.868493151	1	5.204688287	High groups
TCGA-EE-A2MF-06	22.39452055	1	4.077889946	High groups
TCGA-FR-A3R1-01	1.876712329	0	3.370756362	Low groups
TCGA-WE-A8ZY-06	4.126027397	1	6.632797912	High groups
TCGA-XV-AAZW-01	1.076712329	1	2.815052715	Low groups
TCGA-EB-A4XL-01	2.128767123	0	3.524488143	Low groups
TCGA-W3-AA1O-06	0.334246575	1	4.034463039	High groups
TCGA-GN-A4U5-01	3.167123288	0	3.764793572	High groups
TCGA-EE-A2A5-06	3.273972603	1	3.300462147	Low groups
TCGA-FR-A2OS-01	1.008219178	1	5.195831975	High groups
TCGA-WE-A8ZN-06	4.915068493	0	3.225731464	Low groups
TCGA-ER-A2NF-01	2.402739726	1	4.235111515	High groups
TCGA-HR-A2OH-06	5.490410959	1	3.717915389	Low groups
TCGA-WE-A8K6-06	1.495890411	0	4.753493313	High groups
TCGA-EB-A3XD-01	3.178082192	0	1.111908043	Low groups
TCGA-ER-A194-01	3.709589041	1	5.535655141	High groups
TCGA-EE-A2MT-06	5.934246575	0	3.000077035	Low groups
TCGA-D3-A3C6-06	4.838356164	1	4.606249609	High groups
TCGA-3N-A9WD-06	1.082191781	1	2.819100455	Low groups
TCGA-D3-A2JC-06	7.230136986	0	3.583762144	Low groups
TCGA-FR-A7UA-06	3.189041096	0	1.380483191	Low groups
TCGA-GN-A26A-06	2.706849315	1	4.432102607	High groups
TCGA-D3-A1QA-06	7.575342466	0	0.332644763	Low groups
TCGA-D9-A6E9-06	0.824657534	0	2.473073739	Low groups
TCGA-DA-A95W-06	3.112328767	0	0.647416348	Low groups
TCGA-EB-A3Y7-01	0.893150685	0	5.538763297	High groups
TCGA-EB-A97M-01	1.134246575	0	4.524000859	High groups
TCGA-EB-A6L9-06	3.038356164	0	2.852139252	Low groups
TCGA-BF-A3DN-01	1.964383562	0	3.033208371	Low groups
TCGA-EE-A29B-06	7.090410959	1	2.913567031	Low groups
TCGA-FS-A4F9-06	2.835616438	0	0.443362218	Low groups
TCGA-EB-A41A-01	0.717808219	0	2.149177068	Low groups
TCGA-Z2-AA3S-06	8.082191781	0	2.562143537	Low groups
TCGA-EE-A2GC-06	5.619178082	0	3.731389608	Low groups
TCGA-D3-A2JA-06	9.62739726	0	3.931880641	High groups
TCGA-EB-A430-01	0	0	3.278065363	Low groups
TCGA-EE-A17Y-06	2.268493151	1	4.644175924	High groups
TCGA-EB-A5SG-06	5.687671233	0	3.627739584	Low groups
TCGA-YG-AA3N-01	0.838356164	0	0.517115624	Low groups
TCGA-DA-A1HW-06	2.246575342	0	3.737194919	Low groups
TCGA-EE-A29Q-06	5.561643836	1	4.349297693	High groups
TCGA-EE-A3J5-06	3.079452055	1	3.026500227	Low groups
TCGA-FS-A1YY-06	19.04931507	1	3.402141429	Low groups
TCGA-DA-A3F2-06	2.82739726	1	0.278563515	Low groups
TCGA-BF-A5ER-01	0.895890411	0	5.913470329	High groups
TCGA-IH-A3EA-01	1.435616438	0	3.88310885	High groups
TCGA-D3-A51T-06	2.24109589	0	3.469744775	Low groups
TCGA-RP-A694-06	0.057534247	0	4.706467783	High groups
TCGA-GN-A265-06	8.076712329	0	3.214492646	Low groups
TCGA-EE-A2MS-06	13.53972603	0	2.226164906	Low groups
TCGA-FW-A3I3-06	1.454794521	0	4.717283417	High groups
TCGA-EE-A2M6-06	10.77260274	0	4.498093174	High groups
TCGA-BF-AAP7-01	0.871232877	0	3.670798187	Low groups
TCGA-D3-A3MR-06	8.632876712	0	5.070902837	High groups
TCGA-EE-A2GT-06	3.739726027	0	3.919452238	High groups
TCGA-EE-A2GP-06	1.15890411	1	3.864422325	High groups
TCGA-D9-A1X3-06	1.509589041	0	4.035307857	High groups
TCGA-WE-A8K1-06	4.087671233	0	0.460979929	Low groups
TCGA-ER-A193-06	2.616438356	1	5.557368623	High groups
TCGA-D3-A2JH-06	3.506849315	0	4.937953329	High groups
TCGA-FR-A726-01	0.835616438	1	4.159150383	High groups
TCGA-XV-AAZY-01	1.109589041	0	5.93070641	High groups
TCGA-FS-A1ZS-06	12.4	0	2.919887883	Low groups
TCGA-ER-A2ND-06	1.945205479	1	4.336800308	High groups
TCGA-DA-A1I5-06	11.25205479	0	3.581150358	Low groups
TCGA-BF-AAP6-01	0.890410959	0	3.80322038	High groups
TCGA-EE-A180-06	7.915068493	1	3.38245405	Low groups
TCGA-EB-A5VV-06	0.58630137	0	2.0770888	Low groups
TCGA-BF-AAOU-01	1.304109589	0	2.835453799	Low groups
TCGA-EB-A431-01	1.556164384	0	2.567350018	Low groups
TCGA-EB-A24D-01	1.767123288	0	3.366103235	Low groups
TCGA-RP-A690-06	0.016438356	0	2.854891834	Low groups
TCGA-FR-A7U8-06	2.320547945	0	5.55614571	High groups
TCGA-ER-A19A-06	6.479452055	0	2.287044002	Low groups
TCGA-DA-A1I0-06	1.698630137	1	5.463615603	High groups
TCGA-EE-A2A2-06	4.969863014	0	5.074600187	High groups
TCGA-D3-A2J9-06	1.980821918	1	3.423337015	Low groups
TCGA-EE-A2MI-06	17.05479452	1	4.357795491	High groups
TCGA-D3-A8GJ-06	20.11506849	0	4.183143698	High groups
TCGA-GN-A9SD-06	4.950684932	1	3.871522643	High groups
TCGA-ER-A197-06	1.161643836	1	2.553715209	Low groups
TCGA-GN-A4U9-06	1.843835616	1	2.644320438	Low groups
TCGA-FS-A4FD-06	6.723287671	1	4.433065666	High groups
TCGA-EE-A3JI-06	12.73424658	1	1.448844145	Low groups
TCGA-EE-A3J8-06	2.860273973	0	0.946441044	Low groups
TCGA-EE-A20B-06	11.15068493	0	5.448473999	High groups
TCGA-BF-AAP8-01	1.224657534	0	3.331139835	Low groups
TCGA-FR-A44A-06	14.51780822	0	2.869244814	Low groups
TCGA-EE-A29E-06	5.315068493	0	4.584509992	High groups
TCGA-EE-A2MC-06	5.126027397	0	4.532395411	High groups
TCGA-ER-A3ET-06	7.750684932	1	1.977099963	Low groups
TCGA-EE-A2MG-06	8.6	1	4.102902146	High groups
TCGA-D3-A2JN-06	5.539726027	0	5.302888827	High groups
TCGA-EB-A3XE-01	0.493150685	0	4.350110818	High groups
TCGA-ER-A19W-06	12.34794521	1	4.512863385	High groups
TCGA-BF-A1PZ-01	2.336986301	0	3.38718617	Low groups
TCGA-D3-A8GD-06	1.967123288	0	4.542383484	High groups
TCGA-EE-A3AB-06	10.22739726	0	4.253539495	High groups
TCGA-D9-A148-06	12.62739726	0	4.646856021	High groups
TCGA-EB-A6R0-01	1.665753425	0	3.541046714	Low groups
TCGA-D3-A3CB-06	13.87671233	0	0.369627225	Low groups
TCGA-EE-A2GK-06	4.561643836	0	1.72558962	Low groups
TCGA-EE-A181-06	2.810958904	0	3.150706684	Low groups
TCGA-WE-A8K5-06	5.095890411	1	2.682804546	Low groups
TCGA-DA-A1IC-06	5.673972603	1	4.027432628	High groups
TCGA-BF-A1PV-01	0.038356164	0	4.746053752	High groups
TCGA-FS-A4FB-06	2.22739726	1	5.191365173	High groups
TCGA-BF-A1Q0-01	2.276712329	0	4.249349166	High groups
TCGA-FS-A4F8-06	14.56986301	1	3.519311282	Low groups
TCGA-FS-A1ZY-06	2.257534247	1	5.056428245	High groups
TCGA-ER-A19E-06	1.084931507	1	3.006271989	Low groups
TCGA-GN-A26D-06	4	1	3.745403826	Low groups
TCGA-D3-A3MO-06	0.778082192	1	4.266021219	High groups
TCGA-EE-A2GJ-06	8.947945205	1	5.252869361	High groups
TCGA-EE-A3J4-06	10.6	1	2.772046412	Low groups
TCGA-EE-A2MH-06	1.41369863	1	4.952938984	High groups
TCGA-D9-A3Z4-01	1.421917808	1	3.897682096	High groups
TCGA-GN-A266-06	0.843835616	1	4.871035657	High groups
TCGA-GF-A6C9-06	1.315068493	0	3.106284565	Low groups
TCGA-FS-A1Z3-06	1.742465753	1	5.832777668	High groups
TCGA-ER-A19G-06	25.17260274	0	4.363285188	High groups
TCGA-EB-A5UL-06	2.44109589	0	3.775015184	High groups
TCGA-FW-A3R5-06	3.079452055	0	5.224596439	High groups
TCGA-EB-A42Z-01	1.208219178	0	5.130419412	High groups
TCGA-EE-A2MP-06	20.72054795	0	5.271358639	High groups
TCGA-D3-A1Q3-06	1.389041096	1	1.041154294	Low groups
TCGA-FS-A1ZZ-06	2.252054795	1	4.754505549	High groups
TCGA-EB-A82C-01	0.046575342	0	4.162538559	High groups
TCGA-D9-A1JX-06	0.591780822	1	4.73516053	High groups
TCGA-EE-A29X-06	1.493150685	1	5.595466198	High groups
TCGA-D9-A4Z3-01	1.383561644	0	0.970564661	Low groups
TCGA-D3-A1QB-06	7.978082192	0	4.203104496	High groups
TCGA-EE-A3AH-06	11.56712329	1	4.424519448	High groups
TCGA-EB-A41B-01	0.797260274	0	5.060037965	High groups
TCGA-WE-A8ZT-06	0.983561644	0	3.436302657	Low groups
TCGA-EB-A4IS-01	2.120547945	0	3.679127795	Low groups
TCGA-EE-A3AG-06	3.465753425	1	6.009314971	High groups
TCGA-DA-A1I4-06	2.994520548	1	2.478334517	Low groups
TCGA-GN-A8LL-06	1.780821918	1	5.814334024	High groups
TCGA-EE-A3J3-06	14.34794521	1	3.622533867	Low groups
TCGA-EB-A51B-01	2.550684932	0	3.326436944	Low groups
TCGA-D3-A8GC-06	6.632876712	1	2.161433183	Low groups
TCGA-BF-A5EP-01	0.917808219	0	0.716919611	Low groups
TCGA-W3-AA1Q-06	5.756164384	1	1.130925747	Low groups
TCGA-FS-A1ZF-06	1.287671233	1	5.555422415	High groups
TCGA-D3-A8GM-06	8.928767123	0	2.717695526	Low groups
TCGA-GF-A769-01	2.931506849	1	3.04796074	Low groups
TCGA-EE-A2A0-06	3.901369863	1	2.849911745	Low groups
TCGA-EB-A299-01	1.035616438	0	2.871152605	Low groups
TCGA-D3-A3CC-06	7.243835616	0	3.366995925	Low groups
TCGA-EB-A57M-01	1.293150685	0	4.499206048	High groups
TCGA-EE-A2A6-06	7.178082192	0	3.799904508	High groups
TCGA-EB-A3HV-01	0.106849315	0	3.17683801	Low groups
TCGA-D9-A6EC-06	6.463013699	0	5.648378966	High groups
TCGA-D9-A6EA-06	2.098630137	0	4.062289851	High groups
TCGA-FS-A1YX-06	4.049315068	1	2.699571093	Low groups
TCGA-EE-A2GS-06	6.767123288	1	5.856143288	High groups
TCGA-D3-A2JF-06	5.17260274	0	3.701715504	Low groups
TCGA-FS-A1ZK-06	1.994520548	1	3.941043223	High groups
TCGA-DA-A960-01	2.202739726	0	2.58970801	Low groups
TCGA-FS-A1ZE-06	3.871232877	1	3.806365674	High groups
TCGA-WE-AAA0-06	3.367123288	0	3.560489586	Low groups
TCGA-FR-A8YD-06	3.021917808	1	4.020201445	High groups
TCGA-BF-AAP2-01	1.109589041	0	3.289487699	Low groups
TCGA-EE-A29A-06	5.279452055	1	3.34849514	Low groups
TCGA-ER-A19K-01	1.284931507	1	3.412773515	Low groups
TCGA-D3-A1Q7-06	11.10410959	0	1.966659575	Low groups
TCGA-EE-A3AD-06	2.397260274	1	4.129743188	High groups
TCGA-EE-A3JH-06	11.19452055	0	4.296413624	High groups
TCGA-EB-A3XB-01	2.180821918	0	2.645413941	Low groups
TCGA-D3-A2JE-06	2.304109589	1	4.398052041	High groups
TCGA-EB-A5UM-01	2.134246575	0	3.982631777	High groups
TCGA-D9-A1JW-06	0.304109589	0	3.579502026	Low groups
TCGA-BF-A5EO-01	1.926027397	0	4.288529708	High groups
TCGA-D3-A3CF-06	2.043835616	1	4.792085755	High groups
TCGA-D3-A5GU-06	10.43287671	0	2.163953872	Low groups
TCGA-XV-AB01-06	1.104109589	0	2.963953904	Low groups
TCGA-ER-A19B-06	8.2	1	4.864113777	High groups
TCGA-D3-A5GO-06	11.49315068	0	3.700073102	Low groups
TCGA-GN-A8LN-01	2.115068493	0	4.37647046	High groups
TCGA-YG-AA3O-06	3.161643836	1	0.926498959	Low groups
TCGA-EE-A2MM-06	13.99178082	1	4.759035768	High groups
TCGA-QB-A6FS-06	0.602739726	0	4.030838891	High groups
TCGA-YD-A9TA-06	4.098630137	0	2.151803735	Low groups
TCGA-D3-A51F-06	4.643835616	0	3.15315352	Low groups
TCGA-EB-A4OY-01	2.676712329	0	4.025892632	High groups
TCGA-ER-A2NC-06	3.652054795	1	3.286071565	Low groups
TCGA-FS-A1ZQ-06	11.12876712	1	3.889202482	High groups
TCGA-ER-A42K-06	1.079452055	1	4.131830221	High groups
TCGA-WE-A8K4-01	1.682191781	0	3.828465881	High groups
